# Supplementary material for: Synthesis, crystal structure and thermal properties of bis­(aceto­nitrile-κN)bis­(3-bromo­pyridine-κN)bis­(thio­cyanato-κN)cobalt(II)
Source: Acta Crystallogr E Crystallogr Commun. 2023 Jan 1;79(Pt 1):14–8. doi: 10.1107/S2056989022011380 (PMC9815133; doi:10.1107/S2056989022011380)
Supplement: Supplementary file 1 [file e-79-00014-sup1.cif]

##############################################################################
#                                                                            #
# This CIF contains the data in a paper accepted for publication in          #
# Acta Crystallographica Section E. It conforms to the requirements of       #
# Notes for Authors for Acta Crystallographica Section E, and has been       #
# peer reviewed under the auspices of the IUCr Commission on Journals.       #
#                                                                            #
# Full details of the Crystallographic Information File format               #
# are given in the paper "The Crystallographic Information File (CIF):       #
# a New Standard Archive File for Crystallography" by S. R. Hall, F. H.      #
# Allen and I. D. Brown [Acta Cryst. (1991), A47, 655-685].                  #
#                                                                            #
# The current version of the core CIF dictionary is obtainable from          #
# ftp://ftp.iucr.org/pub/cif_core.dic.                                       #
#                                                                            #
# Software is freely available for graphical display of the structure(s)     #
# in this CIF. For information consult the CIF software page                 #
# http://www.iucr.org/resources/cif/software.                                #
#                                                                            #
# This file may be used for bona fide research purposes within the           #
# scientific community so long as proper attribution is given to the journal # 
# article from which it was obtained.                                        #
#                                                                            #
##############################################################################
data_I
_audit_creation_method
;
Olex2 1.3-ac4
(compiled 2020.11.27 svn.r5f609507 for Rigaku Oxford Diffraction, GUI svn.r6214)
;
_journal_date_recd_electronic     2022-11-04
_journal_date_accepted     2022-11-25
_journal_name_full     'Acta Crystallographica, Section E'
_journal_year     2023
_journal_volume     79
_journal_issue      1
_journal_page_first     0
_journal_page_last     0
_journal_paper_category     GM
_journal_paper_doi     10.1107/S2056989022011380
_journal_coeditor_code     HB8045
_publ_contact_author_name     'Christian N\"ather'
_publ_contact_author_address
;
Institut of inorganic chemistry
University of Kiel
Max-Eyth.-Str. 2
24118 Kiel
;
_publ_contact_author_email     cnaether@ac.uni-kiel.de
_publ_contact_author_fax     ?
_publ_contact_author_phone     ?
_publ_section_title
;\
Synthesis, crystal structure and thermal properties of
bis(acetonitrile-\k<i>N</i>)bis(3-bromopyridine-\k<i>N</i>)bis(thiocyanato-\
\k<i>N</i>)cobalt(II)
;
_publ_section_title_footnote     .
loop_
    _publ_author_name
    _publ_author_footnote
    _publ_author_address
    'Krebs, Christoph' .
;
Institute of Inorganic Chemistry
University of Kiel
Max-Eyth-Str. 2
24118 Kiel
Germany
;
    'Jess, Inke' .
;
Institute of Inorganic Chemistry
University of Kiel
Max-Eyth-Str. 2
24118 Kiel
Germany
;
    'N\"ather, Christian' .
;
Institute of Inorganic Chemistry
University of Kiel
Max-Eyth-Str. 2
24118 Kiel
Germany
;
_publ_section_synopsis
;
The crystal structure of the title compound consists of discrete octahedral
complexes, which are linked by intermolecular C---H...S and C---H...N hydrogen
bonds into chains.
;
_chemical_name_systematic
;\
Bis(acetonitrile-\k<i>N</i>)bis(3-bromopyridine-\k<i>N</i>)bis(thiocyanato-\
\k<i>N</i>)cobalt(II)
;
_chemical_name_common     ?
_chemical_formula_moiety     'C16 H14 Br2 Co N6 S2'
_chemical_formula_sum     'C16 H14 Br2 Co N6 S2'
_chemical_formula_iupac     '[Co (N C S)2 (C5 H4 Br N)2 (C2 H3 N)2]'
_chemical_formula_weight     573.20
_chemical_melting_point     ?
_space_group_crystal_system     orthorhombic
_space_group_name_H-M_alt     'P b c a'
_space_group_name_Hall     '-P 2ac 2ab'
loop_
    _space_group_symop_operation_xyz
    'x, y, z'
    '-x+1/2, -y, z+1/2'
    'x+1/2, -y+1/2, -z'
    '-x, y+1/2, -z+1/2'
    '-x, -y, -z'
    'x-1/2, y, -z-1/2'
    '-x-1/2, y-1/2, z'
    'x, -y-1/2, z-1/2'
_cell_length_a     13.1206(2)
_cell_length_b     8.0606(2)
_cell_length_c     20.4520(4)
_cell_angle_alpha     90
_cell_angle_beta     90
_cell_angle_gamma     90
_cell_volume     2163.00(8)
_cell_formula_units_Z     4
_cell_measurement_reflns_used     8002
_cell_measurement_theta_min     4.3060
_cell_measurement_theta_max     77.9400
_cell_measurement_temperature     100.00(10)
_exptl_crystal_description     block
_exptl_crystal_colour     'light red'
_exptl_crystal_size_max     0.16
_exptl_crystal_size_mid     0.08
_exptl_crystal_size_min     0.02
_exptl_crystal_density_diffrn     1.760
_exptl_crystal_density_meas     ?
_exptl_crystal_density_method     ?
_exptl_crystal_F_000     1124
_exptl_absorpt_coefficient_mu     12.469
_exptl_absorpt_correction_type     multi-scan
_exptl_absorpt_process_details
;
(CrysalisPro; Rigaku OD, 2021)
;
_exptl_absorpt_correction_T_min     0.68930
_exptl_absorpt_correction_T_max     1.00000
_diffrn_ambient_temperature     100.00(10)
_diffrn_source     'micro-focus sealed X-ray tube'
_diffrn_radiation_type     'Cu K\a'
_diffrn_radiation_wavelength     1.54184
_diffrn_radiation_monochromator     mirror
_diffrn_measurement_device_type     'XtaLAB Synergy, Dualflex, HyPix'
_diffrn_measurement_device     'four-circle diffractometer'
_diffrn_measurement_method     '\w scans'
_diffrn_detector     'Hybrid Pixel Array Detector'
_diffrn_detector_area_resol_mean     10.0000
_diffrn_reflns_number     10492
_diffrn_reflns_av_R_equivalents     0.0225
_diffrn_reflns_av_unetI/netI     0.0130
_diffrn_reflns_theta_min     4.324
_diffrn_reflns_theta_max     77.890
_diffrn_reflns_theta_full     67.684
_diffrn_measured_fraction_theta_max     0.990
_diffrn_measured_fraction_theta_full     1.000
_diffrn_reflns_limit_h_min     -16
_diffrn_reflns_limit_h_max     13
_diffrn_reflns_limit_k_min     -9
_diffrn_reflns_limit_k_max     10
_diffrn_reflns_limit_l_min     -25
_diffrn_reflns_limit_l_max     24
_diffrn_radiation_probe     x-ray
_refine_special_details     ?
_reflns_number_total     2289
_reflns_number_gt     2142
_reflns_threshold_expression     'I > 2\s(I)'
_refine_ls_structure_factor_coef     Fsqd
_refine_ls_matrix_type     full
_refine_ls_R_factor_all     0.0290
_refine_ls_R_factor_gt     0.0274
_refine_ls_wR_factor_gt     0.0826
_refine_ls_wR_factor_ref     0.0836
_refine_ls_goodness_of_fit_ref     1.099
_refine_ls_restrained_S_all     1.099
_refine_ls_number_reflns     2289
_refine_ls_number_parameters     126
_refine_ls_number_restraints     0
_refine_ls_hydrogen_treatment     constr
_refine_ls_weighting_scheme     calc
_refine_ls_weighting_details
              'w=1/[\s^2^(Fo^2^)+(0.0583P)^2^+0.8249P] where P=(Fo^2^+2Fc^2^)/3'
_atom_sites_solution_hydrogens     geom
_atom_sites_solution_primary     dual
_atom_sites_solution_secondary     ?
_refine_ls_shift/su_max     0.001
_refine_ls_shift/su_mean     0.000
_refine_diff_density_max     0.380
_refine_diff_density_min     -0.532
_refine_ls_extinction_method
;
SHELXL2016/6 (Sheldrick 2015b)
;
_refine_ls_extinction_coef     0.00076(10)
_refine_ls_extinction_expression
                                  'Fc^*^=kFc[1+0.001xFc^2^\l^3^/sin(2\q)]^-1/4^'
loop_
    _atom_type_symbol
    _atom_type_description
    _atom_type_scat_dispersion_real
    _atom_type_scat_dispersion_imag
    _atom_type_scat_source
    'C' 'C' 0.0181 0.0091
                         'International Tables Vol C Tables 4.2.6.8 and 6.1.1.4'
    'H' 'H' 0.0000 0.0000
                         'International Tables Vol C Tables 4.2.6.8 and 6.1.1.4'
    'Br' 'Br' -0.6763 1.2805
                         'International Tables Vol C Tables 4.2.6.8 and 6.1.1.4'
    'Co' 'Co' -2.3653 3.6143
                         'International Tables Vol C Tables 4.2.6.8 and 6.1.1.4'
    'N' 'N' 0.0311 0.0180
                         'International Tables Vol C Tables 4.2.6.8 and 6.1.1.4'
    'S' 'S' 0.3331 0.5567
                         'International Tables Vol C Tables 4.2.6.8 and 6.1.1.4'
_computing_data_collection
;
CrysAlisPro (Rigaku OD, 2021)
;
_computing_cell_refinement
;
CrysAlisPro (Rigaku OD, 2021)
;
_computing_data_reduction
;
CrysAlisPro (Rigaku OD, 2021)
;
_computing_structure_solution
;
<i>SHELXT2014/5</i> (Sheldrick, 2015a)
;
_computing_structure_refinement
;
<i>SHELXL2016/6</i> (Sheldrick, 2015b)
;
_computing_molecular_graphics
;
DIAMOND (Brandenburg & Putz, 1999)
;
_computing_publication_material
;
Publcif (Westrip, 2010)
;
loop_
    _atom_site_type_symbol
    _atom_site_label
    _atom_site_fract_x
    _atom_site_fract_y
    _atom_site_fract_z
    _atom_site_U_iso_or_equiv
    _atom_site_adp_type
    _atom_site_calc_flag
    _atom_site_occupancy
    _atom_site_disorder_assembly
    _atom_site_disorder_group
    Co Co1 0.500000 0.500000 0.500000 0.02317(15) Uani d 1 . .
    N N1 0.46546(15) 0.2934(2) 0.55618(9) 0.0277(4) Uani d 1 . .
    C C1 0.42663(16) 0.2229(3) 0.59925(10) 0.0261(4) Uani d 1 . .
    S S1 0.37115(5) 0.12261(8) 0.65871(3) 0.03667(17) Uani d 1 . .
    N N11 0.34175(14) 0.5136(2) 0.46864(9) 0.0243(4) Uani d 1 . .
    C C11 0.31849(16) 0.5744(3) 0.40943(11) 0.0258(4) Uani d 1 . .
    H H11 0.371856 0.612144 0.381775 0.031 Uiso calc 1 . .
    C C12 0.21868(18) 0.5837(3) 0.38751(10) 0.0252(4) Uani d 1 . .
    C C13 0.13924(17) 0.5257(3) 0.42614(11) 0.0265(4) Uani d 1 . .
    H H13 0.070717 0.528518 0.411177 0.032 Uiso calc 1 . .
    C C14 0.16372(18) 0.4638(3) 0.48723(12) 0.0271(4) Uani d 1 . .
    H H14 0.111742 0.423819 0.515468 0.033 Uiso calc 1 . .
    C C15 0.26519(17) 0.4606(3) 0.50692(10) 0.0256(4) Uani d 1 . .
    H H15 0.280996 0.419248 0.549211 0.031 Uiso calc 1 . .
    Br Br11 0.19160(2) 0.67390(3) 0.30387(2) 0.02899(12) Uani d 1 . .
    N N21 0.53585(15) 0.3613(2) 0.41254(10) 0.0289(4) Uani d 1 . .
    C C21 0.55714(17) 0.3339(3) 0.35970(12) 0.0275(5) Uani d 1 . .
    C C22 0.5843(2) 0.3030(3) 0.29171(13) 0.0364(5) Uani d 1 . .
    H H22A 0.523662 0.315482 0.264145 0.055 Uiso calc 0.5 A 1
    H H22B 0.610963 0.189959 0.287354 0.055 Uiso calc 0.5 A 1
    H H22C 0.636420 0.382640 0.277910 0.055 Uiso calc 0.5 A 1
    H H22D 0.550407 0.384647 0.263646 0.055 Uiso calc 0.5 B 2
    H H22E 0.562352 0.191093 0.279293 0.055 Uiso calc 0.5 B 2
    H H22F 0.658286 0.312341 0.286471 0.055 Uiso calc 0.5 B 2
loop_
    _atom_site_aniso_label
    _atom_site_aniso_U_11
    _atom_site_aniso_U_22
    _atom_site_aniso_U_33
    _atom_site_aniso_U_12
    _atom_site_aniso_U_13
    _atom_site_aniso_U_23
    Co1 0.0217(3) 0.0256(3) 0.0222(3) -0.00087(18) -0.00012(17) 0.00064(18)
    N1 0.0256(9) 0.0280(9) 0.0294(9) -0.0008(7) -0.0015(7) 0.0028(7)
    C1 0.0233(9) 0.0283(10) 0.0268(10) 0.0033(8) -0.0026(8) -0.0037(9)
    S1 0.0440(3) 0.0407(3) 0.0253(3) -0.0020(3) 0.0058(2) 0.0034(2)
    N11 0.0224(8) 0.0268(8) 0.0237(9) -0.0009(7) -0.0001(7) -0.0009(7)
    C11 0.0243(10) 0.0285(10) 0.0247(10) -0.0022(8) 0.0002(8) -0.0002(9)
    C12 0.0285(10) 0.0244(9) 0.0225(9) -0.0006(8) -0.0011(8) -0.0001(8)
    C13 0.0235(10) 0.0271(10) 0.0289(11) -0.0004(8) -0.0001(8) 0.0000(8)
    C14 0.0235(10) 0.0285(10) 0.0293(10) -0.0004(9) 0.0048(9) 0.0028(9)
    C15 0.0261(11) 0.0273(10) 0.0233(10) 0.0018(9) 0.0009(8) 0.0001(8)
    Br11 0.02896(17) 0.03464(17) 0.02338(17) -0.00212(9) -0.00260(7) 0.00317(8)
    N21 0.0259(9) 0.0313(9) 0.0293(9) -0.0008(7) 0.0006(8) -0.0004(8)
    C21 0.0251(10) 0.0270(10) 0.0305(12) -0.0004(8) 0.0011(9) 0.0025(8)
    C22 0.0416(14) 0.0391(12) 0.0283(11) -0.0008(11) 0.0092(10) 0.0035(10)
_geom_special_details
;
 All esds (except the esd in the dihedral angle between two l.s. planes)
 are estimated using the full covariance matrix.  The cell esds are taken
 into account individually in the estimation of esds in distances, angles
 and torsion angles; correlations between esds in cell parameters are only
 used when they are defined by crystal symmetry.  An approximate (isotropic)
 treatment of cell esds is used for estimating esds involving l.s. planes.
;
loop_
    _geom_bond_atom_site_label_1
    _geom_bond_atom_site_label_2
    _geom_bond_site_symmetry_2
    _geom_bond_distance
    _geom_bond_publ_flag
    Co1 N1 5_666 2.0736(19) ?
    Co1 N1 . 2.0736(19) y
    Co1 N11 . 2.1759(19) y
    Co1 N11 5_666 2.1758(19) ?
    Co1 N21 5_666 2.161(2) ?
    Co1 N21 . 2.161(2) y
    N1 C1 . 1.165(3) ?
    C1 S1 . 1.632(2) ?
    N11 C11 . 1.342(3) ?
    N11 C15 . 1.343(3) ?
    C11 H11 . 0.9500 ?
    C11 C12 . 1.386(3) ?
    C12 C13 . 1.389(3) ?
    C12 Br11 . 1.892(2) ?
    C13 H13 . 0.9500 ?
    C13 C14 . 1.383(3) ?
    C14 H14 . 0.9500 ?
    C14 C15 . 1.391(3) ?
    C15 H15 . 0.9500 ?
    N21 C21 . 1.138(3) ?
    C21 C22 . 1.457(3) ?
    C22 H22A . 0.9800 ?
    C22 H22B . 0.9800 ?
    C22 H22C . 0.9800 ?
    C22 H22D . 0.9800 ?
    C22 H22E . 0.9800 ?
    C22 H22F . 0.9800 ?
loop_
    _geom_angle_atom_site_label_1
    _geom_angle_atom_site_label_2
    _geom_angle_atom_site_label_3
    _geom_angle_site_symmetry_1
    _geom_angle_site_symmetry_3
    _geom_angle
    _geom_angle_publ_flag
    N1 Co1 N1 5_666 . 180.0 n
    N1 Co1 N11 5_666 . 90.27(7) y
    N1 Co1 N11 . . 89.73(7) y
    N1 Co1 N11 . 5_666 90.27(7) ?
    N1 Co1 N11 5_666 5_666 89.73(7) ?
    N1 Co1 N21 5_666 . 84.79(7) y
    N1 Co1 N21 . . 95.21(7) y
    N1 Co1 N21 . 5_666 84.79(7) ?
    N1 Co1 N21 5_666 5_666 95.21(7) ?
    N11 Co1 N11 5_666 . 180.0 n
    N21 Co1 N11 5_666 5_666 89.42(7) ?
    N21 Co1 N11 5_666 . 90.59(7) y
    N21 Co1 N11 . . 89.41(7) y
    N21 Co1 N11 . 5_666 90.58(7) ?
    N21 Co1 N21 . 5_666 180.00(6) n
    Co1 N1 C1 . . 154.96(18) y
    N1 C1 S1 . . 179.1(2) ?
    C11 N11 Co1 . . 120.11(14) ?
    C11 N11 C15 . . 118.17(19) ?
    C15 N11 Co1 . . 121.72(15) ?
    N11 C11 H11 . . 119.1 ?
    N11 C11 C12 . . 121.8(2) ?
    C12 C11 H11 . . 119.1 ?
    C11 C12 C13 . . 120.5(2) ?
    C11 C12 Br11 . . 119.37(17) ?
    C13 C12 Br11 . . 120.17(17) ?
    C12 C13 H13 . . 121.3 ?
    C14 C13 C12 . . 117.5(2) ?
    C14 C13 H13 . . 121.3 ?
    C13 C14 H14 . . 120.3 ?
    C13 C14 C15 . . 119.4(2) ?
    C15 C14 H14 . . 120.3 ?
    N11 C15 C14 . . 122.8(2) ?
    N11 C15 H15 . . 118.6 ?
    C14 C15 H15 . . 118.6 ?
    Co1 N21 C21 . . 160.05(18) y
    N21 C21 C22 . . 178.7(2) ?
    C21 C22 H22A . . 109.5 ?
    C21 C22 H22B . . 109.5 ?
    C21 C22 H22C . . 109.5 ?
    C21 C22 H22D . . 109.5 ?
    C21 C22 H22E . . 109.5 ?
    C21 C22 H22F . . 109.5 ?
    H22A C22 H22B . . 109.5 ?
    H22A C22 H22C . . 109.5 ?
    H22B C22 H22C . . 109.5 ?
    H22D C22 H22E . . 109.5 ?
    H22D C22 H22F . . 109.5 ?
    H22E C22 H22F . . 109.5 ?
loop_
    _geom_hbond_atom_site_label_D
    _geom_hbond_atom_site_label_H
    _geom_hbond_atom_site_label_A
    _geom_hbond_site_symmetry_A
    _geom_hbond_distance_DH
    _geom_hbond_distance_HA
    _geom_hbond_distance_DA
    _geom_hbond_angle_DHA
    C11 H11 N1 5_666 0.95 2.60 3.109(3) 114
    C15 H15 N1 . 0.95 2.63 3.121(3) 113
    C22 H22A S1 8_565 0.98 2.98 3.947(3) 168
    C22 H22B S1 5_656 0.98 2.76 3.625(3) 147
    C22 H22C Br11 6_656 0.98 2.97 3.840(3) 148
    C22 H22F Br11 4_645 0.98 2.92 3.681(3) 135
_shelx_space_group_comment
;
The symmetry employed for this shelxl refinement is uniquely defined
by the following loop, which should always be used as a source of
symmetry information in preference to the above space-group names.
They are only intended as comments.
;
_shelx_estimated_absorpt_T_min     ?
_shelx_estimated_absorpt_T_max     ?
_shelx_hkl_file
;
   0   0  -2  345.93    4.11
   0   0   2  347.12    3.92
   0   0  -3    0.50    0.88
   0   0   3    0.44    0.54
   0   0  -4  219.42    3.21
   0   0   4  213.29    2.74
   0   0  -5   -0.84    1.53
   0   0   5   -0.01    0.90
   0   0  -6 3752.02   41.76
   0   0   6 3764.26   41.16
   0   0  -7   -1.21    1.88
   0   0   7    0.39    1.15
   0   0  -8 1185.15   14.50
   0   0  -9    0.69    2.29
   0   0 -10 6742.38   75.04
   0   0 -11    3.04    2.80
   0   0 -12   89.37    4.05
   0   0 -13    0.69    3.53
   0   0 -14  608.04   10.37
   0   0 -14  603.05    7.16
   0   0 -14  615.51    7.02
   0   0 -14  596.49    7.01
   0   0 -15    0.60    1.50
   0   0 -15    0.13    4.18
   0   0 -15    1.43    1.58
   0   0 -15    1.25    1.72
   0   0 -16  288.25    3.89
   0   0 -16  284.13    3.88
   0   0 -17    0.55    1.76
   0   0 -17    0.59    1.81
   0   0 -17    0.71    2.11
   0   0 -18  338.23    4.52
   0   0 -18  331.81    4.47
   0   0 -18  340.76    4.77
   0   0 -19    1.62    1.92
   0   0 -19    1.33    2.02
   0   0 -20 2325.54   25.67
   0   0 -20 2332.08   25.69
   0   0 -21    0.97    1.84
   0   0 -21    0.07    1.91
   0   0 -22  143.26    2.50
   0   0 -22  147.94    2.62
   0   0 -23    1.41    1.42
   0   0 -23    1.66    1.56
   0   0 -24   26.19    1.39
   0   0 -24   25.74    1.25
   0   1   0    0.33    0.67
   0   1   1    0.92    0.69
   0   1  -1    0.17    0.82
   0  -1  -1    2.02    0.59
   0  -1  -2    0.31    0.83
   0   1  -2    0.48    0.55
   0   1  -3    1.12    0.93
   0   1  -4    2.40    1.30
   0   1  -5    0.95    1.46
   0   1  -6   -0.43    1.59
   0   1   6    0.95    0.99
   0   1  -7    3.39    1.76
   0   1   7    0.99    1.07
   0   1  -8    3.60    1.98
   0  -1  -8    0.15    2.14
   0   1   8    0.39    1.23
   0  -1  -9    1.69    2.37
   0   1  -9    2.13    2.25
   0   1   9    1.10    1.32
   0   1 -10    0.73    2.63
   0  -1 -10    0.52    2.51
   0   1  10    0.31    1.49
   0  -1 -11    0.45    2.87
   0   1 -11    1.21    2.77
   0   1  11    0.83    1.71
   0   1 -12    2.56    3.13
   0  -1 -12    1.97    3.20
   0   1 -13    0.69    3.37
   0  -1 -13   -1.59    3.59
   0  -1 -14    1.21    1.62
   0   1 -14    0.92    1.59
   0  -1 -14    2.39    3.95
   0   1 -14    0.90    1.37
   0  -1 -14   -0.39    1.30
   0   1 -14    0.55    1.42
   0   1 -15    0.70    1.58
   0  -1 -15    0.90    1.40
   0   1 -15   -1.59    1.80
   0  -1 -15    0.88    4.20
   0   1 -15    0.09    3.33
   0   1 -15    1.45    1.53
   0   1 -16    0.01    1.95
   0   1 -16    0.79    1.69
   0   1 -16    2.33    3.33
   0  -1 -16    1.04    1.53
   0   1 -16   -0.55    1.71
   0   1 -17    1.59    1.84
   0   1 -17    0.19    1.88
   0   1 -17   -0.15    2.15
   0  -1 -17   -0.39    1.65
   0   1 -18    0.66    1.90
   0  -1 -18   -0.11    1.71
   0   1 -18    0.41    1.98
   0   1 -18    0.45    2.29
   0   1 -19   -0.83    1.93
   0  -1 -19   -0.57    1.76
   0  -1  19    0.48    2.24
   0   1 -19   -1.02    2.04
   0   1 -19   -0.70    2.38
   0   1 -20    0.87    1.96
   0  -1 -20   -0.37    1.67
   0  -1  20   -0.04    2.13
   0   1 -20    1.08    2.30
   0   1 -20    0.53    2.00
   0  -1 -21    0.16    1.61
   0   1 -21    0.67    1.93
   0   1 -21   -1.89    1.85
   0  -1 -22   -0.43    1.44
   0   1 -22   -0.30    1.75
   0   1 -22   -0.34    1.67
   0   1 -23    1.31    1.50
   0  -1 -23    1.05    1.22
   0   1 -23    0.57    1.46
   0   1 -24    0.81    1.20
   0   1 -24    1.32    1.21
   0   1 -25    1.14    0.88
   0   2   0   24.58    1.51
   0  -2   0   22.25    0.73
   0   2  -1  462.27    5.90
   0   2   1  455.50    5.69
   0  -2  -1  447.86    5.33
   0   2  -2 9976.72  108.85
   0   2   2 9999.00  108.52
   0  -2  -2 9991.00  108.41
   0   2  -3  392.88    5.42
   0  -2  -3  392.78    4.94
   0  -2  -4 1380.16   15.90
   0  -2  -5 1056.67   12.65
   0  -2  -6  470.96    6.59
   0  -2  -7  438.96    6.48
   0  -2  -8 4555.40   50.35
   0   2   8 4450.88   49.40
   0  -2  -9 3035.73   34.69
   0   2   9 2992.17   33.52
   0  -2 -10   17.43    2.80
   0   2  10   20.39    1.79
   0   2 -11 3096.10   35.52
   0   2  11 3040.01   34.26
   0   2 -12 1961.84   23.89
   0   2 -13  327.40    4.29
   0  -2 -13  319.56    4.03
   0   2 -14  195.79    5.54
   0   2 -14  209.75    3.02
   0   2 -14  201.52    3.18
   0   2 -14  216.77    3.33
   0  -2 -14  218.08    3.03
   0   2 -15 1019.54   14.82
   0   2 -15 1053.03   11.97
   0  -2 -15 1075.50   11.99
   0   2 -15 1095.89   12.30
   0   2 -15 1036.72   12.15
   0  -2 -16   15.02    1.83
   0   2 -16   16.06    1.94
   0  -2 -16   14.08    1.48
   0   2 -16   15.46    1.75
   0   2 -16   15.48    2.07
   0   2 -16   12.29    4.01
   0  -2 -17 1280.25   14.15
   0   2 -17 1280.92   14.13
   0   2 -17 1276.43   14.21
   0   2 -17 1257.01   14.34
   0   2 -18  673.38    7.88
   0  -2 -18  698.82    7.92
   0   2 -18  650.82    8.10
   0   2 -18  673.00    7.97
   0  -2 -18  638.64    7.70
   0  -2 -19  471.92    5.64
   0   2 -19  435.15    5.53
   0   2 -19  452.46    5.88
   0  -2 -19  419.20    5.34
   0   2 -19  457.03    5.70
   0  -2 -20  203.92    3.18
   0   2 -20  185.89    3.04
   0   2 -20  199.69    3.23
   0   2 -20  188.54    3.45
   0  -2 -21   79.87    2.26
   0   2 -21   70.80    2.03
   0   2 -21   75.66    2.48
   0  -2  21   72.06    2.37
   0   2 -21   79.01    2.32
   0  -2 -22  109.55    2.24
   0   2 -22  106.92    2.27
   0  -2  22  102.81    2.20
   0   2 -23   22.25    1.53
   0   2 -24  135.58    2.08
   0   2 -25   85.50    1.34
   0   3   0    0.82    1.82
   0   3  -1   -0.10    1.86
   0   3   1    1.02    1.78
   0  -3  -1    0.50    0.90
   0   3   2    1.18    1.71
   0   3  -2    0.82    1.98
   0  -3  -2    0.43    1.14
   0   3  -3    0.37    2.16
   0  -3  -3    0.69    1.36
   0   3  -3    0.44    1.33
   0   3  -4    1.52    2.23
   0  -3  -4   -0.02    1.55
   0  -3  -5   -0.11    1.80
   0  -3  -6    0.38    1.93
   0  -3  -7    1.53    2.18
   0   3  -8    0.30    2.76
   0  -3  -8    0.26    2.35
   0   3  -9    1.14    3.06
   0  -3  -9   -0.35    2.65
   0  -3 -10    2.61    2.86
   0   3 -10    2.39    3.21
   0   3  10    0.77    1.95
   0  -3 -11    3.32    3.25
   0   3  11    1.39    2.02
   0   3 -11   -0.25    3.46
   0   3 -12    0.63    1.45
   0   3 -12    1.69    1.48
   0   3 -12    1.05    1.19
   0  -3 -12   -0.07    1.37
   0   3 -12    4.64    3.70
   0  -3 -12    2.73    3.58
   0   3 -13    0.52    1.58
   0   3 -13   -0.19    1.60
   0   3 -13    0.16    1.34
   0  -3 -13    1.16    1.52
   0   3 -13    0.82    1.39
   0   3 -13   -3.25    3.95
   0  -3 -13   -0.57    3.84
   0   3 -14    0.79    1.76
   0   3 -14   -0.70    1.86
   0   3 -14    0.44    1.52
   0  -3 -14    1.50    4.21
   0   3 -14   -0.99    4.00
   0   3 -14    1.28    1.55
   0  -3 -14    1.33    1.64
   0  -3 -15   -0.12    1.77
   0   3 -15    1.27    1.66
   0   3 -15    1.25    1.99
   0   3 -15    0.26    1.99
   0  -3 -15   -0.71    4.44
   0   3 -15    0.41    1.88
   0   3 -15    1.98    4.20
   0  -3 -16    0.70    1.91
   0   3 -16    1.12    1.71
   0   3 -16   -0.70    1.96
   0   3 -16    2.69    4.19
   0   3 -16    0.10    2.18
   0   3 -17    2.06    4.05
   0   3 -17   -1.94    2.26
   0   3 -17    0.26    1.78
   0  -3 -17    1.36    1.96
   0   3 -18   -0.27    2.26
   0  -3 -18    0.03    2.03
   0   3 -18    0.20    1.78
   0   3 -19    1.13    2.20
   0   3 -19    0.26    1.69
   0  -3 -19    1.41    1.98
   0   3 -20    1.35    2.08
   0  -3 -20    0.98    1.90
   0   3 -20    0.36    1.61
   0   3 -21    0.66    1.94
   0  -3  21    2.12    2.05
   0  -3  22   -0.32    1.68
   0  -3  23   -0.32    1.29
   0   3 -24   -0.95    0.95
   0   4   0   59.29    2.89
   0   4   1  723.05    9.70
   0   4  -1  736.66    9.91
   0   4  -2 3774.22   42.77
   0   4  -3 1743.41   20.41
   0  -4  -3 1798.95   20.36
   0   4  -4 2420.69   27.48
   0  -4  -4 2273.32   26.28
   0  -4  -5    7.83    1.99
   0   4  -5    7.09    3.04
   0  -4  -6    7.32    2.17
   0   4  -6    8.25    3.09
   0  -4  -7 2373.89   27.70
   0  -4  -8  822.91   11.28
   0   4  -9 1162.06   13.02
   0  -4  -9 1141.84   15.25
   0   4  -9 1187.97   15.91
   0   4 -10  232.62    6.06
   0  -4 -10  202.65    2.83
   0   4 -10  199.39    2.88
   0   4 -10  192.35    2.97
   0  -4 -10  221.35    5.43
   0  -4 -11  523.78    9.13
   0   4 -11  549.36    9.59
   0  -4 -11  536.72    6.24
   0   4 -11  534.06    6.30
   0   4 -11  530.88    6.40
   0  -4 -12   70.71    4.52
   0   4 -12   79.59    4.92
   0  -4 -12   89.14    2.00
   0   4 -12   75.70    1.98
   0   4 -12   86.86    2.04
   0   4 -12   93.14    2.19
   0   4 -13  260.75    3.67
   0   4 -13  245.56    3.42
   0   4 -13  236.79    6.83
   0  -4 -13  267.18    3.56
   0   4 -13  243.16    3.65
   0   4 -13  256.81    3.74
   0  -4 -13  250.81    6.75
   0  -4 -14   79.92    2.16
   0   4 -14   70.75    5.13
   0   4 -14   68.54    1.92
   0   4 -14   64.40    2.07
   0   4 -14   78.03    2.36
   0   4 -14   75.01    2.25
   0  -4 -15  365.88    4.55
   0   4 -15  339.44    7.97
   0   4 -15  322.41    4.34
   0   4 -15  313.52    4.66
   0   4 -15  351.08    4.62
   0   4 -15  341.49    4.73
   0   4 -16  268.28    3.80
   0   4 -16  299.70    4.16
   0  -4 -16  304.87    4.05
   0   4 -16  286.61    4.31
   0   4 -16  274.71    4.23
   0   4 -16  292.87    7.41
   0   4 -17  673.08    7.71
   0   4 -17  666.36    7.82
   0   4 -18  174.78    3.11
   0   4 -18  172.68    3.21
   0   4 -19  368.08    4.75
   0   4 -19  352.91    4.86
   0   4 -20   38.53    1.88
   0   4 -20   35.13    2.01
   0   4 -21  282.74    3.69
   0   4 -21  271.97    3.76
   0   4 -22  237.98    3.13
   0  -4  22  236.41    3.12
   0   4 -23    2.84    0.94
   0  -4  23    4.43    1.02
   0   5   0    0.47    2.94
   0   5   1    0.26    2.98
   0   5  -1    0.44    3.01
   0   5  -2    2.40    3.10
   0   5  -2    0.74    2.20
   0   5  -3    0.99    3.29
   0   5  -4   -1.13    3.47
   0   5  -5    0.83    1.11
   0   5  -5    0.56    3.63
   0   5  -6    0.82    1.12
   0   5  -6    1.00    3.78
   0   5  -7   -0.19    1.26
   0   5  -7    0.07    3.96
   0   5  -8    1.28    1.32
   0   5  -9    0.14    1.55
   0   5  -9    0.57    1.35
   0   5  -9    1.62    1.43
   0   5 -10    1.61    1.65
   0   5 -10   -0.05    1.50
   0   5 -10    0.71    1.44
   0   5 -11    4.41    4.55
   0   5 -11    0.59    1.62
   0   5 -11   -0.63    1.68
   0   5 -11   -0.64    1.52
   0   5 -12    1.72    4.64
   0   5 -12    0.51    1.76
   0   5 -12   -1.41    1.77
   0   5 -12    1.90    1.61
   0   5 -13    4.11    4.61
   0   5 -13    0.57    1.82
   0   5 -13    1.32    1.80
   0   5 -13    1.23    1.70
   0   5 -14   -0.78    4.73
   0   5 -14   -0.75    1.88
   0   5 -14   -0.44    1.92
   0   5 -14    0.01    1.75
   0   5 -15   -0.38    1.92
   0   5 -15    0.33    1.91
   0   5 -15    1.52    1.76
   0   5 -16   -0.85    1.91
   0   5 -16    0.43    2.09
   0   5 -17    0.78    1.84
   0   5 -17    0.90    2.06
   0   5 -18    2.41    1.73
   0   5 -18    1.30    1.87
   0   5 -19    1.21    1.54
   0   5 -19   -1.14    1.69
   0   5 -20    0.08    1.32
   0   5 -20    1.27    1.46
   0   5 -21    0.74    1.05
   0   5 -21    0.34    1.16
   0  -5  21   -0.41    1.35
   0  -5  22    1.29    0.95
   0   6   0 3165.33   34.69
   0   6   1  584.72    6.94
   0   6  -1  580.25    6.93
   0   6   2  185.81    2.79
   0   6  -2  179.21    2.75
   0   6  -3  102.99    2.03
   0   6   3  102.66    2.04
   0   6   4  855.33    9.84
   0   6  -4  850.38    9.84
   0   6  -5   31.83    4.59
   0   6  -5   30.21    1.55
   0   6  -6 1199.79   17.09
   0   6  -6 1213.73   13.69
   0   6  -7  376.38    8.25
   0   6  -7  347.12    4.57
   0   6  -8  505.59    9.77
   0   6  -8  484.23    6.00
   0   6  -9   30.83    1.78
   0   6  -9   39.25    1.73
   0   6 -10 1099.89   12.83
   0   6 -10 1172.03   12.92
   0   6 -11  187.74    3.08
   0   6 -11  194.62    2.92
   0   6 -12  120.28    2.45
   0   6 -12  112.48    2.24
   0   6 -12  127.14    5.97
   0   6 -13    4.35    1.75
   0   6 -13    4.27    1.72
   0   6 -13    4.50    1.61
   0   6 -14  184.36    3.09
   0   6 -14  177.90    3.01
   0   6 -15    6.02    1.65
   0   6 -16  523.68    6.37
   0   6 -17    0.97    1.63
   0   6 -18  400.36    4.88
   0   6 -19   13.39    1.28
   0   6 -20  250.44    3.15
   0  -6  20  286.91    3.25
   0   7   0   -0.70    1.55
   0   7   1    0.09    1.61
   0   7  -1   -0.72    1.57
   0   7   2    0.75    1.62
   0   7  -2    0.19    1.54
   0   7   3    0.47    1.62
   0   7  -3    0.24    1.56
   0   7  -4    2.94    4.61
   0   7  -4    1.06    1.57
   0   7   4   -0.53    1.66
   0   7  -5    4.75    4.72
   0   7  -5    0.83    1.62
   0   7   5   -0.04    1.66
   0   7  -6    4.73    4.65
   0   7  -6   -0.05    1.65
   0   7   6    1.12    1.63
   0   7  -7    4.29    4.77
   0   7  -7    0.46    1.61
   0   7   7   -0.67    1.62
   0   7  -8    0.13    4.62
   0   7  -8    0.37    1.59
   0   7   8    0.08    1.65
   0   7  -9    0.74    1.61
   0   7   9    0.18    1.57
   0   7 -10    0.16    1.61
   0   7  10   -0.32    1.53
   0   7 -11    0.21    1.60
   0   7  11   -0.84    1.49
   0   7 -12    0.54    1.55
   0   7 -13    0.61    1.51
   0   7 -14    0.01    1.40
   0   7  14    0.70    1.26
   0   7 -15    1.05    1.46
   0   7  15   -1.11    1.16
   0   7 -16    0.39    1.28
   0   7  16    0.06    1.03
   0   7 -17    0.15    1.05
   0   7  17    0.01    0.85
   0   7  18    0.63    0.63
   0   8   0   48.81    1.81
   0   8   1  179.62    2.91
   0   8  -1  180.76    2.92
   0   8   2  443.77    5.56
   0   8  -2  445.34    5.55
   0   8  -3  128.58    2.45
   0   8   3  128.34    2.44
   0   8  -4    7.27    1.62
   0   8   4    9.12    1.63
   0   8   5    0.41    1.59
   0   8  -5    0.87    1.53
   0   8  -6   45.33    1.73
   0   8   6   45.12    1.80
   0   8   7  141.26    2.54
   0   8  -7  140.66    2.46
   0   8   8  455.72    5.50
   0   8  -8  435.96    5.48
   0   8   9  215.44    3.18
   0   8  -9  226.53    3.20
   0   8  10  300.69    3.91
   0   8 -10  294.95    3.90
   0   8  11  116.57    2.06
   0   8 -11  114.13    2.08
   0   8  12  476.66    5.56
   0   8 -12  459.28    5.57
   0   8 -13    9.60    1.20
   0   8  13    8.21    1.02
   0   8 -13    9.86    1.14
   0   8 -14   26.09    1.09
   0   8  14   24.82    0.97
   0   8  15   -0.04    0.64
   0   9   0    0.55    1.30
   0   9  -1    0.37    1.29
   0   9   1   -0.02    1.26
   0   9  -2   -0.44    1.25
   0   9   2   -0.88    1.24
   0   9   3    1.79    1.23
   0   9  -3    0.57    1.21
   0   9  -4    0.13    1.15
   0   9   4    0.13    1.19
   0   9  -5    0.15    1.15
   0   9   5    1.20    1.14
   0   9  -6    0.21    1.11
   0   9   6    0.36    1.10
   0   9  -7    1.07    1.10
   0   9   7    0.35    1.03
   0   9  -8    1.06    0.98
   0   9   8    0.78    0.95
   0   9  -9    0.29    0.92
   0   9   9   -0.63    0.86
   0   9 -10    0.19    0.82
   0   9  10    0.25    0.74
   0   9 -11    0.03    0.70
   0   9  11   -0.05    0.57
   0  10   0   33.17    0.79
   0  10   1  352.18    4.01
   0  10  -1  353.64    4.03
   0  10   2   21.08    0.65
   0  10  -2   19.81    0.69
   0  10  -3   17.22    0.64
  -1   0   0    0.20    0.47
  -1   0   0    0.42    0.43
  -1   0   1    0.21    0.40
  -1   0   2 1732.91   18.71
  -1   0  -2 1689.59   18.54
  -1   0  -3   -0.36    1.11
  -1   0   3    0.29    0.77
  -1   0  -4  482.78    6.04
  -1   0   4  461.19    5.60
   1   0  -5   -0.03    1.52
  -1   0   5   -0.39    1.05
   1   0  -6 3980.11   44.07
  -1   0  -6 3958.15   44.17
  -1   0   6 3977.09   43.62
   1   0  -7    1.50    1.84
  -1   0  -7    3.99    2.03
  -1   0   7    0.77    1.41
   1   0  -8 1966.97   23.23
  -1   0  -8 2006.27   23.41
  -1   0   8 2010.34   22.61
   1   0  -9    1.65    2.32
  -1   0  -9    2.22    2.48
  -1   0   9   -1.06    1.62
   1   0 -10    2.00    2.59
  -1   0 -10    5.81    2.70
  -1   0 -11    0.43    2.94
   1   0 -11    0.51    2.77
  -1   0 -12 3510.61   41.05
   1   0 -12 3520.32   40.88
   1   0 -13    1.66    3.40
   1   0 -14 2489.57   27.53
  -1   0 -14 2496.84   27.54
   1   0 -14 2513.13   30.97
  -1   0 -14 2511.10   27.52
  -1   0 -14 2528.36   27.64
   1   0 -14 2560.92   27.65
   1   0 -15    0.00    1.49
  -1   0 -15    1.84    1.50
  -1   0 -15    0.60    1.76
   1   0 -15   -0.84    1.79
   1   0 -15    5.38    4.25
  -1   0 -15    1.99    1.51
  -1   0 -16  947.20   10.69
  -1   0 -16  945.32   10.70
   1   0 -16  936.03   10.67
   1   0 -16  935.59   14.76
  -1   0 -16  962.25   10.89
   1   0 -16  966.40   10.90
  -1   0 -17    1.68    2.15
   1   0 -17   -0.52    2.15
  -1   0 -17    0.52    1.82
  -1   0 -17    0.84    1.79
   1   0 -17    1.05    1.70
  -1   0  17    0.98    2.10
  -1   0 -18   16.69    2.30
  -1   0 -18   17.43    1.95
   1   0 -18   19.76    1.87
  -1   0 -18   20.82    1.99
  -1   0 -19    0.74    1.93
  -1   0 -19    0.07    1.98
   1   0 -19    1.48    1.85
   1   0 -20  512.04    6.30
  -1   0 -20  526.68    6.37
  -1   0 -20  514.94    6.34
   1   0 -21    0.43    1.74
  -1   0 -21   -1.87    1.80
  -1   0 -21    0.37    1.86
  -1   0 -22  322.41    4.14
   1   0 -22  305.83    4.05
   1   0 -22  310.20    4.16
  -1   0 -22  316.86    4.16
  -1   0 -23    0.34    1.44
   1   0 -23    0.47    1.36
   1   0 -23   -0.95    1.57
  -1   0 -23    0.08    1.58
  -1   0 -24  371.23    4.35
   1   0 -24  379.33    4.43
  -1   0 -24  365.50    4.40
   1   0 -25    1.07    0.98
  -1   0 -25    0.63    0.84
  -1   1   0    0.78    0.75
  -1   1  -1  704.27    7.85
  -1  -1   1  700.48    7.80
   1   1   1  688.89    7.83
   1   1   2   29.55    0.75
  -1  -1  -2   32.21    1.23
  -1   1  -2   32.09    1.13
  -1   1  -3 2442.13   27.10
  -1  -1  -3 2428.12   27.32
   1   1  -4 1358.42   15.29
  -1   1  -4 1348.43   15.37
   1   1  -5   54.18    1.88
  -1   1   5   59.66    1.57
   1   1  -6  422.94    5.69
  -1   1   6  434.87    5.35
   1  -1  -7  259.31    4.39
   1   1  -7  264.68    4.24
  -1   1   7  252.98    3.67
   1  -1  -8  816.38   10.37
   1   1  -8  816.57   10.15
  -1   1   8  785.89    9.50
   1   1   8  768.35    9.05
   1  -1  -9  866.64   11.31
  -1  -1  -9  853.96   11.33
   1   1  -9  866.04   11.01
   1   1   9  829.84    9.76
  -1   1   9  834.38   10.23
  -1  -1 -10   46.28    3.21
   1   1 -10   46.40    2.91
   1  -1 -10   43.61    3.13
  -1   1  10   42.98    2.02
   1   1 -11   82.91    3.54
   1  -1 -11   83.37    3.69
  -1  -1 -11   82.34    3.84
  -1   1  11   79.90    2.63
  -1  -1 -12  243.91    5.82
   1   1 -12  243.42    5.46
   1  -1 -12  235.04    5.69
  -1   1  12  225.21    4.27
   1   1 -13  175.75    5.22
  -1  -1 -13  166.30    5.33
   1  -1 -13  164.73    5.27
   1  -1 -14  387.77    4.79
   1   1 -14  386.34    4.82
  -1  -1 -14  391.10    4.74
   1  -1 -14  389.32    4.69
  -1   1 -14  391.20    4.81
  -1   1 -14  395.13    4.75
   1   1 -14  390.81    4.80
   1   1 -14  401.41    7.93
   1  -1 -14  390.85    8.07
   1   1 -14  391.07    4.94
  -1   1 -14  390.90    4.92
  -1   1 -14  403.67    5.07
  -1   1 -15  110.18    2.17
   1  -1 -15  107.11    2.17
   1   1 -15  109.19    2.22
  -1  -1 -15  107.51    2.10
   1  -1 -15  104.65    2.00
  -1   1 -15  108.59    2.22
   1   1 -15  111.74    2.19
   1  -1 -15  108.60    5.40
   1   1 -15  111.85    5.14
  -1   1 -15  107.36    2.42
   1   1 -15  104.30    2.41
  -1   1 -16  537.79    6.44
   1  -1 -16  540.08    6.48
  -1  -1 -16  541.85    6.43
   1  -1 -16  534.30    6.39
  -1   1 -16  545.94    6.53
   1   1 -16  540.19    6.52
   1   1 -16  544.14    6.49
   1  -1 -16  536.88   10.56
   1   1 -16  536.42    6.67
  -1   1 -16  544.58    6.69
   1  -1 -17  118.91    2.47
  -1   1 -17  118.97    2.41
   1   1 -17  118.03    2.52
  -1  -1 -17  118.22    2.36
  -1   1 -17  119.78    2.52
   1  -1 -17  115.50    2.27
  -1   1 -17  114.06    2.70
   1   1 -17  109.64    2.71
   1  -1 -17  118.60    6.12
   1   1 -17  121.15    2.53
  -1   1 -18    5.47    1.89
  -1  -1 -18    3.05    1.94
   1  -1 -18    6.15    2.01
   1   1 -18    5.10    2.02
  -1  -1 -18    5.28    1.80
   1  -1 -18    5.12    1.66
  -1   1 -18    5.55    2.25
   1   1 -18    5.05    2.26
  -1   1 -18    4.93    2.00
   1   1 -18    6.52    1.98
  -1  -1  19   18.03    2.35
  -1  -1 -19   15.83    2.05
  -1  -1 -19   18.22    1.83
   1  -1 -19   16.05    1.72
   1   1 -19   17.49    2.04
  -1   1 -19   17.73    2.09
  -1   1 -19   15.19    2.42
   1   1 -19   15.42    2.34
  -1   1 -19   16.98    1.96
   1  -1 -19   17.55    2.07
   1   1 -19   16.94    2.05
   1  -1 -20  181.34    2.88
  -1  -1 -20  184.85    2.99
  -1   1 -20  193.59    3.20
   1   1 -20  194.00    3.15
  -1   1 -20  191.81    3.46
  -1   1 -20  183.43    3.07
   1   1 -20  189.27    3.14
  -1  -1 -20  192.39    3.15
   1   1 -21  133.93    2.57
  -1   1 -21  134.33    2.65
   1  -1 -21  119.26    2.26
  -1  -1 -21  119.87    2.36
  -1  -1 -21  129.27    2.60
   1   1 -21  130.30    2.58
  -1   1 -21  121.19    2.46
  -1  -1  21  121.45    2.59
  -1   1 -22    4.23    1.63
   1   1 -22    4.97    1.74
  -1  -1 -22    6.05    1.80
  -1   1 -22    5.82    1.72
   1   1 -22    3.96    1.68
  -1  -1 -22    5.12    1.50
   1  -1 -22    5.74    1.38
   1  -1 -23  254.87    3.33
  -1  -1 -23  263.60    3.42
   1   1 -23  274.80    3.56
  -1   1 -23  285.29    3.62
  -1  -1 -23  286.26    3.63
  -1   1 -23  265.43    3.52
   1   1 -23  274.53    3.59
   1   1 -24   17.75    1.23
  -1  -1 -24   16.84    1.05
  -1   1 -24   17.28    1.27
   1   1 -24   17.11    1.27
  -1   1 -25    7.19    0.90
   1   1 -25    7.15    0.85
   1   1 -25    5.26    0.89
  -1   2   0    1.38    1.37
   1   2   0    0.40    1.47
  -1   2   1 2020.01   22.33
  -1   2  -1 1963.00   21.86
   1   2   1 2002.17   22.23
   1   2  -1 1974.06   22.47
  -1  -2  -2   72.05    1.72
  -1   2  -2   69.92    1.90
   1   2   2   72.37    1.77
   1   2  -2   69.34    2.29
  -1  -2  -3 7875.27   78.93
  -1   2  -3 7755.77   78.70
  -1  -2   4 3165.48   34.67
  -1   2  -4 3177.35   35.08
  -1  -2  -4 3217.90   35.42
   1   2  -4 3206.86   34.83
  -1  -2  -5  897.81   11.01
   1  -2  -5  925.00   11.04
   1   2  -5  894.40   10.48
  -1   2  -5  909.59   11.16
   1   2  -6  480.42    6.25
  -1  -2  -6  473.40    6.72
  -1   2  -6  481.69    6.83
   1   2  -7  933.22   11.26
  -1  -2  -7  933.85   11.79
   1  -2  -7  948.58   11.79
  -1   2  -7  906.36   11.73
  -1  -2  -8   43.63    2.70
   1  -2  -8   43.08    2.66
   1   2  -8   45.43    2.30
  -1   2   8   41.95    1.93
  -1   2  -8   40.74    2.62
  -1  -2  -9   13.43    2.67
   1  -2  -9    9.02    2.57
   1   2  -9   16.48    2.30
  -1   2  -9    9.94    2.50
  -1   2   9    9.27    1.72
   1   2   9    9.38    1.39
  -1   2  10  137.54    3.12
  -1   2 -10  139.19    3.93
   1   2 -10  144.93    3.78
  -1  -2 -10  141.95    4.32
  -1   2 -11  472.22    7.63
  -1   2  11  478.22    6.74
  -1  -2 -11  470.66    8.19
   1   2 -11  493.58    7.63
  -1   2 -12  188.27    4.91
  -1   2  12  192.55    3.95
   1   2 -12  199.37    4.89
   1  -2 -13  648.57    7.46
  -1  -2 -13  645.26    7.48
  -1   2 -13  663.30    7.58
   1   2 -13  635.68    7.59
  -1   2 -13  659.01    7.70
   1   2 -13  678.37    7.72
   1   2 -13  634.72    7.48
  -1  -2 -14  738.76    8.38
   1   2 -14  724.45    8.52
   1   2 -14  746.32    8.48
  -1   2 -14  736.97    8.41
  -1   2 -14  703.53   10.85
  -1  -2 -14  747.28    8.49
   1  -2 -14  756.20    8.47
   1   2 -14  717.68    8.60
  -1   2 -14  745.61    8.75
  -1   2 -14  715.98    8.60
   1   2 -15  260.18    3.69
  -1  -2 -15  253.56    3.42
  -1   2 -15  254.28    3.49
   1   2 -15  262.02    3.60
  -1   2 -15  217.24    5.80
   1   2 -15  230.45    6.36
  -1  -2 -15  263.49    3.60
   1  -2 -15  266.72    3.58
   1   2 -15  253.74    3.79
  -1   2 -15  260.64    3.83
  -1   2 -15  265.85    3.92
   1   2 -16  177.32    3.01
  -1  -2 -16  172.43    2.70
  -1   2 -16  153.81    5.08
   1   2 -16  156.92    5.68
   1   2 -16  176.83    2.93
  -1   2 -16  174.21    2.81
   1  -2 -16  181.39    2.89
  -1   2 -16  170.32    3.16
   1   2 -16  168.04    3.11
  -1   2 -17  521.19    6.35
   1   2 -17  536.66    6.53
  -1  -2 -17  515.65    6.29
   1   2 -17  518.41    6.63
  -1   2 -17  526.21    6.66
   1  -2 -17  525.03   10.77
   1   2 -17  529.75    6.44
   1  -2 -18    1.20    1.97
   1   2 -18    0.63    1.96
  -1   2 -18    0.96    1.78
   1   2 -18    1.98    2.06
   1   2 -18    0.44    2.27
  -1   2 -18    2.26    2.31
  -1  -2 -18   -0.59    1.60
  -1   2 -19   29.99    1.92
   1  -2 -19   30.03    2.09
   1   2 -19   30.84    2.09
  -1   2 -19   32.02    2.20
  -1  -2 -19   30.46    1.71
   1   2 -19   33.13    2.21
  -1   2 -19   29.87    2.45
   1   2 -19   29.38    2.40
   1   2 -20   47.70    2.05
  -1   2 -20   46.27    1.93
   1  -2 -20   51.36    2.14
  -1  -2  20   47.52    2.50
  -1   2 -20   51.87    2.28
   1   2 -20   50.95    2.21
  -1  -2 -20   46.18    1.75
  -1   2 -20   47.29    2.47
   1   2 -20   46.35    2.39
   1  -2 -21  106.65    2.36
   1   2 -21   98.27    2.27
  -1   2 -21   91.95    2.10
  -1  -2  21   99.46    2.55
   1  -2  21   93.53    2.42
   1   2 -21  108.21    2.39
  -1  -2 -21   94.94    1.94
  -1   2 -21  108.38    2.43
  -1   2 -21  101.32    2.65
  -1  -2  22  217.43    3.21
  -1   2 -22  220.50    3.26
   1   2 -22  222.89    3.22
   1  -2 -23  481.15    5.47
  -1   2 -23  466.20    5.47
   1   2 -23  468.23    5.47
  -1   2 -24   68.40    1.50
   1   2 -24   67.16    1.48
  -1   2 -25  274.02    3.23
   1   2 -25  271.13    3.20
   1   3   0    0.21    1.81
  -1   3   0    0.25    1.87
  -1   3   1  247.32    3.92
  -1   3  -1  247.07    4.11
   1   3  -1  233.04    4.11
   1   3   1  233.01    3.84
  -1   3  -2    0.53    1.96
   1   3   2    1.44    1.67
   1   3  -2    4.83    2.10
   1  -3  -2    1.58    1.26
  -1   3  -3   15.36    1.72
  -1   3  -3    9.99    2.17
   1   3  -3    9.87    2.25
   1  -3  -3    9.22    1.49
  -1  -3  -4  854.21    9.22
  -1   3  -4  837.01    8.89
  -1  -3  -5 2671.91   30.66
   1  -3  -5 2702.09   30.65
  -1   3  -5 2689.10   30.12
   1   3  -6    4.21    2.48
   1  -3  -6    5.95    2.10
  -1  -3  -6    6.29    2.06
   1  -3  -7  615.00    8.45
  -1  -3  -7  598.41    8.42
   1  -3  -8  254.71    5.04
  -1  -3  -8  250.47    5.03
  -1   3  -8  248.20    5.23
  -1  -3  -9  181.72    4.56
   1  -3  -9  190.76    4.56
  -1   3  -9  178.46    4.69
  -1   3   9  178.04    3.78
  -1  -3 -10    3.94    3.01
   1  -3 -10    3.49    2.93
  -1   3 -10    2.94    3.14
   1   3 -10    4.66    3.29
   1   3  10    2.17    1.79
  -1   3  10    1.76    2.14
   1  -3 -11  716.27   10.71
  -1  -3 -11  714.09   10.77
  -1   3  11  684.11    9.40
   1   3 -11  689.72   10.74
  -1   3 -11  701.07   10.55
  -1   3 -12    2.15    1.44
   1  -3 -12    0.56    1.32
  -1  -3 -12    0.23    1.44
   1   3 -12    1.70    1.39
  -1   3  12    0.52    2.33
   1   3 -12    0.39    1.26
  -1  -3 -12    2.16    3.57
   1  -3 -12   -0.04    3.45
   1   3 -12    2.23    1.51
  -1   3 -12    1.29    1.55
   1   3 -12    2.00    3.70
  -1   3 -12    1.47    3.45
   1  -3 -13   20.18    3.96
   1   3 -13   20.71    1.73
  -1   3 -13   23.70    1.66
  -1  -3 -13   22.79    1.62
   1  -3 -13   21.62    1.54
  -1   3 -13   22.07    1.41
   1   3 -13   20.43    1.58
   1   3 -13   20.13    1.51
  -1   3 -13   23.65    1.75
   1   3 -13   23.63    1.80
  -1   3 -13   23.63    3.89
   1   3 -13   21.79    4.11
  -1  -3 -14   37.71    1.85
   1  -3 -14   39.96    1.77
   1   3 -14   38.86    1.76
  -1   3 -14   37.29    1.56
   1   3 -14   33.50    1.73
   1   3 -14   37.56    1.92
  -1   3 -14   38.38    1.87
  -1   3 -14   33.85    4.10
   1   3 -14   36.70    4.55
  -1   3 -14   40.10    2.05
   1   3 -14   38.39    1.93
   1  -3 -14   35.99    4.65
  -1   3 -15   89.72    2.02
   1   3 -15   93.09    2.21
  -1   3 -15   98.30    2.36
  -1   3 -15   88.53    4.70
   1   3 -15   99.56    5.43
   1   3 -15   91.20    2.45
  -1   3 -15   91.09    2.54
  -1   3 -15   96.30    2.62
   1  -3 -15   94.49    5.57
  -1  -3 -15   99.75    2.34
   1  -3 -15   97.78    2.20
  -1   3 -16   11.12    1.99
  -1   3 -16    9.53    2.26
  -1   3 -16    9.45    2.18
   1   3 -16   10.58    2.10
   1  -3 -16   11.99    1.88
   1   3 -16   10.68    1.89
  -1   3 -16   10.99    1.67
  -1  -3 -16   12.77    2.01
  -1   3 -16   12.02    3.96
   1   3 -16   15.33    4.57
   1  -3 -16   11.53    4.86
  -1   3 -17   27.22    1.74
  -1  -3 -17   32.28    2.10
   1  -3 -17   31.15    2.00
  -1   3 -17   33.01    2.13
  -1   3 -17   31.74    2.40
   1   3 -17   28.64    2.28
   1   3 -17   29.61    1.98
   1   3 -17   27.24    4.67
   1   3 -18   21.07    1.94
  -1  -3 -18   19.33    2.06
   1  -3 -18   22.23    2.00
  -1   3 -18   18.95    1.68
  -1   3 -18   18.57    2.36
   1   3 -18   21.00    2.27
  -1   3 -18   19.68    2.12
  -1  -3 -19  165.06    2.93
  -1   3 -19  135.16    2.54
   1   3 -19  147.83    2.77
   1  -3 -19  167.43    2.86
   1   3 -19  151.84    3.07
  -1   3 -19  155.35    3.20
  -1   3 -19  156.61    2.97
   1  -3 -20   18.96    1.89
   1   3 -20   15.73    1.71
   1   3 -20   20.05    2.12
  -1   3 -20   18.77    2.25
   1  -3 -21  111.62    2.25
   1   3 -21   97.64    2.08
   1   3 -21  107.24    2.36
  -1  -3  21  106.07    2.49
   1   3 -21  101.18    2.39
  -1   3 -21  101.85    2.55
   1   3 -22    0.17    1.56
   1  -3  22    1.27    1.65
  -1  -3  22    1.89    1.71
  -1   3 -22    1.01    1.69
   1   3 -23   34.77    1.41
  -1  -3  23   32.37    1.39
   1   3 -24   25.53    1.03
  -1   4   0   -0.08    2.34
   1   4   0    0.94    2.33
   1   4   1  221.03    4.30
  -1   4  -1  226.24    4.57
  -1   4   1  221.59    4.39
   1   4  -1  222.86    4.49
   1  -4  -2   24.29    1.50
  -1   4  -2   25.74    2.74
   1   4   2   23.86    2.36
  -1   4  -2   26.06    2.37
   1   4  -2   23.25    2.70
   1  -4  -3 1030.34   11.98
  -1   4  -3 1000.70   12.18
   1   4  -3 1078.67   13.15
  -1   4  -3 1081.98   13.21
  -1   4  -4  117.01    3.86
  -1   4  -4  111.44    2.82
   1  -4  -4  115.88    2.83
   1  -4  -5 4267.26   47.60
  -1   4  -5 4169.33   47.13
   1   4  -6   71.98    3.81
   1  -4  -6   66.36    2.83
   1   4  -7  363.97    6.90
   1  -4  -7  348.49    5.99
  -1   4  -8  851.02   12.13
   1  -4  -8  833.21   11.48
  -1   4  -9   76.93    4.28
   1  -4  -9   73.98    3.65
   1   4  -9   82.65    1.66
  -1   4 -10   11.21    3.73
   1  -4 -10    9.85    1.31
  -1   4  10   12.19    2.65
   1  -4 -10   13.50    3.27
   1   4 -10    9.52    1.26
  -1   4 -10   10.66    1.60
  -1   4 -10   14.04    1.50
  -1   4 -11  474.58    5.67
   1   4 -11  451.05    5.58
  -1   4  11  461.62    7.44
   1   4 -11  501.14    9.06
  -1   4 -11  474.79    8.73
   1  -4 -11  481.73    5.60
   1   4 -11  456.43    5.78
  -1   4 -11  488.97    5.88
   1   4 -11  474.41    5.75
   1  -4 -11  478.23    8.47
  -1   4 -12  298.62    3.92
   1   4 -12  297.93    4.00
   1   4 -12  291.58    3.85
  -1   4 -12  277.26    6.95
   1   4 -12  281.93    7.22
   1  -4 -12  299.96    3.82
   1   4 -12  265.96    3.92
  -1   4 -12  298.17    4.08
   1   4 -12  288.43    3.97
   1  -4 -12  291.31    6.90
   1   4 -13  750.65    8.75
  -1   4 -13  746.71    8.69
   1   4 -13  734.43    8.61
  -1   4 -13  733.36   11.96
   1   4 -13  762.67   12.36
   1  -4 -13  753.89    8.61
   1   4 -13  745.88    8.80
   1   4 -13  748.92    8.80
  -1   4 -13  743.39    8.85
   1  -4 -13  753.49   12.15
   1   4 -14  577.35    6.98
  -1   4 -14  581.23    6.94
   1  -4 -14  581.38    6.85
   1   4 -14  562.04    6.83
   1   4 -14  570.45   10.57
   1   4 -14  580.27    7.03
  -1   4 -14  573.95    7.09
   1   4 -14  581.19    7.05
   1  -4 -14  562.47   10.49
   1  -4 -15 1200.49   13.27
   1   4 -15 1149.18   13.25
   1   4 -15 1200.05   13.49
   1   4 -15 1192.23   13.41
  -1   4 -15 1166.82   13.35
   1   4 -15 1179.37   17.21
  -1   4 -15 1191.01   13.56
   1   4 -15 1166.82   13.44
   1  -4 -15 1163.29   17.25
   1  -4 -16   39.79    2.03
   1   4 -16   39.89    2.24
  -1   4 -16   40.67    2.17
  -1   4 -16   33.29    4.46
  -1   4 -16   42.21    2.34
   1   4 -16   42.25    2.30
  -1   4 -16   44.10    2.43
   1   4 -16   36.97    1.97
   1   4 -16   33.66    4.83
  -1   4 -17  138.51    3.05
   1   4 -17  136.95    2.88
   1  -4 -17  144.67    2.69
  -1   4 -17  138.14    2.79
   1   4 -17  139.09    2.87
   1   4 -18    1.07    1.70
   1   4 -18    2.03    2.08
  -1   4 -18    2.03    2.21
   1   4 -18    1.35    2.03
  -1   4 -18    2.40    1.99
   1   4 -19    2.37    1.91
  -1   4 -19    2.33    2.08
   1   4 -19    3.03    1.92
  -1   4 -19    4.76    1.87
   1   4 -20   29.65    1.86
  -1   4 -20   30.29    1.80
  -1   4 -20   29.23    1.99
   1   4 -20   31.25    1.87
   1   4 -21  293.05    3.77
  -1   4 -21  296.16    3.76
  -1  -4  21  291.47    3.82
   1   4 -21  269.88    3.73
  -1   4 -21  277.99    3.86
  -1   4 -22   75.83    1.60
   1   4 -22   76.22    1.64
  -1  -4  22   71.67    1.73
   1  -4  22   72.60    1.70
  -1   4 -22   72.80    1.75
  -1  -4  23  200.32    2.51
  -1   4 -23  200.97    2.53
   1   5   0    0.56    2.94
  -1   5   0   -0.92    3.13
  -1   5  -1  435.09    6.94
  -1   5  -1  432.37    7.53
   1   5   1  441.71    7.22
   1   5  -1  442.46    7.44
  -1   5  -2  184.08    4.91
  -1   5  -2  174.95    4.09
   1   5  -2  184.14    4.95
  -1   5  -3  348.92    6.80
   1   5  -3  356.44    6.77
   1   5  -4    0.47    3.54
  -1   5  -4    0.98    3.43
  -1   5  -5  326.35    6.87
  -1   5  -5  312.87    3.96
   1   5  -5  310.10    3.94
   1   5  -5  329.46    6.81
   1   5  -6   97.43    4.72
   1  -5  -6   89.20    3.18
   1   5  -6   93.87    1.79
  -1   5  -6   94.55    1.83
  -1   5  -7  856.90    9.89
   1   5  -7  870.68   12.85
  -1   5  -7  860.86    9.85
   1   5  -7  879.69    9.83
  -1   5  -8  179.75    2.84
   1   5  -8  185.67    5.90
   1  -5  -8  174.62    4.66
  -1   5  -8  176.10    2.73
   1   5  -8  175.99    2.70
   1   5  -9    9.11    4.34
  -1   5  -9   13.47    4.33
  -1   5  -9   11.06    1.60
   1   5  -9   10.29    1.35
   1  -5  -9   10.26    3.12
  -1   5 -10   12.27    4.46
  -1   5  10   10.35    3.26
  -1   5 -10   10.80    1.49
   1   5 -10   10.80    1.44
  -1   5 -10    9.28    1.78
   1  -5 -10   10.62    3.40
   1   5 -11   41.38    1.70
  -1   5  11   39.07    3.47
  -1   5 -11   39.58    4.90
  -1   5 -11   42.84    2.07
   1   5 -11   41.39    1.76
   1  -5 -11   41.03    3.99
  -1   5 -11   41.81    1.73
   1   5 -11   42.06    1.93
   1   5 -12  164.27    6.32
  -1   5 -12  158.91    6.12
   1   5 -12  152.03    2.59
   1   5 -12  156.57    2.73
   1   5 -12  161.72    2.81
  -1   5 -12  157.31    2.67
  -1   5 -12  153.92    2.87
   1   5 -12  152.66    2.71
  -1   5 -13  416.26    8.85
   1   5 -13  429.53    9.03
   1   5 -13  380.01    4.92
   1   5 -13  416.56    5.18
  -1   5 -13  400.18    5.05
   1   5 -13  398.57    5.13
   1   5 -13  392.89    5.15
  -1   5 -13  395.12    5.23
   1   5 -14   72.67    5.49
  -1   5 -14   67.90    5.19
   1   5 -14   69.11    2.13
   1   5 -14   63.73    1.89
  -1   5 -14   70.08    2.13
   1   5 -14   71.35    2.29
  -1   5 -14   66.86    2.29
   1   5 -14   63.62    2.13
   1   5 -15   12.10    2.03
   1   5 -15   13.08    1.81
  -1   5 -15   13.24    2.08
   1   5 -15   10.77    1.62
  -1   5 -15   14.57    1.86
  -1   5 -16  106.12    2.64
   1   5 -16  111.10    2.62
  -1   5 -16  118.04    2.79
  -1   5 -16  112.37    2.41
   1   5 -16  114.82    2.55
  -1   5 -17  101.87    2.61
   1   5 -17   94.75    2.42
  -1   5 -17   98.84    2.29
   1   5 -17  103.58    2.36
  -1   5 -18    4.03    1.67
   1   5 -18    2.80    1.78
  -1   5 -18    3.50    1.96
   1   5 -18    5.79    1.76
  -1   5 -19  233.35    3.47
   1   5 -19  223.89    3.31
   1   5 -19  250.10    3.34
  -1   5 -19  240.71    3.27
   1   5 -20   93.60    1.90
  -1   5 -20   93.99    2.07
  -1   5 -20   96.72    1.83
  -1   5 -21    8.08    1.25
   1   5 -21    7.63    1.09
  -1  -5  21    9.11    1.36
   1   5 -22   41.43    0.92
   1  -5  22   37.72    1.07
  -1  -5  22   40.99    1.09
  -1   6   0   -0.09    1.38
   1   6   0   -0.47    1.28
   1   6   0    1.66    3.75
  -1   6   0   -0.42    3.30
   1   6   1   23.45    1.42
  -1   6   1   24.17    1.50
  -1   6  -1   22.62    1.45
   1   6  -1   22.72    1.39
   1   6  -1   25.21    3.96
  -1   6  -1   19.65    3.26
   1   6  -2  276.73    6.47
   1   6   2  267.36    3.62
  -1   6   2  266.44    3.64
  -1   6  -2  265.03    3.63
   1   6  -2  269.78    3.59
   1   6  -3   36.36    4.38
  -1   6  -3   34.19    4.45
  -1   6  -3   28.74    1.50
   1   6   3   28.55    1.42
  -1   6   3   30.54    1.51
   1   6  -3   29.25    1.41
  -1   6  -4 1003.28   14.58
  -1   6   4  979.92   11.21
  -1   6  -4  998.27   11.24
   1   6  -4  981.15   11.21
   1   6   4  978.90   11.21
  -1   6  -5    2.44    4.26
   1   6  -5    4.03    4.27
  -1   6  -5    3.84    1.46
   1   6   5    1.81    1.33
   1   6  -5    1.96    1.39
  -1   6  -6 1459.20   19.77
   1   6  -6 1445.49   16.21
  -1   6  -6 1443.18   16.24
   1   6  -6 1496.81   19.73
  -1   6  -7  540.38   10.06
  -1   6  -7  502.37    6.17
   1   6  -7  491.46    6.11
   1   6  -7  546.11    9.92
  -1   6  -8   23.22    1.67
   1   6  -8   24.52    1.62
   1   6  -8   26.36    4.95
  -1   6  -9   14.08    1.65
   1   6  -9   14.80    1.58
   1   6  -9   17.16    4.93
  -1   6  -9   12.79    1.79
   1   6 -10   43.35    5.18
  -1   6  10   40.03    3.88
  -1   6 -10   36.93    1.82
   1   6 -10   39.77    1.79
  -1   6 -10   40.99    2.01
   1   6 -10   38.13    1.73
  -1   6 -10   35.09    5.07
  -1   6 -11    7.93    1.69
   1   6 -11    7.86    1.69
   1   6 -11    4.94    1.68
  -1   6 -11    7.44    4.90
  -1   6 -11    5.61    1.84
  -1   6 -12  324.53    4.51
   1   6 -12  323.14    4.46
  -1   6 -12  338.09    4.54
  -1   6 -12  350.76    8.37
   1   6 -12  340.17    4.37
  -1   6 -13  309.00    4.14
   1   6 -13  295.08    4.13
   1   6 -13  298.37    3.97
   1   6 -14  475.13    6.14
  -1   6 -14  510.88    6.19
   1   6 -14  506.28    5.98
  -1   6 -14  477.55    6.12
   1   6 -15   40.48    1.82
   1   6 -15   41.42    1.76
  -1   6 -15   34.70    1.89
   1   6 -15   37.50    1.96
   1   6 -16  320.18    4.28
  -1   6 -16  329.22    4.39
   1   6 -17   17.38    1.58
  -1   6 -17   21.12    1.79
   1   6 -18   10.34    1.32
  -1   6 -18    9.46    1.53
  -1   6 -19   86.58    1.73
   1   6 -19   82.94    1.53
  -1   6 -20   59.01    1.27
  -1   7   0    0.14    1.63
   1   7   0   -0.09    1.53
   1   7  -1  116.64    2.31
  -1   7   1  120.50    2.46
  -1   7  -1  119.89    2.41
   1   7   1  118.19    2.33
  -1   7  -2  281.04    3.90
   1   7  -2  270.55    3.81
  -1   7   2  281.89    3.94
   1   7   2  283.92    3.89
  -1   7   3  245.69    3.62
  -1   7  -3  243.98    3.55
   1   7   3  244.49    3.54
   1   7  -3  242.58    3.50
   1   7  -3  260.14    7.06
  -1   7   3  242.64    6.35
  -1   7  -4  320.58    4.28
  -1   7   4  314.70    4.35
   1   7   4  319.16    4.29
   1   7  -4  309.46    4.23
   1   7  -5   13.54    4.60
  -1   7   5   14.81    1.73
  -1   7  -5   15.11    1.70
   1   7   5   13.01    1.68
   1   7  -5   11.69    1.62
   1   7  -6   18.44    4.72
  -1   7  -6   17.88    5.00
  -1   7  -6   21.64    1.77
  -1   7   6   20.66    1.72
   1   7  -6   18.31    1.65
   1   7   6   19.51    1.71
   1   7  -7  151.78    5.99
  -1   7   7  144.16    2.67
  -1   7  -7  146.49    2.67
   1   7   7  140.34    2.60
   1   7  -7  143.29    2.59
  -1   7  -8    4.53    4.67
   1   7  -8    1.02    4.69
  -1   7  -8    1.70    1.74
  -1   7  -8    4.03    1.65
   1   7   8    3.13    1.60
  -1   7   8    1.24    1.63
   1   7  -8    1.71    1.56
  -1   7  -9  271.71    3.90
   1   7   9  284.86    3.93
  -1   7  -9  285.20    3.95
   1   7  -9  280.96    3.89
  -1   7   9  277.70    3.91
  -1   7 -10   34.82    1.77
   1   7  10   35.94    1.78
   1   7 -10   36.78    1.77
  -1   7 -10   35.81    1.82
  -1   7 -11  114.80    2.35
   1   7 -11  110.08    2.26
  -1   7 -12    0.52    1.50
   1   7 -12    1.93    1.53
  -1   7 -12    0.68    1.49
   1   7  12    2.78    1.40
   1   7  13   28.46    1.48
   1   7 -13   27.09    1.55
  -1   7 -13   28.44    1.63
  -1   7 -13   27.72    1.62
   1   7  14   13.83    1.33
   1   7 -14   14.91    1.44
  -1   7 -14   14.59    1.48
  -1   7 -14   13.62    1.39
   1   7 -14   16.15    1.61
   1   7  15   11.58    1.18
  -1   7  15   13.86    1.21
  -1   7 -15   16.07    1.62
   1   7 -15   15.60    1.40
  -1   7  16   44.40    1.28
  -1   7 -16   47.49    1.57
   1   7 -16   43.62    1.33
  -1   7  17   14.00    0.95
  -1   7 -17   16.44    1.17
  -1   7 -18   25.99    0.94
  -1  -7  18   28.47    1.03
  -1   8   0    1.43    1.62
   1   8   0   -0.67    1.53
  -1   8   1    0.84    1.63
  -1   8  -1   -0.20    1.64
   1   8  -1    0.04    1.51
   1   8   1   -0.30    1.52
  -1   8   2  349.65    4.58
  -1   8  -2  345.72    4.58
   1   8   2  348.72    4.52
   1   8  -2  350.96    4.54
  -1   8   3  151.24    2.68
  -1   8  -3  155.55    2.69
   1   8   3  148.25    2.60
   1   8  -3  152.04    2.62
   1   8   4  433.54    5.43
   1   8  -4  431.88    5.46
  -1   8   4  439.20    5.54
  -1   8  -4  446.88    5.51
   1   8  -5  154.70    2.65
   1   8   5  163.56    2.71
  -1   8  -5  163.80    2.74
  -1   8   5  161.50    2.78
   1   8  -6   65.05    1.83
   1   8   6   71.44    1.90
  -1   8   6   71.57    2.01
  -1   8  -6   67.52    1.92
  -1   8  -7  207.45    3.09
   1   8   7  209.49    3.13
   1   8  -7  208.64    3.05
  -1   8   7  213.45    3.18
  -1   8   8   19.79    1.57
  -1   8  -8   19.88    1.56
   1   8  -8   19.58    1.48
   1   8   8   20.70    1.53
  -1   8   9   37.89    1.63
  -1   8  -9   40.77    1.64
   1   8   9   40.68    1.59
   1   8  -9   39.36    1.58
   1   8  10   76.44    1.79
  -1   8 -10   79.74    1.86
  -1   8  10   81.82    1.88
  -1   8 -11    0.54    1.28
   1   8 -11   -0.60    1.23
  -1   8  11    0.13    1.27
   1   8  11    0.07    1.19
  -1   8 -12   98.40    1.87
  -1   8  12  101.21    1.85
   1   8 -12   96.93    1.81
  -1   8  13  101.55    1.74
   1   8  13   97.85    1.66
  -1   8 -13   97.34    1.80
  -1   8 -14   37.83    1.24
  -1   8  14   36.07    1.08
   1   8  14   35.34    0.94
  -1   8 -15   89.74    1.32
  -1   8  15   67.82    1.30
   1   9   0   -1.05    1.24
  -1   9   0    0.24    1.30
  -1  -9   0   -0.72    1.37
  -1   9   1   42.28    1.48
   1   9  -1   42.42    1.41
  -1   9  -1   42.28    1.53
   1   9   1   43.20    1.43
  -1   9  -2    2.01    1.28
   1   9  -2    1.61    1.21
  -1   9   2    1.65    1.26
   1   9   2    1.78    1.22
   1   9  -3   88.56    1.73
  -1   9  -3   91.21    1.84
  -1   9   3   93.39    1.85
   1   9   3   92.45    1.75
   1   9   4  112.66    1.91
   1   9  -4  113.68    1.90
  -1   9  -4  111.77    1.96
  -1   9   4  109.37    1.95
   1   9   5  224.32    3.00
   1   9  -5  230.68    2.99
  -1   9   5  221.43    3.03
  -1   9  -5  228.18    3.04
  -1   9  -6    7.05    1.14
   1   9   6    6.74    1.06
  -1   9   6    7.37    1.16
   1   9  -6    6.20    1.07
  -1   9   7   12.73    1.12
  -1   9  -7   12.00    1.12
   1   9  -7   10.94    1.05
   1   9   7   12.12    1.00
   1   9  -8   19.48    1.02
  -1   9  -8   20.34    1.09
   1   9   8   21.44    0.95
  -1   9   8   20.08    1.07
  -1   9  -9   49.63    1.20
  -1   9   9   48.46    1.18
   1   9   9   48.44    1.03
   1   9  -9   46.85    1.15
  -1   9  10    9.74    0.82
  -1   9 -10    9.03    0.83
   1   9  10   10.12    0.66
   1   9 -10    9.50    0.80
  -1   9  11   35.17    0.85
  -1   9 -11   35.26    0.93
  -1  10   0    0.77    0.64
  -1  10  -1   15.96    0.69
  -1  10   1   17.50    0.69
  -1  10  -2   -0.21    0.62
  -1  10   2   -0.16    0.60
  -1  10  -3   60.03    1.02
  -1  10   3   59.86    0.97
  -1  10  -4    3.31    0.54
  -1  10   4    3.29    0.51
  -2   0   0  694.33    8.00
  -2   0   0  706.85    8.11
  -2   0   0  692.12    7.87
  -2   0  -1    0.33    1.06
  -2   0   1    0.12    0.88
  -2   0   1    2.60    1.08
  -2   0  -1    3.22    1.16
  -2   0  -1    0.80    0.56
  -2   0   2 2842.42   31.04
  -2   0  -2 2832.99   30.80
  -2   0   2 2844.89   31.13
  -2   0  -3    1.41    0.58
  -2   0   3    0.65    0.97
  -2   0   4   43.49    1.43
  -2   0  -4   37.12    0.94
  -2   0   5    0.52    1.24
  -2   0  -6  520.79    6.29
  -2   0   6  558.77    6.77
  -2   0  -7    0.96    1.15
  -2   0   7    0.10    1.50
   2   0  -8 1785.19   21.32
  -2   0   8 1829.88   20.81
   2   0  -9    0.66    2.32
  -2   0   9    0.34    1.81
   2   0 -10 1163.95   14.90
  -2   0  10 1161.47   14.24
   2   0 -11    0.68    2.91
   2   0 -12 1287.11   15.85
  -2   0 -12 1119.33   13.81
   2   0 -13    0.32    3.47
   2   0 -14  433.14    5.29
  -2   0 -14  436.99    5.24
   2   0 -14  431.78    5.25
  -2   0 -14  433.00    5.27
   2   0 -14  440.35    8.48
  -2   0  15   -0.71    1.99
   2   0 -15    0.95    1.50
  -2   0 -15    0.21    1.54
   2   0 -15    1.79    1.83
   2   0 -15    1.31    4.07
  -2   0 -15    0.33    1.54
   2   0 -15    0.43    1.59
  -2   0  16   88.10    2.50
  -2   0 -16   90.71    2.14
  -2   0 -16   92.16    2.19
   2   0 -16   91.43    2.09
   2   0 -16   93.05    2.47
   2   0 -16   91.49    5.41
  -2   0  17    0.39    2.16
   2   0 -17    1.24    1.69
  -2   0 -17   -0.15    1.84
   2   0 -17   -2.38    4.87
  -2   0 -17   -0.56    1.78
   2   0 -18 1031.02   11.71
  -2   0 -18 1065.95   11.79
   2   0 -18 1038.31   16.33
  -2   0 -18 1043.84   11.75
  -2   0 -19   -0.77    1.98
   2   0 -19    1.21    1.84
  -2   0 -19    0.87    1.92
  -2   0  19    0.47    2.16
  -2   0 -20   84.44    2.30
   2   0 -20   81.31    2.17
  -2   0 -20   84.57    2.28
  -2   0  20   79.77    2.35
  -2   0 -21   -0.02    1.88
   2   0 -21    1.74    1.65
  -2   0 -21    0.07    1.79
  -2   0 -22  384.93    4.75
   2   0 -22  367.98    4.64
  -2   0 -22  375.40    4.74
  -2   0 -23    0.25    1.46
  -2   0 -23   -0.87    1.46
   2   0 -23   -0.70    1.28
  -2   0 -24   83.44    1.58
   2   0 -24   73.93    1.37
  -2   0 -25    0.34    0.84
  -2  -1   0 3223.78   35.28
  -2   1   0 3201.94   35.27
  -2   1  -1  157.17    2.52
  -2  -1   1  157.99    2.41
  -2   1  -2  918.34   10.20
  -2  -1   2  923.80   10.15
  -2   1  -3  117.90    2.15
  -2   1  -3  118.54    2.42
  -2   1  -4  151.15    2.57
  -2  -1   4  147.76    1.89
  -2   1  -5  349.72    4.70
  -2   1   5  355.92    4.73
  -2   1   6  852.77    9.61
  -2   1  -6  860.09    9.61
  -2   1   7   13.01    1.51
  -2   1  -7   13.91    1.70
   2   1   7   10.66    0.54
   2   1  -7   13.31    1.91
  -2   1  -8 1471.17   17.34
  -2   1   8 1477.96   17.28
   2   1  -8 1534.65   17.83
   2  -1  -8 1510.05   18.04
  -2   1   9 1109.66   13.35
   2   1  -9 1142.60   13.97
   2  -1  -9 1130.22   14.24
  -2   1  10  208.79    3.92
  -2   1 -10  206.10    4.04
   2  -1 -10  215.31    4.89
   2   1 -11  514.30    7.89
   2  -1 -11  507.97    8.22
  -2   1 -12    9.66    2.41
  -2   1  12   14.51    2.37
   2   1 -12   13.27    3.16
   2  -1 -12   11.76    3.40
  -2   1  13  244.54    4.90
  -2  -1 -13  250.38    3.36
   2  -1 -13  241.44    3.20
   2  -1 -13  244.33    6.18
   2   1 -13  246.96    5.90
  -2   1 -14   50.07    1.55
  -2  -1 -14   49.38    1.67
  -2   1 -14   51.27    1.70
   2   1 -14   52.37    1.71
  -2  -1 -14   50.55    1.63
   2  -1 -14   51.43    1.49
  -2  -1 -14   51.96    1.87
   2   1 -14   48.61    1.88
   2  -1 -14   50.73    1.68
   2  -1 -14   55.69    4.40
   2   1 -14   52.15    4.23
  -2  -1 -15   71.72    1.90
   2  -1 -15   68.97    1.71
   2   1 -15   70.15    1.97
  -2   1 -15   70.49    1.97
  -2  -1 -15   72.07    2.17
   2   1 -15   69.35    2.20
   2  -1 -15   75.60    5.04
   2   1 -15   79.02    4.86
   2  -1 -15   73.40    1.98
  -2   1 -15   69.28    1.82
  -2  -1 -15   71.99    1.94
   2  -1 -16   76.01    1.86
  -2  -1 -16   74.15    2.05
   2   1 -16   80.27    2.16
  -2   1 -16   79.39    2.15
   2   1 -16   72.86    2.33
   2  -1 -16   74.18    5.37
   2   1 -16   80.49    5.16
  -2   1 -16   77.91    2.00
   2  -1 -16   81.79    2.11
  -2  -1 -16   76.97    2.11
  -2  -1 -17  776.52    8.88
   2  -1 -17  764.88    8.86
  -2   1 -17  757.64    8.81
   2   1 -17  767.79    8.89
   2   1 -17  765.42    8.90
  -2  -1 -17  755.75    8.83
  -2   1 -17  772.48    8.91
   2  -1 -17  739.26    8.73
   2   1 -17  752.95    9.06
   2  -1 -17  769.91   13.39
  -2   1 -18   66.15    2.09
   2  -1 -18   72.16    2.27
  -2  -1 -18   68.76    2.25
  -2  -1  18   63.55    2.66
   2   1 -18   67.98    2.32
  -2   1 -18   69.33    2.30
   2   1 -18   69.65    2.26
  -2  -1 -18   66.55    2.14
   2  -1 -18   64.78    1.91
   2   1 -18   66.89    2.52
   2  -1 -18   64.63    5.74
  -2  -1 -19   13.96    1.91
   2   1 -19   14.06    2.01
  -2   1 -19   12.62    2.07
   2  -1 -19   13.46    1.64
  -2  -1  19   10.82    2.38
   2   1 -19   13.20    2.11
  -2   1 -19   11.77    1.86
   2  -1 -19   14.27    2.09
  -2  -1 -19   13.90    2.04
   2   1 -20  407.82    5.21
  -2  -1 -20  403.83    5.14
  -2   1 -20  428.04    5.34
   2  -1 -20  387.81    5.00
  -2   1 -20  411.53    5.50
  -2  -1  20  397.29    5.28
   2  -1 -20  430.93    5.25
  -2  -1 -20  425.68    5.28
   2   1 -20  412.97    5.27
  -2   1 -20  386.34    5.13
  -2  -1  21   16.61    2.12
   2  -1 -21   19.15    1.93
  -2   1 -21   15.39    1.75
   2   1 -21   16.68    1.94
  -2  -1 -21   18.20    1.91
  -2  -1 -21   18.57    1.76
   2   1 -21   18.98    1.84
   2  -1 -21   16.57    1.46
  -2   1 -21   18.51    1.99
  -2  -1  22  184.23    2.82
  -2   1 -22  193.25    2.95
  -2  -1 -22  180.04    2.75
   2   1 -22  178.15    2.82
  -2   1 -22  167.96    2.75
   2   1 -22  180.36    2.90
  -2  -1 -22  186.03    2.91
   2  -1 -22  184.02    2.89
   2   1 -23   41.81    1.57
  -2   1 -23   42.95    1.66
  -2  -1 -23   40.23    1.48
   2  -1 -23   43.46    1.68
   2   1 -23   38.83    1.63
  -2   1 -24   23.62    1.29
  -2  -1 -24   20.02    1.09
   2   1 -24   21.47    1.17
   2  -1 -24   22.26    1.31
   2   1 -24   21.71    1.27
  -2   1 -25    0.18    0.86
   2   1 -25   -0.18    0.86
   2   2   0   38.93    1.78
  -2   2   0   46.62    1.68
   2   2   1 3840.61   42.55
  -2   2  -1 3928.14   42.74
  -2   2  -1 3872.18   42.49
  -2   2  -2  696.91    8.16
  -2   2  -2  702.57    8.41
  -2   2  -3    1.21    1.56
  -2  -2   3    1.03    1.08
  -2   2  -3    5.08    1.60
  -2   2  -4  639.65    7.92
  -2  -2   4  608.54    7.36
  -2   2  -5   66.03    2.33
   2   2  -5   61.57    1.83
  -2  -2   5   66.32    1.68
  -2   2  -6 1385.30   16.43
   2   2  -6 1400.23   16.06
  -2   2  -7   49.29    2.46
  -2   2   7   45.91    2.02
   2   2  -7   48.30    2.11
   2  -2  -7   46.70    2.50
  -2   2  -8   58.00    2.72
  -2   2   8   56.94    2.21
   2  -2  -8   55.66    2.89
   2   2  -8   60.10    2.44
  -2   2  -9 1592.57   19.24
  -2   2   9 1604.33   18.90
   2   2  -9 1649.47   19.19
  -2   2 -10 1033.75   13.30
  -2   2  10 1043.27   12.96
   2   2 -10 1066.19   13.35
  -2   2 -11 1021.18   13.48
  -2   2  11 1050.01   13.13
  -2   2  12   19.41    2.44
  -2   2 -12   17.25    2.94
   2   2 -12   23.76    3.04
   2   2 -13    5.16    3.26
  -2   2 -13    7.25    1.43
   2  -2 -13    6.81    1.35
   2   2 -13    5.25    1.48
  -2   2  13    4.89    2.52
  -2  -2 -13    6.44    1.29
  -2   2 -13    4.36    1.23
  -2   2 -13    6.99    1.61
   2   2 -13    6.33    1.55
  -2   2 -13    3.07    2.88
   2  -2 -14  126.23    2.26
  -2   2 -14  124.75    2.14
  -2  -2 -14  126.43    2.18
   2   2 -14  126.24    2.42
  -2   2 -14  127.93    2.36
   2   2 -14  126.04    2.36
   2   2 -14  120.31    4.72
  -2   2 -14  126.08    2.58
   2   2 -14  119.36    2.43
  -2  -2 -15    6.87    1.53
   2   2 -15    7.51    1.76
   2  -2 -15    5.81    1.67
  -2   2 -15    5.88    1.49
   2   2 -15    6.23    1.77
  -2   2 -15    8.38    2.03
   2   2 -15    6.41    1.87
  -2   2 -16  486.60    5.98
   2  -2 -16  528.82    6.13
  -2  -2 -16  491.07    6.02
   2   2 -16  521.67    6.25
   2   2 -16  474.05    9.42
   2   2 -16  515.39    6.19
   2  -2 -16  512.43   10.39
  -2   2 -16  487.04    6.44
   2   2 -16  491.34    6.30
  -2   2 -16  500.03    6.34
   2  -2 -17  353.94    4.53
  -2   2 -17  326.67    4.36
  -2  -2 -17  331.99    4.38
   2   2 -17  348.11    4.64
   2   2 -17  348.19    4.59
   2  -2 -17  346.00    8.85
   2   2 -17  334.31    4.72
  -2   2 -17  343.37    4.81
  -2   2 -18   54.78    1.93
   2  -2 -18   63.00    2.18
   2   2 -18   56.71    2.22
   2   2 -18   61.88    2.32
  -2  -2 -18   56.59    1.94
   2   2 -18   55.66    4.81
   2   2 -18   56.49    2.43
  -2   2 -18   59.39    2.54
   2  -2 -18   50.49    5.47
   2   2 -19  528.79    6.46
  -2  -2 -19  516.93    6.24
  -2   2 -19  534.00    6.66
   2   2 -19  515.97    6.56
   2  -2 -19  539.71    6.37
   2   2 -19  534.35    6.43
  -2  -2  19  520.59    6.57
  -2  -2 -20  203.95    3.07
   2   2 -20  218.51    3.37
   2   2 -20  200.84    3.47
  -2   2 -20  219.34    3.68
   2   2 -20  216.69    3.32
   2  -2 -20  225.37    3.31
  -2   2 -20  191.93    3.07
  -2  -2  20  221.58    3.61
  -2  -2 -21   77.26    1.89
   2   2 -21   83.47    2.22
  -2   2 -21   81.72    2.53
   2   2 -21   78.56    2.14
   2  -2 -21   87.34    2.16
  -2  -2  21   84.28    2.40
   2   2 -22   10.65    1.66
  -2   2 -22   10.26    1.71
  -2  -2 -22    8.45    1.34
  -2  -2  22    8.44    1.87
   2  -2 -22   10.85    1.68
   2   2 -22   10.04    1.62
   2   2 -23    2.70    1.37
  -2   2 -23    1.99    1.40
   2  -2 -23    1.06    1.38
   2   2 -23    1.47    1.32
  -2  -2  23    0.77    1.48
   2   2 -24   17.19    1.09
  -2   2 -24   17.20    1.18
   2   2 -24   15.88    1.05
  -2   2 -25   14.29    0.78
  -2   3   0    5.45    1.87
   2   3   0    7.02    2.02
  -2   3   0    3.44    1.43
  -2   3  -1 1160.63   13.51
  -2   3  -1 1088.23   12.72
   2   3  -1 1164.60   13.52
   2   3   1 1089.70   13.22
  -2   3  -2  324.90    4.96
   2   3   2  326.48    4.75
   2   3   3  592.94    7.57
  -2   3  -3  614.04    7.91
   2   3  -4  126.63    3.51
  -2   3  -4  123.55    2.89
  -2   3  -5  149.80    3.69
   2   3  -5  154.14    3.92
   2  -3  -5  150.72    3.36
  -2   3  -5  145.63    3.20
  -2   3  -6  262.04    4.97
   2  -3  -6  264.07    4.70
  -2   3  -7  606.98    8.69
   2  -3  -7  604.65    8.58
  -2   3  -8    0.37    2.69
   2  -3  -8    0.31    2.51
   2  -3  -9 1006.94   13.17
  -2   3  -9  975.82   12.99
  -2   3   9  961.46   12.38
  -2   3  10  411.15    6.50
  -2   3 -10  408.91    7.14
  -2   3 -11 1829.10   20.34
   2   3 -11 1822.57   20.26
  -2   3 -11 1854.37   20.25
  -2   3 -11 1704.44   22.34
  -2   3  11 1733.75   21.73
   2  -3 -11 1799.02   22.93
  -2   3 -11 1931.97   20.44
  -2  -3 -11 1800.91   20.18
  -2   3 -12   37.73    1.60
   2   3 -12   36.08    1.59
  -2   3  12   39.99    2.86
  -2   3 -12   35.79    3.59
   2   3 -12   38.46    4.20
   2  -3 -12   37.54    1.47
  -2  -3 -12   37.33    1.65
   2   3 -12   36.07    1.47
  -2   3 -12   37.69    1.44
  -2   3 -12   34.32    1.81
   2   3 -12   33.66    1.63
   2  -3 -12   43.09    3.99
  -2   3 -13  339.53    4.38
   2   3 -13  337.58    4.40
  -2   3  13  338.00    6.08
   2   3 -13  317.89    7.53
  -2   3 -13  317.73    6.76
   2  -3 -13  345.88    4.30
  -2  -3 -13  358.22    4.44
  -2   3 -13  359.56    4.43
   2   3 -13  309.65    4.47
   2   3 -13  353.45    4.57
  -2   3 -13  337.34    4.62
   2  -3 -13  338.05    7.60
  -2   3 -14   60.61    1.98
   2   3 -14   59.61    1.99
  -2   3 -14   52.87    4.08
   2   3 -14   58.37    4.81
  -2  -3 -14   60.40    2.04
   2  -3 -14   59.51    1.83
  -2   3 -14   52.49    1.85
   2  -3 -14   58.84    4.89
  -2   3 -14   59.16    2.21
   2   3 -14   55.01    2.06
   2  -3 -15  223.63    3.24
  -2  -3 -15  227.54    3.40
  -2   3 -15  218.93    3.37
   2   3 -15  213.04    6.71
   2   3 -15  219.66    3.35
   2  -3 -15  228.54    6.94
  -2   3 -15  217.62    3.68
   2   3 -15  217.33    3.45
  -2  -3 -16   61.47    2.24
   2  -3 -16   64.11    2.07
  -2   3 -16   61.75    2.22
   2   3 -16   68.06    5.25
   2   3 -16   63.25    2.21
   2  -3 -16   71.54    5.49
  -2   3 -16   61.82    2.49
  -2   3 -16   57.11    2.48
   2   3 -16   55.89    2.27
  -2  -3 -17  589.60    7.01
   2  -3 -17  581.50    6.88
  -2   3 -17  578.52    7.00
   2   3 -17  537.38   10.50
  -2   3 -17  571.73    7.18
   2   3 -17  556.31    7.06
  -2   3 -17  578.66    7.29
   2   3 -17  560.15    6.95
   2  -3 -17  568.40   11.25
   2   3 -18  100.92    2.47
   2   3 -18   94.00    2.60
  -2   3 -18   99.42    2.84
  -2  -3 -18  108.61    2.58
   2  -3 -18  103.83    2.42
   2   3 -18  103.97    2.65
  -2   3 -18  103.30    2.57
   2   3 -19  720.99    8.73
   2   3 -19  760.83    8.86
  -2   3 -19  765.09    8.81
  -2   3 -19  752.03    8.98
   2   3 -19  719.59    8.82
   2  -3 -19  772.98    8.73
   2  -3 -20    1.19    1.79
   2   3 -20    0.50    1.77
  -2   3 -20    0.74    1.89
  -2   3 -20    0.24    2.21
   2   3 -20    1.46    1.88
  -2  -3  20    0.43    2.27
   2   3 -20    1.68    1.95
   2  -3 -21    4.54    1.63
   2   3 -21    3.69    1.57
  -2  -3  21    6.09    1.99
  -2   3 -21    2.60    1.72
  -2   3 -21    3.64    1.97
   2   3 -21    3.28    1.77
  -2  -3  22  128.05    2.31
  -2   3 -22  128.24    2.25
   2   3 -22  130.06    2.25
  -2   3 -22  117.48    2.41
   2   3 -22  113.82    2.05
   2   3 -23    4.02    1.21
  -2  -3  23    4.17    1.27
   2   3 -24   18.15    0.91
   2   4   0  706.72    9.32
  -2   4   0  673.38    8.13
   2   4  -1 1260.57   15.26
  -2   4  -1 1224.48   15.04
  -2   4  -1 1266.85   15.39
   2   4   1 1240.25   14.99
   2   4  -2   15.07    2.72
   2   4   2   14.96    2.30
  -2   4  -2   17.74    2.67
   2  -4  -2   16.08    1.63
  -2   4  -2   13.55    2.41
  -2   4  -3  921.62   11.68
   2  -4  -3  913.88   11.34
   2  -4  -4  225.54    4.09
  -2   4  -4  217.85    4.20
   2   4  -5  193.23    4.90
  -2   4  -5  186.44    3.92
   2  -4  -5  186.19    3.93
  -2   4  -6  284.47    5.88
   2  -4  -6  279.06    5.13
  -2   4  -7  503.73    8.45
   2  -4  -7  512.97    7.90
   2  -4  -8   16.84    2.99
  -2   4  -8   17.75    3.45
   2   4  -8   18.69    3.74
  -2   4  -9  984.02   10.90
   2  -4  -9  913.87   12.96
  -2   4  -9  950.58   10.72
   2   4  -9  936.85   10.70
  -2   4  -9  887.49   13.21
  -2   4   9  920.32   12.58
   2   4  -9  950.51   13.75
   2   4 -10  542.49    6.45
  -2   4 -10  546.93    6.45
   2   4 -10  521.73    6.38
  -2   4  10  517.23    8.28
  -2   4 -10  509.54    9.11
   2  -4 -10  510.59    8.88
  -2   4 -10  535.00    6.33
  -2   4 -11  558.00    6.67
   2  -4 -11  577.14    6.61
   2   4 -11  557.78    6.71
  -2   4 -11  542.45    9.57
  -2   4  11  565.54    8.71
  -2   4 -11  595.59    7.00
  -2   4 -11  585.07    6.81
   2   4 -11  537.71    6.78
  -2   4 -11  589.05    6.97
   2  -4 -11  562.53    9.59
   2   4 -12   11.93    4.54
  -2   4 -12   14.61    3.94
   2   4 -12   13.05    1.63
   2  -4 -12   12.23    1.50
  -2   4  12   10.14    2.94
  -2   4 -12   11.78    1.63
   2   4 -12   11.14    1.48
  -2   4 -12   11.58    1.51
  -2   4 -12   11.91    1.94
   2  -4 -12   15.21    3.84
   2  -4 -13   83.86    1.99
   2   4 -13   83.67    2.16
   2   4 -13   89.81    5.53
  -2   4 -13   84.40    4.81
  -2   4 -13   82.51    2.11
   2   4 -13   74.92    2.03
  -2   4 -13   81.41    2.08
  -2   4 -13   79.64    2.32
   2   4 -13   79.65    2.13
   2  -4 -13   81.88    4.91
   2  -4 -14   73.82    2.03
   2   4 -14   70.04    2.15
   2   4 -14   76.12    5.47
  -2   4 -14   67.46    4.75
   2   4 -14   75.05    2.36
  -2   4 -14   69.57    2.11
   2   4 -14   64.58    2.08
  -2   4 -14   68.12    2.02
   2  -4 -14   71.99    5.13
  -2   4 -14   67.51    2.38
  -2   4 -15    7.53    1.93
   2   4 -15    6.99    2.04
   2  -4 -15    7.85    1.75
   2   4 -15    6.40    1.88
   2   4 -15    6.38    1.99
  -2   4 -15    5.33    2.08
  -2   4 -15    5.70    1.75
   2  -4 -15   11.52    4.64
   2   4 -15    6.22    4.81
  -2   4 -15    4.55    4.02
   2  -4 -16  219.75    3.26
  -2   4 -16  222.78    3.45
   2   4 -16  225.52    3.58
   2   4 -16  197.76    6.83
  -2   4 -16  216.81    3.73
  -2   4 -16  232.23    3.80
   2   4 -16  209.69    3.47
   2  -4 -16  204.69    6.88
   2   4 -16  207.04    3.36
   2   4 -17  375.80    5.01
  -2   4 -17  388.82    5.32
   2   4 -17  373.96    5.11
  -2   4 -17  398.27    5.35
   2  -4 -17  402.75    4.96
   2   4 -17  393.45    5.20
  -2   4 -17  396.25    5.07
  -2   4 -18   56.78    2.47
   2   4 -18   56.66    2.00
   2   4 -18   58.25    2.30
  -2   4 -18   61.09    2.17
   2   4 -19  463.60    5.81
  -2   4 -19  509.71    5.94
   2   4 -19  464.31    5.90
  -2   4 -19  499.40    6.13
  -2   4 -20  258.02    3.51
  -2  -4  20  252.77    3.65
  -2   4 -20  250.85    3.69
  -2   4 -21   57.66    1.67
  -2   4 -21   56.09    1.94
  -2   4 -22    6.39    1.16
  -2  -4  22    7.45    1.37
   2  -4  22    6.18    1.30
  -2   4 -22    5.64    1.38
  -2   4 -23    1.15    0.83
  -2  -4  23    2.10    0.92
  -2   5   0  767.08   10.79
   2   5   0  762.75   10.75
  -2   5  -1 1266.67   16.03
   2   5   1 1241.15   16.02
   2   5   2  345.19    6.17
  -2   5  -2  352.20    6.16
  -2   5  -2  359.16    6.89
  -2   5  -3   81.20    3.40
  -2   5  -3   86.03    4.18
   2   5  -3   92.16    4.15
  -2   5  -4   74.19    3.19
  -2   5  -4   79.32    4.15
   2   5  -5  188.73    2.65
   2  -5  -5  175.21    3.92
  -2   5  -6  787.01    9.04
   2   5  -6  784.16    8.91
   2   5  -6  800.37   11.83
  -2   5  -7  499.56    6.10
   2   5  -7  489.09    5.88
   2   5  -8  272.04    6.83
   2  -5  -8  241.76    5.45
  -2   5  -8  273.53    3.74
   2   5  -8  260.10    3.51
  -2   5  -8  254.17    6.66
  -2   5  -9  359.67    7.73
   2   5  -9  336.81    4.38
  -2   5  -9  357.49    4.65
   2   5  -9  342.39    4.41
   2  -5  -9  327.28    6.60
  -2   5 -10  110.31    5.34
   2   5 -10  112.30    2.23
   2   5 -10  115.84    5.58
  -2   5  10  107.57    4.36
  -2   5 -10  122.74    2.47
   2  -5 -10  101.91    4.41
   2   5 -10  102.78    2.18
  -2   5 -10  108.46    2.22
  -2   5 -11    5.73    1.51
   2   5 -11    5.36    1.67
  -2   5  11    6.33    3.29
   2   5 -11    6.05    1.52
  -2   5 -11    5.63    1.56
  -2   5 -11    1.72    4.34
   2  -5 -11    3.10    3.62
  -2   5 -11    6.84    1.95
   2   5 -12   16.45    1.78
   2  -5 -12   16.86    3.99
  -2   5 -12   14.86    1.73
   2   5 -12   15.68    1.66
  -2   5 -12   13.02    4.41
  -2   5 -12   20.81    2.11
  -2   5 -12   16.49    1.62
   2   5 -13   48.06    1.97
   2  -5 -13   45.29    4.42
  -2   5 -13   45.22    1.94
   2   5 -13   41.55    1.93
  -2   5 -13   49.50    1.87
   2   5 -13   50.17    2.21
  -2   5 -13   48.16    2.19
  -2   5 -13   46.62    4.85
   2   5 -14    5.05    1.80
   2  -5 -14    7.64    4.03
  -2   5 -14    3.88    1.75
   2   5 -14    5.36    1.71
   2   5 -14    3.70    4.62
  -2   5 -14    5.22    4.39
  -2   5 -14    6.07    2.05
   2   5 -14    5.49    1.99
  -2   5 -14    3.83    1.77
  -2   5 -15   20.25    1.85
  -2   5 -15   19.98    2.14
   2   5 -15   20.93    1.99
   2   5 -15   20.60    1.80
   2   5 -15   23.92    2.10
  -2   5 -15   22.54    1.82
   2   5 -16   -0.73    1.69
   2   5 -16    1.03    1.85
  -2   5 -16    1.24    2.08
  -2   5 -16   -0.03    1.76
   2   5 -16    1.97    1.99
  -2   5 -17   59.73    2.27
  -2   5 -17   70.11    2.44
   2   5 -17   59.57    2.04
   2   5 -17   67.94    2.18
  -2   5 -17   66.53    1.95
   2   5 -18   45.87    1.79
  -2   5 -18   50.23    2.18
   2   5 -18   50.60    1.92
  -2   5 -18   49.22    1.79
   2   5 -19   61.02    1.70
  -2   5 -19   65.70    2.07
  -2  -5  20  117.62    2.12
   2   5 -20  115.38    1.97
   2   5 -21  160.33    2.21
  -2  -5  21  168.40    2.28
   2   5 -22   67.67    1.13
  -2  -5  22   70.27    1.22
   2   6   0   29.77    1.41
   2   6   0   31.62    3.86
  -2   6   0   29.17    3.80
   2   6  -1   53.91    1.56
   2   6   1   54.89    1.60
  -2   6  -1   55.93    3.80
  -2   6   1   54.19    4.13
   2   6  -2 1090.21   12.45
   2   6   2 1088.05   12.47
   2   6  -3   62.94    1.67
   2   6   3   60.50    1.68
  -2   6   3   65.65    1.78
   2   6  -4   18.81    1.38
  -2   6   4   19.99    1.49
   2   6   4   22.23    1.39
  -2   6  -4   23.93    4.53
   2   6   5   30.12    1.49
   2   6  -5   30.91    1.51
   2   6  -5   32.95    4.51
  -2   6  -5   32.42    4.62
   2   6   6   19.39    1.39
   2   6  -6   23.67    1.51
   2   6  -7   20.73    1.53
   2   6  -7   24.95    4.75
  -2   6  -7   15.37    1.71
   2   6  -8 1255.46   14.00
  -2   6  -8 1281.49   14.16
   2   6  -9   19.53    1.67
  -2   6   9   24.91    3.94
   2   6  -9   21.67    1.60
   2   6  -9   24.94    4.93
  -2   6  -9   21.70    4.79
  -2   6  -9   18.62    1.86
   2   6 -10   94.38    5.71
  -2   6  10   89.26    4.49
  -2   6 -10   93.73    2.49
   2   6 -10   86.78    2.13
   2   6 -10   87.91    2.04
  -2   6 -10   84.72    5.51
   2   6 -11   73.26    1.96
   2   6 -11   86.85    5.66
   2   6 -11   78.71    2.05
   2   6 -11   79.43    2.16
  -2   6 -11   86.04    5.39
  -2   6 -11   75.63    2.43
   2   6 -12  462.94    5.77
   2   6 -12  466.31    5.65
  -2   6 -12  459.47    5.85
   2   6 -12  445.34    5.53
   2   6 -13    3.95    1.59
  -2   6 -13    3.18    1.91
   2   6 -13    4.55    1.81
   2   6 -14   81.99    2.14
  -2   6 -14   83.81    2.29
   2   6 -14   87.78    2.19
   2   6 -15    0.15    1.66
   2   6 -15    1.44    1.66
  -2   6 -15   -0.47    1.82
   2   6 -16   17.05    1.60
  -2   6 -16   17.09    1.72
  -2   6 -16   17.97    1.97
   2   6 -16   15.40    1.55
   2   6 -17   13.61    1.42
  -2   6 -17   12.66    1.80
   2   6 -17   10.34    1.37
  -2   6 -18  408.66    5.02
   2   6  19   10.33    0.73
  -2   6 -19   11.98    1.31
  -2   6 -20   26.47    1.04
  -2   7   0   40.17    1.87
   2   7   0   41.79    1.67
  -2   7   1    1.21    1.70
   2   7  -1    0.51    1.44
   2   7   1    0.96    1.47
  -2   7  -1    1.37    1.63
   2   7   2  145.79    2.55
   2   7  -2  149.66    2.53
  -2   7   2  151.87    2.73
  -2   7  -2  143.32    2.65
   2   7   3    4.82    1.53
   2   7  -3    5.02    1.50
  -2   7  -3    2.83    1.63
  -2   7   3    5.52    1.72
  -2   7   3    3.22    4.21
   2   7  -3    8.22    4.34
   2   7  -4   51.87    1.79
  -2   7   4   54.20    2.00
   2   7   4   51.62    1.83
   2   7  -4   64.69    5.00
  -2   7   4   60.08    4.87
   2   7   5   16.94    1.61
  -2   7   5   17.39    1.78
   2   7  -5   16.78    1.61
  -2   7   5   16.83    4.65
   2   7  -5   23.30    4.55
   2   7  -6   30.45    4.82
   2   7   6   27.14    1.70
   2   7  -6   28.85    1.64
  -2   7   6   28.66    1.80
   2   7  -7  107.42    2.19
   2   7   7  105.43    2.27
  -2   7   7  112.60    2.38
   2   7   8  432.44    5.44
   2   7  -8  426.61    5.37
  -2   7   8  436.90    5.50
  -2   7  -9  136.36    2.64
   2   7   9  125.39    2.41
   2   7  -9  132.09    2.45
  -2   7   9  126.06    2.48
  -2   7 -10  420.52    5.45
   2   7 -10  426.21    5.39
   2   7  10  423.43    5.35
  -2   7 -11   24.99    1.78
   2   7 -11   23.67    1.63
   2   7  11   23.52    1.54
  -2   7 -12   97.23    2.18
   2   7 -12  103.87    2.15
   2   7  12   99.01    2.02
   2   7 -13    2.12    1.38
  -2   7 -13   -0.91    1.53
   2   7  13    0.38    1.26
   2   7 -14    0.54    1.36
  -2   7 -14    1.60    1.43
   2   7  14    1.31    1.14
  -2   7 -15    1.74    1.57
  -2   7  15    0.57    1.14
   2   7  15   -0.37    1.00
  -2   7  16  265.96    3.23
  -2   7 -16  271.73    3.36
  -2   7  17   36.65    1.10
  -2  -7  17   40.67    1.32
  -2   7 -17   40.73    1.30
  -2  -7  18  149.73    1.78
  -2   7 -18  143.07    1.83
  -2   8   0  566.44    6.92
   2   8   0  579.31    6.81
  -2   8   1  111.32    2.37
  -2   8  -1  115.07    2.38
   2   8   1  112.74    2.19
   2   8  -1  115.47    2.20
  -2   8  -2    6.06    1.64
   2   8   2    4.99    1.43
  -2   8   2    5.28    1.67
   2   8  -2    5.68    1.46
  -2  -8   2    6.46    1.75
   2   8   3   28.62    1.57
  -2   8   3   26.65    1.76
   2   8  -3   27.14    1.59
  -2   8  -3   27.82    1.77
  -2   8  -4   79.67    2.10
   2   8   4   77.34    1.87
  -2   8   4   78.99    2.10
   2   8  -4   74.87    1.89
   2   8   5    3.53    1.44
  -2   8   5    2.94    1.62
   2   8  -5    3.72    1.41
  -2   8  -5    2.49    1.63
   2   8  -6  115.50    2.16
   2   8   6  116.87    2.17
  -2   8  -6  123.61    2.32
  -2   8   6  120.28    2.35
  -2   8  -7  139.88    2.40
   2   8  -7  143.06    2.37
  -2   8  -7  143.94    2.45
   2   8   7  138.87    2.39
  -2   8   7  141.43    2.55
  -2   8  -8    6.65    1.46
  -2   8  -8    8.20    1.49
   2   8   8    9.96    1.37
   2   8  -8    7.69    1.37
  -2   8   8    7.55    1.52
  -2   8   9   49.65    1.71
   2   8  -9   53.88    1.54
   2   8   9   48.88    1.54
   2   8 -10  550.16    6.59
   2   8  10  561.11    6.57
   2   8 -11   15.10    1.22
  -2   8  11   16.00    1.32
   2   8  11   15.62    1.12
  -2   8  12   21.71    1.26
   2   8  12   19.79    1.01
   2   8 -12   18.31    1.15
  -2   8  13   39.93    1.24
   2   8  13   39.02    0.94
  -2   8 -14   15.33    1.12
  -2   8  14   11.65    0.92
  -2   8  15    0.38    0.66
  -2   8 -15    0.87    0.84
  -2   9   0    3.29    1.29
   2   9   0    2.92    1.14
  -2  -9   0    1.46    1.47
  -2  -9  -1  317.34    3.89
  -2   9   1  307.84    3.94
   2   9  -1  302.11    3.83
   2   9   1  314.74    3.84
  -2   9  -1  308.45    3.96
  -2   9  -2    1.90    1.29
   2   9  -2    0.43    1.07
  -2   9   2    1.38    1.26
   2   9   2    1.94    1.10
  -2  -9  -2   -2.06    1.56
  -2   9   3    9.64    1.27
  -2  -9  -3    9.71    1.59
   2   9  -3    7.46    1.09
  -2   9  -3    8.44    1.26
   2   9   3    9.84    1.11
   2   9  -4   24.37    1.16
  -2   9  -4   26.08    1.30
   2   9   4   28.68    1.15
  -2   9   4   29.32    1.31
   2   9   5   50.86    1.22
  -2   9   5   49.99    1.41
  -2   9  -5   47.88    1.41
  -2   9   6    5.01    1.12
   2   9   6    4.45    0.92
   2   9  -6    4.04    0.99
  -2   9  -6    3.60    1.11
   2   9   7  129.49    1.75
  -2   9   7  125.78    1.95
  -2   9  -7  114.53    1.96
   2   9  -7  120.19    1.83
   2   9   8    0.73    0.71
  -2   9   8    0.45    0.97
   2   9  -8    0.28    0.87
  -2   9  -8    0.41    0.97
  -2   9  -9   18.19    0.97
  -2   9   9   17.99    0.93
  -2   9 -10   25.85    0.93
  -2   9  10   29.68    0.90
  -2   9 -11   22.76    0.83
  -2   9  11   24.35    0.76
  -2  10   0   41.77    0.86
  -2  10  -1  114.99    1.57
  -2  10   1  117.44    1.55
  -2  10   2   31.45    0.77
  -2  10  -2   31.09    0.76
  -2  10  -3   17.61    0.65
  -2  10   3   18.71    0.63
  -2  10  -4   60.85    0.98
  -2  10   4   64.61    0.96
  -3   0   0    0.30    0.91
  -3   0   0    0.92    1.53
  -3   0   0    0.27    1.37
  -3   0  -1    0.27    0.87
  -3   0   1    0.28    1.03
  -3   0   1   -0.62    1.47
  -3   0  -1    0.26    1.60
  -3   0   1    1.04    1.29
  -3   0  -1    2.16    1.49
  -3   0  -2 7025.85   77.21
  -3   0   2 7046.75   77.48
  -3   0   3    0.20    1.32
  -3   0  -3    0.15    0.66
  -3   0   4 2077.10   23.32
  -3   0   5    0.01    1.39
  -3   0   6  176.89    3.22
  -3   0   7    0.27    1.72
  -3   0   8  336.15    5.23
   3   0  -9    0.64    2.46
  -3   0   9    0.45    2.00
   3   0 -10   81.50    3.58
  -3   0  10   80.50    2.92
   3   0 -11   -1.23    3.00
  -3   0  11   -0.23    2.45
   3   0 -12  129.48    4.63
  -3   0 -13    0.50    1.33
   3   0 -13    0.04    3.62
  -3   0 -13    0.22    1.47
  -3   0 -13    1.59    1.51
   3   0 -13    0.30    1.35
   3   0 -14  145.50    2.41
  -3   0  14  134.31    2.71
  -3   0 -14  139.01    2.30
   3   0 -14  128.06    5.31
  -3   0 -14  147.17    2.56
   3   0 -14  153.14    2.60
   3   0 -14  137.12    2.29
  -3   0 -14  144.27    2.39
  -3   0 -15    1.67    1.56
   3   0 -15    0.83    1.67
  -3   0  15    0.49    2.08
   3   0 -15    0.27    1.51
   3   0 -15   -1.38    4.24
  -3   0 -15    1.12    1.81
  -3   0 -15    0.69    1.63
   3   0 -16   84.78    2.19
  -3   0  16   77.96    2.54
  -3   0 -16   80.45    2.05
   3   0 -16   78.07    5.27
  -3   0 -16   86.29    2.42
   3   0 -16   81.09    2.05
  -3   0 -16   84.14    2.22
  -3   0 -17   -1.06    1.79
   3   0 -17    0.37    1.94
  -3   0  17    0.20    2.30
   3   0 -17   -0.90    1.72
   3   0 -17   -2.97    4.81
  -3   0 -17   -0.30    2.16
  -3   0 -17   -0.10    1.90
  -3   0  18  447.07    5.69
   3   0 -18  463.84    5.68
  -3   0 -18  437.62    5.54
   3   0 -18  439.33    9.89
   3   0 -18  432.96    5.50
  -3   0 -18  446.30    5.62
  -3   0 -18  438.48    5.81
  -3   0  19    0.94    2.23
  -3   0 -19    0.85    2.02
  -3   0 -19   -0.59    1.88
   3   0 -19    1.19    2.03
   3   0 -19    0.36    1.74
  -3   0  20    1.01    2.10
  -3   0 -20    2.00    1.96
  -3   0 -20    1.11    1.87
   3   0 -20    1.57    2.02
   3   0 -20    0.75    1.68
  -3   0  21   -0.67    1.90
   3   0 -21   -0.52    1.93
  -3   0 -21    0.62    1.72
  -3   0 -21   -0.03    1.86
   3   0 -21    0.24    1.59
  -3   0 -22  161.16    2.66
   3   0 -22  160.54    2.68
  -3   0 -23    0.79    1.42
   3   0 -23   -0.38    1.13
  -3   0 -24  137.64    2.07
  -3   0 -25   -0.25    0.78
  -3  -1   0    1.94    1.69
  -3   1   0    1.08    1.58
  -3   1   0    0.56    1.55
  -3   1  -1 2934.86   32.59
  -3  -1   1 2932.31   32.50
  -3   1   1 2936.86   32.52
  -3   1  -2  267.19    4.12
  -3  -1   2  262.41    3.83
  -3  -1   3  399.78    5.23
  -3   1   3  408.66    5.21
  -3   1   4 1597.35   17.86
  -3   1  -4 1568.90   17.61
  -3  -1   4 1547.83   17.31
  -3   1   5 2159.28   23.74
  -3   1  -5 2131.49   23.44
  -3   1   6 3495.36   36.98
  -3   1  -6 3411.41   36.62
  -3  -1   7  168.74    2.43
  -3   1   7  189.50    3.37
  -3   1   8  816.29   10.12
   3   1  -8  842.71   10.60
  -3   1   9  182.96    3.71
   3  -1  -9  186.01    4.48
   3   1  -9  191.74    4.22
  -3   1  10   34.52    2.34
  -3   1 -10   32.89    2.07
   3   1 -10   34.75    2.99
   3  -1 -10   36.04    3.20
  -3   1  11 1069.63   13.26
   3  -1 -11 1086.17   14.35
  -3   1  12 1047.41   13.60
   3   1 -12 1084.66   14.47
   3  -1 -12 1037.96   14.68
  -3  -1 -13  237.12    3.25
   3  -1 -13  245.04    3.24
   3  -1 -13  245.65    6.48
   3   1 -13  248.36    6.02
  -3   1  13  251.39    5.20
  -3   1 -13  252.61    3.49
  -3   1 -13  240.72    3.39
  -3  -1 -13  245.51    3.37
  -3  -1 -13  238.52    3.25
  -3   1 -14 2768.00   30.49
  -3  -1 -14 2775.90   30.54
   3  -1 -14 2803.35   30.54
  -3   1  14 2763.84   30.52
   3  -1 -14 2797.94   34.20
   3   1 -14 2865.22   33.81
  -3   1  14 2829.00   32.76
  -3   1 -14 2799.92   30.65
  -3   1 -14 2890.85   30.78
   3   1 -14 2768.67   30.65
  -3  -1 -14 2819.47   30.64
   3   1 -14 2769.32   30.60
  -3  -1 -14 2776.55   30.55
  -3   1  15 1060.33   12.22
   3  -1 -15 1072.48   12.23
  -3   1 -15 1066.42   12.17
  -3  -1 -15 1088.28   12.23
   3  -1 -15 1056.68   16.09
   3   1 -15 1077.19   15.68
  -3   1 -15 1131.04   12.50
   3   1 -15 1092.05   12.38
  -3  -1 -15 1101.18   12.36
  -3   1 -15 1102.22   12.39
   3   1 -15 1076.37   12.28
  -3  -1 -15 1092.32   12.24
  -3  -1  16  332.85    4.77
  -3   1  16  340.94    4.55
  -3  -1 -16  345.52    4.48
  -3   1 -16  337.19    4.36
   3  -1 -16  361.78    4.50
   3  -1 -16  329.24    8.34
   3   1 -16  356.45    8.20
   3   1 -16  341.20    4.67
  -3   1 -16  351.76    4.71
   3  -1 -16  330.97    4.29
   3   1 -16  337.01    4.50
  -3  -1 -16  347.99    4.50
  -3   1  17   57.27    2.28
  -3  -1  17   57.78    2.66
   3  -1 -17   62.07    2.14
  -3  -1 -17   59.89    2.14
  -3   1 -17   58.58    1.92
   3   1 -17   56.36    5.12
   3  -1 -17   60.30    5.48
   3   1 -17   57.66    2.32
   3   1 -17   59.68    2.15
  -3  -1 -17   61.65    2.12
  -3   1 -17   62.02    2.23
   3  -1 -17   56.62    1.78
  -3   1  18    3.87    2.03
  -3  -1  18    5.55    2.47
   3   1 -18    4.19    1.95
   3  -1 -18    5.04    1.55
   3  -1 -18    4.91    5.17
  -3  -1 -18    6.64    1.89
  -3   1 -18    5.49    2.07
  -3  -1 -18    5.90    1.99
   3  -1 -18    4.44    1.96
  -3   1 -18    4.07    1.73
   3   1 -19  250.62    3.70
  -3  -1 -19  250.97    3.69
  -3   1 -19  266.89    3.82
   3  -1 -19  236.61    3.41
  -3  -1  19  250.33    3.96
  -3  -1 -19  262.81    3.77
  -3   1 -19  240.80    3.55
   3  -1 -19  267.44    3.75
   3   1 -20  120.74    2.53
  -3  -1 -20  117.28    2.49
  -3   1 -20  124.39    2.65
  -3  -1  20  120.47    2.80
   3  -1 -20  129.21    2.61
  -3  -1 -20  119.42    2.55
  -3   1 -20  112.17    2.36
  -3  -1 -21  133.86    2.51
  -3   1 -21  136.76    2.66
   3   1 -21  131.33    2.53
  -3  -1  21  132.95    2.72
   3  -1 -21  137.86    2.62
  -3  -1 -21  134.85    2.57
  -3  -1 -22  388.42    4.88
  -3   1 -22  408.97    4.99
   3   1 -22  389.63    4.90
  -3  -1  22  391.62    4.89
   3  -1 -22  410.54    4.96
  -3  -1 -23   73.39    1.66
  -3   1 -23   77.99    1.85
   3   1 -23   73.74    1.68
  -3  -1  23   77.99    1.72
   3  -1 -23   77.16    1.81
  -3  -1 -24  161.59    2.25
  -3   1 -24  173.88    2.38
   3   1 -24  162.80    2.22
   3  -1 -24  179.70    2.39
   3   1 -24  167.80    2.36
  -3   1 -25  214.97    2.56
   3   1 -25  199.58    2.54
  -3   2   0   -0.27    1.63
  -3   2  -1  184.76    3.24
  -3   2   1  192.71    3.37
  -3   2  -1  190.33    3.40
  -3   2  -2 1111.73   13.12
  -3   2  -2 1110.11   13.01
  -3   2  -2 1098.83   12.97
  -3  -2   2 1121.95   12.77
   3   2   2 1088.15   12.53
  -3   2  -3   12.50    1.90
  -3   2  -3   12.89    1.69
   3   2   3   12.23    0.95
  -3  -2   3   13.42    1.51
  -3   2  -4   42.03    2.45
  -3  -2   4   39.84    1.72
  -3   2  -4   38.81    2.00
  -3  -2   5  202.92    3.28
  -3   2  -5  216.61    3.72
  -3  -2   6  690.29    8.54
  -3   2   6  697.51    8.92
  -3   2  -6  705.90    8.94
   3   2  -7  691.44    8.89
  -3  -2   7  681.40    8.59
  -3   2  -7  701.95    9.01
  -3   2   7  694.67    8.96
   3   2  -8  131.46    3.21
  -3   2  -8  128.02    3.24
  -3   2   8  129.79    3.13
   3   2  -9  120.78    3.37
  -3   2  -9  114.97    3.28
  -3   2   9  117.04    3.14
   3   2 -10    8.96    2.55
  -3   2 -10    6.72    2.38
  -3   2  10    6.30    2.28
   3   2 -11   47.33    3.11
  -3   2 -11   43.52    2.83
  -3   2  11   49.80    2.79
  -3  -2 -12   72.89    1.74
   3   2 -12   72.55    1.76
   3   2 -12   71.45    3.61
  -3   2  12   69.28    3.17
  -3   2 -12   64.45    3.14
  -3   2 -12   74.62    1.72
   3  -2 -13 1059.07   11.74
  -3  -2 -13 1056.74   11.80
   3   2 -13 1071.21   11.84
  -3   2 -13 1025.93   11.88
  -3   2  13 1032.24   13.71
  -3   2 -13 1059.39   11.81
  -3  -2 -13 1050.93   11.76
   3   2 -13 1041.83   11.84
   3   2 -13 1024.68   14.25
  -3  -2 -14   95.63    2.16
   3  -2 -14   92.18    1.98
   3   2 -14   86.60    4.44
  -3   2  14   84.51    3.76
   3   2 -14   90.63    2.18
  -3  -2 -14   90.80    2.00
  -3   2 -14   95.17    2.14
   3   2 -14   92.71    2.20
   3   2 -15  314.11    4.27
   3  -2 -15  297.36    7.89
   3   2 -15  306.70    4.29
   3   2 -15  318.04    4.32
  -3   2 -15  315.75    4.24
  -3  -2 -15  314.99    4.13
   3  -2 -15  320.20    4.14
  -3  -2 -15  325.69    4.26
   3   2 -16  169.57    2.96
   3  -2 -16  170.25    6.57
   3   2 -16  160.11    2.98
  -3  -2 -16  162.42    2.75
  -3   2 -16  170.70    2.94
   3   2 -16  160.97    2.92
  -3  -2 -16  170.17    2.95
   3  -2 -16  169.97    2.79
  -3  -2 -17    6.27    2.00
   3  -2 -17    7.77    1.90
  -3   2 -17    5.37    1.58
   3   2 -17    5.05    2.07
  -3  -2 -17    5.62    1.82
  -3   2 -17    5.51    2.02
   3  -2 -17    6.99    4.85
   3   2 -17    2.48    2.03
   3   2 -17    5.67    2.06
   3   2 -18   13.93    2.10
   3  -2 -18   13.19    1.93
  -3  -2 -18   14.15    2.06
  -3   2 -18   11.40    1.61
   3   2 -18   13.27    2.09
  -3  -2  18   11.99    2.62
  -3  -2 -18   14.61    1.84
   3  -2 -18   14.60    5.15
   3   2 -18   14.00    2.12
   3   2 -18    8.79    4.37
  -3  -2  19   51.70    2.69
   3   2 -19   52.33    2.23
   3  -2 -19   52.59    2.13
  -3  -2 -19   51.31    2.22
  -3  -2 -19   49.49    1.94
   3   2 -19   52.57    2.27
  -3  -2  20    3.43    2.29
   3  -2 -20    3.61    1.84
   3   2 -20    3.93    1.97
  -3  -2 -20    3.12    1.68
   3   2 -20    4.63    1.99
   3   2 -21   56.97    2.00
  -3  -2 -21   52.84    1.76
  -3  -2  21   54.89    2.23
   3  -2 -21   58.11    1.93
   3   2 -21   55.25    2.00
  -3  -2 -22   64.98    1.64
   3   2 -22   69.10    1.86
   3   2 -22   67.35    1.88
   3  -2 -22   72.99    1.87
  -3  -2  22   74.06    2.01
  -3  -2  23   72.27    1.68
   3  -2 -23   71.81    1.63
   3   2 -23   68.60    1.62
   3   2 -23   71.48    1.61
   3   2 -24    1.25    0.91
   3   2 -24    1.36    0.96
  -3   2 -25    1.74    0.63
  -3   3   0   -0.21    1.74
   3   3   0    1.03    1.90
  -3   3   0   -0.21    2.27
   3   3   1  290.02    4.51
  -3   3  -1  292.78    4.45
  -3   3   1  307.25    4.68
  -3   3  -1  303.20    4.99
   3   3  -2  809.47   10.19
  -3   3  -2  791.58   10.06
  -3   3  -3 5510.08   58.36
  -3   3  -3 5408.54   58.20
  -3   3  -4    5.13    2.28
  -3   3  -4    7.15    2.22
  -3   3  -5  860.33   11.11
  -3   3  -5  850.85   10.96
  -3   3  -6   96.26    3.30
  -3   3  -7 1985.43   23.56
   3  -3  -7 1998.34   23.69
  -3   3  -8   82.52    3.46
  -3   3   8   80.87    3.03
   3  -3  -8   80.94    3.45
  -3   3  -9  697.36    9.99
  -3   3   9  700.24    9.64
   3  -3  -9  715.26   10.38
  -3   3 -10   73.40    3.61
  -3   3  10   78.69    3.16
   3  -3 -10   76.76    3.92
  -3   3 -11    8.64    1.32
  -3   3 -11    8.64    3.12
   3   3 -11    8.89    1.47
  -3  -3 -11    9.46    1.48
  -3   3  11    9.79    2.69
  -3   3 -11    9.64    1.60
  -3   3 -11    8.40    1.15
   3   3 -11    9.24    1.19
  -3   3 -11    8.50    1.63
   3  -3 -11    5.74    3.51
  -3   3 -12    9.30    1.82
  -3   3 -12    9.31    1.27
   3   3 -12    7.72    1.36
  -3  -3 -12    9.60    1.37
  -3   3 -12    9.02    1.48
  -3  -3 -12    9.19    1.62
   3  -3 -12    9.28    1.33
   3   3 -12    9.57    1.58
  -3   3  12   11.99    2.81
  -3   3 -12    8.99    1.67
  -3   3 -12    9.31    3.24
   3  -3 -12   10.52    3.87
   3  -3 -13 1961.69   21.63
   3   3 -13 1939.80   21.75
  -3   3  13 1935.45   23.82
  -3   3 -13 1973.32   21.72
  -3  -3 -13 1948.59   21.65
   3   3 -13 1938.38   21.75
  -3   3 -13 1994.37   21.94
   3  -3 -13 1991.50   25.33
   3  -3 -14   93.37    2.06
   3   3 -14   90.52    2.30
  -3   3  14   84.17    3.84
   3   3 -14   85.57    5.36
  -3   3 -14   78.89    4.06
  -3   3 -14   94.68    2.23
  -3  -3 -14   87.85    2.00
  -3   3 -14   88.17    2.08
   3   3 -14   87.00    2.23
  -3   3 -14   88.90    2.45
   3  -3 -14   86.77    5.25
   3   3 -15   71.55    2.25
  -3  -3 -15   67.25    1.95
  -3   3 -15   73.30    2.19
   3   3 -15   69.21    5.24
   3  -3 -15   72.04    1.98
   3  -3 -15   65.80    5.22
  -3   3 -15   68.92    2.42
   3   3 -15   67.92    2.17
   3  -3 -16   25.35    4.96
   3   3 -16   19.36    2.05
   3   3 -16   18.69    2.15
  -3  -3 -16   18.47    1.69
  -3   3 -16   18.60    2.01
   3  -3 -16   20.06    1.83
  -3   3 -16   18.44    2.36
   3   3 -16   15.64    2.00
   3   3 -16   17.71    4.82
   3  -3 -17  990.28   11.14
  -3  -3 -17  953.89   11.09
  -3   3 -17 1010.41   11.27
   3   3 -17  996.51   11.35
   3   3 -17  954.69   15.03
  -3   3 -17  964.21   11.54
   3   3 -17  955.75   11.27
   3  -3 -17  995.19   15.79
   3   3 -17  988.44   11.27
   3  -3 -18   56.36    2.03
  -3  -3 -18   50.74    1.86
   3   3 -18   56.23    2.37
  -3   3 -18   56.83    2.25
   3   3 -18   52.72    2.24
   3   3 -18   51.35    2.17
  -3  -3  19   68.83    2.63
   3  -3 -19   69.55    2.07
  -3  -3 -19   61.90    1.85
   3   3 -19   70.70    2.37
  -3   3 -19   71.54    2.28
   3   3 -19   69.15    2.23
   3   3 -19   62.46    2.14
  -3  -3  20   -0.22    2.18
  -3   3 -20    0.20    1.81
   3   3 -20   -0.52    1.80
   3  -3 -20   -0.10    1.72
   3   3 -20    0.23    1.86
   3  -3 -21   88.40    1.97
   3   3 -21   85.05    1.99
  -3   3 -21   90.37    2.11
   3   3 -21   89.31    2.12
   3   3 -22   35.01    1.46
  -3   3 -22   37.29    1.56
   3   3 -22   38.49    1.57
  -3   3 -23  562.70    6.65
   3   3 -23  572.60    6.63
   3   3 -24    0.09    0.71
  -3   3 -24    0.83    0.76
   3   4   0    4.14    2.41
  -3   4   0    0.69    1.74
  -3   4   0    5.93    2.70
   3   4  -1   31.55    2.76
   3   4   1   26.95    2.42
  -3   4  -1   31.60    2.90
  -3   4   1   29.89    2.23
   3   4   2  508.20    7.28
  -3   4   2  527.84    7.34
  -3   4  -2  526.72    7.75
   3   4  -3    0.74    2.73
   3   4   3    0.99    1.97
  -3   4  -3    1.98    2.57
   3   4  -4  197.35    4.81
  -3   4  -4  177.88    4.21
  -3   4  -5  895.23   12.15
   3   4  -5  931.02   12.33
  -3   4  -5  869.52   11.52
   3  -4  -5  836.21   11.36
  -3   4  -6    0.58    3.07
   3   4  -6    4.03    3.35
   3  -4  -6    1.97    2.47
  -3   4  -7  134.23    4.43
   3  -4  -7  138.68    4.04
   3   4  -7  146.99    4.87
   3   4  -8   72.20    4.37
  -3   4  -8   73.41    3.93
  -3   4  -8   72.79    1.87
   3  -4  -8   77.74    3.67
  -3   4  -8   73.57    1.62
   3   4  -9   60.22    1.76
  -3   4   9   66.84    3.37
   3   4  -9   62.38    4.38
  -3   4  -9   61.20    4.02
  -3   4  -9   67.62    2.00
   3  -4  -9   68.28    3.83
   3   4  -9   64.76    1.54
  -3   4  -9   62.70    1.58
  -3   4 -10   39.19    1.46
  -3   4 -10   36.13    3.84
   3   4 -10   37.27    1.70
  -3   4  10   37.10    3.23
   3   4 -10   36.89    4.37
  -3   4 -10   42.14    1.82
   3   4 -10   38.04    1.46
  -3   4 -10   36.60    1.44
   3  -4 -10   40.55    3.91
  -3   4 -11   80.25    1.86
  -3   4 -11   76.43    4.47
   3   4 -11   82.24    2.07
  -3   4  11   82.61    3.83
  -3   4 -11   81.72    2.29
   3   4 -11   73.45    1.87
  -3   4 -11   83.77    1.87
  -3   4 -11   84.02    2.26
   3  -4 -11   81.74    4.54
   3  -4 -12    0.63    3.88
  -3   4 -12    0.29    1.53
   3   4 -12   -0.16    1.74
  -3   4  12   -0.32    3.13
  -3   4 -12   -0.86    1.84
   3   4 -12   -0.08    1.43
  -3   4 -12    2.14    1.45
  -3   4 -12   -0.26    1.96
  -3   4 -12   -0.07    3.79
   3  -4 -13   71.57    4.90
   3  -4 -13   74.66    1.87
   3   4 -13   72.95    2.17
  -3   4  13   78.97    3.90
  -3   4 -13   73.95    2.03
  -3   4 -13   71.55    1.98
   3   4 -13   72.08    2.01
   3   4 -13   72.72    2.08
  -3   4 -13   74.00    2.39
  -3   4 -13   63.95    4.42
   3  -4 -14   48.02    4.78
   3  -4 -14   39.89    1.77
   3   4 -14   41.91    2.09
   3   4 -14   52.32    5.43
  -3   4 -14   39.67    1.92
  -3   4 -14   39.76    1.84
   3   4 -14   37.18    1.97
  -3   4 -14   35.39    2.29
  -3   4 -14   41.26    4.17
   3   4 -15  287.05    4.13
  -3   4 -15  277.69    3.91
   3   4 -15  274.92    3.98
   3   4 -15  276.28    7.71
   3  -4 -15  282.86    3.77
  -3   4 -15  269.43    3.96
   3  -4 -15  270.10    7.52
  -3   4 -15  276.71    4.24
   3   4 -15  266.07    3.91
   3  -4 -16   46.68    1.87
  -3   4 -16   47.81    2.09
   3   4 -16   46.76    2.29
   3   4 -16   40.36    5.16
  -3   4 -16   46.39    2.50
   3   4 -16   44.17    2.05
   3  -4 -16   41.94    5.03
   3   4 -16   45.31    2.12
   3   4 -17   -0.48    1.92
   3  -4 -17    0.79    1.67
   3   4 -17    1.27    1.82
  -3   4 -17   -2.03    2.36
  -3   4 -17    0.97    2.25
  -3   4 -17    0.26    1.88
   3  -4 -18   14.59    1.68
   3   4 -18   11.24    1.74
  -3   4 -18   12.80    2.26
   3   4 -18   13.42    1.84
  -3   4 -18   13.58    1.91
  -3   4 -19    5.30    2.06
   3   4 -19    4.41    1.57
  -3  -4  19    5.26    2.19
   3   4 -19    4.74    1.67
  -3   4 -19    4.50    1.70
  -3   4 -20    7.98    1.87
  -3  -4  20   11.31    1.95
   3   4 -20    7.87    1.51
  -3   4 -20    8.19    1.56
  -3   4 -21   46.73    1.50
  -3   4 -21   44.86    1.80
  -3  -4  21   50.17    1.74
  -3   4 -22    1.17    1.06
  -3   4 -22    1.21    1.28
  -3  -4  22    2.08    1.26
  -3  -4  23   53.63    1.07
   3   5   0    2.26    2.99
  -3   5   0    3.96    3.48
   3   5  -1  547.26    8.42
  -3   5   1  528.35    8.64
  -3   5  -1  528.27    8.39
  -3   5  -2   14.95    3.21
   3   5   2   14.00    2.74
   3   5  -2   16.01    3.36
  -3   5  -2   19.33    1.22
  -3   5  -3   11.66    3.11
  -3   5  -3   13.21    1.24
   3   5  -3    8.11    3.46
  -3   5  -4  472.77    7.84
  -3   5  -4  520.10    6.04
  -3   5   4  474.13    7.57
   3   5  -4  514.63    8.64
  -3   5  -5 1259.59   13.81
  -3   5  -5 1221.84   13.68
   3   5  -5 1217.82   13.61
   3   5  -5 1257.08   16.40
   3   5  -6 1082.61   14.96
  -3   5  -6 1076.18   12.02
   3   5  -6 1056.81   11.94
   3  -5  -6  973.83   13.66
  -3   5  -6 1090.60   12.15
  -3   5  -6 1003.90   14.81
   3   5  -7  237.33    3.26
   3  -5  -7  233.63    5.23
  -3   5  -7  234.64    3.55
  -3   5  -7  245.25    6.27
   3   5  -8  147.49    5.62
   3   5  -8  127.49    2.27
  -3   5  -8  142.82    2.42
   3  -5  -8  128.74    4.38
  -3   5  -8  151.77    2.75
  -3   5  -8  128.89    5.20
  -3   5  -9  264.88    6.81
  -3   5   9  275.29    6.15
   3   5  -9  290.19    7.21
   3   5  -9  258.42    3.64
   3  -5  -9  254.77    5.94
  -3   5  -9  275.19    3.88
   3   5  -9  256.59    3.57
  -3   5  -9  263.38    3.66
   3   5 -10   27.67    4.83
  -3   5 -10   26.80    4.44
   3   5 -10   25.02    1.80
  -3   5  10   29.04    3.65
   3  -5 -10   24.09    3.65
  -3   5 -10   25.71    1.95
   3   5 -10   25.93    1.56
  -3   5 -10   25.16    1.63
  -3   5 -11  627.42   11.09
   3   5 -11  648.19    7.84
  -3   5  11  650.24   10.37
   3   5 -11  694.89   11.75
   3  -5 -11  622.89   10.63
   3   5 -11  671.72    7.87
  -3   5 -11  683.25    7.93
  -3   5 -11  666.52    8.11
  -3   5 -11  676.69    8.13
   3   5 -12  668.26    8.04
  -3   5  12  671.42   10.63
   3   5 -12  756.64   12.29
   3   5 -12  694.03    8.14
  -3   5 -12  686.02    8.18
  -3   5 -12  714.31    8.36
  -3   5 -12  615.74   11.12
   3  -5 -12  642.28   11.03
  -3   5 -13   76.52    4.86
   3   5 -13   73.89    2.22
   3  -5 -13   73.09    4.75
   3   5 -13   70.97    2.06
  -3   5 -13   69.99    2.10
  -3   5 -13   66.75    1.93
  -3   5 -13   63.30    2.41
   3   5 -14  482.82    5.86
  -3   5 -14  454.23    5.91
   3   5 -14  470.65    5.79
  -3   5 -14  449.10    5.65
   3   5 -14  491.60    5.94
  -3   5 -14  466.67    6.05
   3   5 -14  448.68    5.72
  -3   5 -15 1252.84   13.64
  -3   5 -15 1187.07   13.69
   3   5 -15 1142.24   13.41
   3   5 -15 1203.77   13.45
  -3   5 -15 1163.54   13.39
   3   5 -15 1240.48   13.55
  -3   5 -16  262.25    3.96
   3   5 -16  237.00    3.53
   3   5 -16  249.19    3.61
  -3   5 -16  252.16    3.54
   3   5 -16  276.58    3.82
  -3   5 -17   38.74    2.15
  -3   5 -17   45.29    2.34
   3   5 -17   37.72    1.79
   3   5 -17   41.78    2.04
  -3   5 -18    1.89    1.96
   3   5 -18    1.29    1.73
  -3   5 -19    5.89    1.75
   3   5 -19    4.59    1.52
   3   5 -20   57.49    1.51
  -3   5 -20   55.42    1.73
   3   5 -21  350.88    4.10
  -3  -5  21  367.16    4.11
  -3  -5  22  107.67    1.46
   3   6   0   -2.06    3.49
   3   6   0   -0.15    1.20
  -3   6   0    0.01    1.46
  -3   6   0   -5.02    3.93
   3   6  -1    4.57    3.64
  -3   6   1    7.86    4.03
  -3   6  -1    5.04    3.65
   3   6   1    5.76    1.24
  -3   6  -1    6.17    1.49
   3   6  -1    6.11    1.23
   3   6  -2   54.53    1.51
  -3   6  -2   58.92    1.76
   3   6   2   52.94    1.55
   3   6  -2   56.44    4.25
  -3   6   2   55.80    4.58
  -3   6  -2   54.00    3.90
   3   6  -3  150.69    2.40
  -3   6  -3  158.89    2.60
   3   6   3  148.24    2.41
   3   6  -3  175.15    5.57
  -3   6   3  166.50    5.86
  -3   6  -4  433.57    5.34
  -3   6  -4  428.89    5.26
   3   6  -4  425.32    5.15
  -3   6  -5    0.80    1.61
  -3   6  -5    2.71    1.52
   3   6   5    2.14    1.28
   3   6  -5    2.68    1.34
   3   6  -5    6.67    4.23
  -3   6  -6  260.62    3.71
   3   6  -6  249.04    3.42
  -3   6  -6  254.84    3.59
  -3   6  -7    3.39    1.63
   3   6   7    3.24    1.36
   3   6  -7    3.74    1.36
  -3   6  -7    3.12    1.75
   3   6  -7    4.31    4.50
  -3   6  -7    2.23    4.63
   3   6  -8   10.73    4.71
  -3   6  -8    7.75    4.63
   3   6  -8   10.71    1.74
  -3   6  -8    8.22    1.82
  -3   6  -8    9.35    1.64
   3   6  -8    9.81    1.44
   3   6  -9  199.39    3.12
  -3   6   9  220.45    6.05
   3   6  -9  227.77    6.84
  -3   6  -9  206.51    3.20
   3   6  -9  206.28    3.09
  -3   6  -9  210.31    6.83
  -3   6  -9  196.11    3.37
   3   6 -10    7.22    1.75
  -3   6  10    8.25    3.80
  -3   6 -10    7.94    2.07
   3   6 -10    7.54    1.53
  -3   6 -10    7.10    1.66
   3   6 -10    6.05    4.76
  -3   6 -10    3.66    4.59
  -3   6 -10    6.92    1.89
  -3   6  11    1.79    3.60
  -3   6 -11    3.29    1.70
   3   6 -11    4.26    1.55
   3   6 -11    2.90    1.73
   3   6 -11    3.14    4.70
  -3   6 -11    3.80    4.59
  -3   6 -11    5.12    2.08
   3   6 -12   16.55    1.64
  -3   6 -12   18.46    1.76
   3   6 -12   16.78    1.79
   3   6 -12   19.78    1.95
  -3   6 -12   19.95    2.12
  -3   6 -13    3.37    1.67
   3   6 -13    2.36    1.56
   3   6 -13    2.93    1.66
   3   6 -13    3.28    1.83
  -3   6 -13    4.03    2.02
  -3   6 -14  175.07    3.08
   3   6 -14  181.02    2.91
  -3   6 -15   14.22    1.62
   3   6 -15   17.57    1.72
  -3   6 -15   14.16    1.90
   3   6 -16  161.98    2.56
  -3   6 -16  161.79    2.85
  -3   6 -17    2.11    1.75
  -3  -6  17    0.81    1.71
   3   6 -17    1.03    1.35
  -3   6 -18    4.31    1.48
  -3  -6  18    3.89    1.46
   3   6 -18    3.53    1.18
  -3  -6  19    0.61    1.16
  -3   6 -19    0.98    1.19
  -3   6 -20   27.69    0.96
  -3   6  20   14.08    0.74
   3   7   0   -0.87    1.41
   3   7   1  203.88    3.01
   3   7  -1  207.60    3.01
   3   7  -2  470.47    5.73
   3   7   2  467.97    5.73
  -3  -7   3   22.81    1.86
   3   7   3   21.85    1.52
   3   7  -3   22.27    1.52
  -3   7   3   21.96    4.60
   3   7  -3   25.20    4.36
   3   7   4  780.91    9.07
   3   7  -4  774.89    9.06
   3   7  -4  824.80   12.49
  -3   7   4  846.57   12.78
   3   7  -5   97.96    2.07
   3   7   5   92.12    2.08
   3   7  -5  110.89    5.34
  -3   7   5  112.14    5.66
   3   7  -6  369.91    4.68
  -3   7  -6  370.78    4.92
   3   7   6  364.10    4.73
   3   7  -6  410.96    8.52
  -3   7   6  417.70    8.64
   3   7   7   37.21    1.65
   3   7  -7   38.85    1.62
  -3   7  -7   38.85    1.89
   3   7  -7   36.61    1.72
   3   7   8   83.46    1.99
   3   7  -8   82.21    1.94
  -3   7  -8   85.28    2.15
   3   7   9   67.10    1.84
   3   7  -9   67.00    1.87
  -3   7  -9   71.23    2.04
  -3   7 -10  234.91    3.63
   3   7  10  241.32    3.32
  -3   7 -10  244.31    3.52
  -3   7 -11  278.68    3.83
   3   7 -11  254.41    3.61
  -3   7 -11  274.77    3.77
   3   7  11  250.46    3.52
  -3   7  11  266.14    3.66
  -3   7 -12   63.71    2.02
   3   7 -12   62.24    1.72
  -3   7 -12   69.14    1.89
   3   7  12   63.59    1.62
  -3   7  12   64.68    1.78
  -3   7 -13  164.68    2.76
  -3   7 -13  191.46    2.80
   3   7  13  159.54    2.49
  -3   7  13  179.69    2.68
  -3   7 -14  233.06    3.34
  -3   7  14  233.87    3.26
  -3   7 -15   53.54    1.56
  -3   7  15   47.79    1.45
  -3   7 -16  110.02    1.98
  -3   7  16  101.24    1.78
  -3   7 -17   10.14    1.12
  -3   7  17    8.73    0.85
  -3   7 -18   23.41    0.86
  -3   7  18   19.11    0.73
   3   8   0    1.12    1.35
   3   8   1   18.10    1.41
   3   8  -1   17.29    1.41
  -3  -8   1   17.75    1.88
   3   8   2   10.09    1.37
   3   8  -2    9.30    1.37
  -3  -8   2   10.09    1.83
   3   8   3   72.77    1.72
   3   8  -3   68.18    1.73
   3   8   4   23.85    1.37
   3   8  -4   23.62    1.38
   3   8  -5   59.48    1.60
   3   8   5   60.22    1.59
   3   8   6   87.01    1.78
   3   8  -6   85.19    1.79
  -3   8   6   91.10    2.09
  -3   8  -7   45.30    1.82
   3   8  -7   44.88    1.48
   3   8   7   45.46    1.42
  -3   8   7   44.53    1.74
  -3   8  -8   53.95    1.81
  -3   8   8   63.19    1.79
   3   8  -8   56.19    1.52
   3   8   8   65.40    1.47
   3   8  -9    0.71    1.17
  -3   8  -9    1.51    1.43
  -3   8   9    1.76    1.38
   3   8   9    0.80    1.05
   3   8 -10    5.44    1.13
  -3   8  10    5.74    1.32
  -3   8 -10    5.95    1.31
  -3   8 -11    7.43    1.24
   3   8 -11    6.33    1.05
  -3   8 -11    7.22    1.17
  -3   8  11    7.28    1.24
  -3   8 -12   25.46    1.21
  -3   8 -12   28.87    1.24
  -3   8  13   38.00    1.17
  -3   8 -13   34.20    1.22
  -3   8 -14  140.09    1.99
  -3   8  14  131.21    1.93
  -3   8  15    0.22    0.61
  -3   8 -15    0.81    0.78
  -3  -9   0    0.32    1.32
   3   9   0   -0.16    0.91
   3   9  -1   12.70    0.96
   3   9   1   12.72    0.95
  -3  -9  -1   11.03    1.42
  -3   9   2   81.85    1.69
   3   9  -2   83.19    1.44
  -3  -9  -2   77.01    1.85
  -3   9   3  207.65    2.93
   3   9  -3  206.41    2.72
  -3   9   4   50.36    1.41
  -3  -9  -4   47.21    1.71
  -3   9   5   89.03    1.70
   3   9  -5   92.50    1.47
   3   9  -6   45.91    1.05
  -3   9   6   42.68    1.28
  -3  -9  -6   47.14    1.61
   3   9  -7  235.88    2.86
  -3   9   7  227.63    3.05
  -3   9   8   17.84    0.98
  -3  -9  -8   19.65    1.34
  -3   9   9    4.02    0.81
  -3   9  10    0.24    0.66
  -3  -9 -11    3.08    0.68
  -3   9  11    2.80    0.55
  -3  10   0    0.09    0.53
  -3  10   1   46.35    0.83
  -3  10   2    0.96    0.48
  -4   0   0   16.56    1.28
  -4   0   0   19.44    1.94
  -4   0   0   15.82    1.76
  -4   0  -1    0.38    1.08
  -4   0   1   -0.04    1.28
  -4   0   1    0.88    1.82
  -4   0  -1    0.30    1.94
  -4   0   1    0.28    1.60
  -4   0  -1   -0.33    1.77
  -4   0   2 1233.61   14.15
  -4   0  -2 1205.83   13.78
  -4   0   2 1212.41   14.12
  -4   0  -3    0.34    0.90
  -4   0   3    0.64    1.85
  -4   0   3    0.65    1.55
  -4   0   4 1172.18   13.57
  -4   0   5    1.19    1.56
  -4   0   5    0.45    1.60
  -4   0   6   21.32    1.93
  -4   0   6   22.50    1.77
  -4   0   7   -0.69    1.93
  -4   0   7   -1.04    1.77
  -4   0   8  602.23    8.35
  -4   0   9    0.89    2.21
  -4   0  10 1642.01   19.82
   4   0 -10 1630.04   20.42
  -4   0  11    1.30    2.63
   4   0 -11   -0.66    3.17
   4   0 -12   12.63    3.51
  -4   0 -12   11.41    1.34
  -4   0  13    1.54    1.88
   4   0 -13    0.42    1.42
  -4   0 -13    1.43    1.29
   4   0 -13   -0.70    3.77
  -4   0 -13   -0.39    1.53
  -4   0 -13   -0.16    1.50
  -4   0 -13    0.70    1.44
  -4   0 -14  153.31    2.45
  -4   0  14  148.02    2.88
   4   0 -14  156.49    2.60
   4   0 -14  149.06    5.74
  -4   0 -14  159.53    2.67
   4   0 -14  151.67    2.49
  -4   0 -14  160.14    2.60
   4   0 -15   -0.53    1.51
  -4   0  15    2.21    2.17
  -4   0 -15    0.78    1.55
   4   0 -15   -0.50    1.75
   4   0 -15    0.41    4.27
  -4   0 -15    1.88    1.84
  -4   0 -15    1.49    1.71
  -4   0 -16 1204.29   13.56
  -4   0  16 1205.06   13.68
   4   0 -16 1213.36   13.63
   4   0 -16 1205.64   17.74
  -4   0 -16 1241.56   13.74
  -4   0 -16 1223.51   13.65
   4   0 -16 1174.35   13.57
   4   0 -17   -0.43    1.70
  -4   0  17    1.43    2.35
   4   0 -17    0.61    1.96
  -4   0 -17    0.00    1.77
   4   0 -17    2.56    4.66
  -4   0 -17    0.45    2.15
  -4   0 -17   -1.76    1.98
  -4   0  18   52.60    2.50
   4   0 -18   49.44    1.92
  -4   0 -18   53.26    2.23
   4   0 -18   49.78    5.44
  -4   0 -18   51.01    2.06
   4   0 -18   55.20    2.27
  -4   0 -18   53.18    2.39
  -4   0  19    1.37    2.29
  -4   0 -19    0.60    1.78
   4   0 -19   -0.42    2.03
  -4   0 -19    0.65    1.98
   4   0 -19    0.08    1.68
  -4   0 -20  162.76    2.84
   4   0 -20  145.69    2.55
  -4   0  20  148.24    2.84
  -4   0 -20  143.65    2.64
   4   0 -20  157.49    2.81
   4   0 -21    0.45    1.81
  -4   0 -21    1.13    1.82
   4   0 -21    0.74    1.46
  -4   0  21    0.39    1.90
  -4   0 -22  383.37    4.64
  -4   0  22  376.26    4.49
   4   0 -22  379.85    4.64
  -4   0 -23   -0.30    1.37
   4   0 -23    0.20    1.35
   4   0 -24   11.63    1.10
  -4   0 -24   13.88    1.11
   4   0 -25   -0.01    0.68
  -4   1   0 4626.34   50.46
  -4   1   0 4554.30   50.87
  -4  -1   0 4619.75   50.86
  -4   1   0 4582.02   50.74
  -4   1  -1  328.13    4.32
  -4   1   1  324.94    4.48
  -4  -1   1  323.09    4.82
  -4   1  -1  323.40    4.95
  -4   1  -1  316.56    4.80
  -4   1   1  311.10    4.72
  -4  -1   2 4309.11   47.58
  -4   1  -2 4315.19   47.82
  -4   1   2 4292.83   47.58
  -4   1  -2 4305.54   47.16
  -4   1   3  725.66    9.08
  -4  -1   3  743.95    9.10
  -4   1  -3  727.14    8.55
  -4   1   4   62.60    2.09
  -4   1  -4   58.49    1.45
  -4  -1   4   62.93    2.31
  -4  -1   4   58.47    1.74
  -4   1   5   51.62    2.10
  -4   1  -5   53.25    1.26
  -4  -1   5   52.56    1.69
  -4   1  -6 1087.55   12.15
  -4  -1   6 1084.70   11.95
  -4   1  -7  300.78    4.20
  -4  -1   7  291.37    3.96
  -4   1  -8 1349.23   15.82
  -4   1   8 1461.15   16.69
  -4   1   9  460.36    6.86
  -4   1  10 1899.19   21.88
   4  -1 -10 1898.34   22.81
   4   1 -10 1967.57   22.52
   4   1 -11  582.79    9.07
  -4   1  11  575.32    8.48
   4   1 -12  799.99    9.26
   4   1 -12  818.72   11.98
   4  -1 -12  794.71   12.32
  -4   1  12  813.29   11.29
  -4   1 -12  822.78    9.36
  -4  -1 -12  813.81    9.24
  -4   1 -12  824.38    9.25
  -4  -1 -13   38.43    1.60
   4  -1 -13   40.12    1.55
   4   1 -13   38.09    1.68
  -4   1  13   39.81    1.93
   4  -1 -13   33.52    4.22
   4   1 -13   35.63    4.02
  -4   1  13   38.35    3.35
  -4  -1 -13   41.70    1.76
  -4   1 -13   41.91    1.78
  -4   1 -13   41.41    1.78
  -4  -1 -13   39.19    1.62
  -4   1 -14   55.35    1.62
  -4  -1 -14   58.74    1.85
   4  -1 -14   59.17    1.80
   4   1 -14   57.81    1.93
  -4   1  14   55.22    2.17
  -4  -1  14   54.24    2.41
   4  -1 -14   54.08    4.86
   4   1 -14   55.20    4.47
  -4   1  14   55.64    3.75
  -4  -1 -14   58.42    1.98
  -4   1 -14   61.88    2.09
  -4   1 -14   59.89    1.98
  -4  -1 -14   60.29    1.87
   4   1 -15  131.56    2.56
   4  -1 -15  139.43    2.47
  -4   1  15  134.19    2.78
  -4  -1  15  127.81    2.98
  -4  -1 -15  136.51    2.51
  -4   1 -15  127.24    2.27
   4  -1 -15  131.82    5.96
   4   1 -15  141.92    5.54
  -4  -1 -15  136.35    2.64
   4   1 -15  125.56    2.58
  -4   1 -15  138.49    2.77
  -4   1 -15  136.34    2.70
  -4  -1 -15  130.83    2.51
   4   1 -15  131.82    2.54
   4   1 -16  389.44    5.04
  -4   1  16  377.49    5.02
  -4  -1  16  384.38    5.25
  -4  -1 -16  389.70    4.97
   4  -1 -16  405.00    4.96
  -4   1 -16  362.87    4.78
   4  -1 -16  383.14    9.00
   4   1 -16  374.57    8.38
  -4   1 -16  409.40    5.15
  -4  -1 -16  391.05    4.96
   4   1 -16  373.90    4.93
   4   1 -17  301.19    4.22
  -4  -1  17  287.82    4.40
  -4   1  17  292.97    4.15
  -4  -1 -17  293.40    4.09
  -4   1 -17  276.90    3.90
   4  -1 -17  304.52    4.10
   4   1 -17  309.93    7.79
   4  -1 -17  289.69    8.18
  -4   1 -17  305.54    4.32
  -4  -1 -17  303.76    4.14
   4   1 -17  293.15    4.12
   4   1 -18 1108.20   12.45
  -4  -1  18 1070.45   12.50
  -4   1  18 1088.01   12.35
  -4   1 -18 1036.89   12.28
   4  -1 -18 1105.91   12.39
  -4  -1 -18 1107.96   12.41
   4  -1 -18 1093.25   17.10
  -4  -1 -18 1114.40   12.42
   4   1 -18 1078.39   12.40
  -4   1 -18 1127.88   12.56
  -4   1  19    7.30    2.04
  -4  -1  19    6.49    2.42
   4   1 -19    7.41    1.89
  -4   1 -19    5.60    2.24
  -4  -1 -19    6.72    2.00
  -4   1 -19    8.92    2.10
   4  -1 -19    9.10    2.00
  -4  -1 -19    7.01    1.93
  -4   1 -19    7.61    1.65
   4   1 -19    7.95    2.10
  -4   1 -20  405.00    5.35
  -4  -1 -20  406.73    5.14
  -4   1 -20  413.84    5.22
   4   1 -20  388.89    5.10
   4  -1 -20  418.42    5.18
  -4  -1  20  404.97    5.27
  -4   1  20  397.05    5.03
  -4  -1 -21  230.50    3.35
  -4   1 -21  238.75    3.47
   4  -1 -21  239.07    3.38
  -4  -1  21  234.42    3.48
  -4  -1 -22   99.49    2.05
  -4   1 -22  107.48    2.21
   4   1 -22   96.75    1.97
   4  -1 -22  106.78    2.12
  -4  -1  22  106.78    2.16
  -4  -1  23    0.92    1.28
  -4   1 -23    1.26    1.35
  -4  -1 -23    0.88    1.26
   4   1 -23   -1.18    1.13
   4  -1 -23    0.08    1.28
  -4  -1 -24    3.95    0.94
  -4   1 -24    3.89    1.04
   4  -1 -24    4.67    1.05
  -4   1 -25   18.68    0.72
  -4   2   0   51.31    2.36
  -4   2  -1  797.99    9.94
  -4   2   1  773.84    9.92
  -4   2   2   93.54    2.87
  -4  -2   2   92.52    2.55
  -4   2   2   93.77    2.97
  -4   2  -2   95.80    2.86
  -4   2  -2   94.90    2.89
  -4  -2   3   12.11    1.81
   4   2   3    9.46    0.86
  -4   2  -3   13.43    2.24
  -4  -2   4  346.64    5.02
  -4   2  -4  347.09    5.15
  -4   2   4  358.76    5.23
  -4   2  -4  346.17    5.63
  -4   2   5  530.48    7.15
  -4   2  -5  514.72    6.98
  -4  -2   5  527.43    6.92
  -4   2   6  679.27    8.81
  -4   2  -6  661.50    8.58
  -4  -2   6  664.26    8.50
  -4   2   7  402.84    6.11
  -4  -2   7  400.26    5.80
  -4   2  -7  409.60    5.93
  -4   2  -8 1007.16   12.54
  -4  -2   8 1011.97   12.51
  -4   2   8 1031.16   12.85
   4   2  -8 1031.00   12.85
  -4   2  -9   75.66    2.79
  -4  -2   9   79.80    2.99
  -4   2   9   80.90    3.00
   4   2  -9   81.53    3.13
  -4  -2  10  690.79    9.34
  -4   2 -10  674.78    9.19
   4   2 -10  708.69    9.86
  -4   2  10  708.05    9.67
  -4   2 -11   48.35    1.75
  -4   2  11   63.34    3.16
  -4   2 -11   56.27    2.81
  -4  -2  11   60.74    3.09
  -4   2 -11   48.67    1.78
   4   2 -11   64.98    3.48
  -4   2 -12  275.67    3.91
  -4  -2 -12  272.59    3.56
  -4   2 -12  277.06    3.57
  -4  -2 -12  264.05    3.58
   4  -2 -12  275.63    3.47
   4   2 -12  263.74    5.83
  -4   2  12  265.19    3.61
  -4   2  12  256.92    5.42
  -4   2 -12  276.14    3.52
  -4   2 -12  281.16    3.79
  -4   2 -12  235.50    4.81
  -4  -2  12  245.54    5.17
  -4  -2 -13    1.96    1.57
   4  -2 -13    0.67    1.45
  -4   2  13    3.16    1.77
   4   2 -13    4.93    3.27
  -4   2  13    2.98    3.03
  -4  -2 -13    1.49    1.52
  -4   2 -13    1.69    1.56
  -4   2 -13    2.48    1.72
  -4   2 -14  156.17    2.94
  -4   2 -14  165.45    2.88
  -4   2  14  159.28    4.77
  -4   2  14  156.00    2.76
   4  -2 -14  168.32    6.18
  -4  -2 -14  163.84    2.70
  -4   2 -14  162.28    2.74
  -4  -2 -14  165.06    2.76
   4  -2 -14  164.18    2.58
  -4   2 -15   18.91    2.11
  -4   2 -15   19.56    2.15
  -4   2  15   25.81    3.57
   4  -2 -15   23.49    4.87
  -4  -2 -15   20.17    1.80
  -4   2 -15   22.27    1.91
  -4  -2 -15   22.05    1.93
   4  -2 -15   21.70    1.72
  -4   2  15   22.41    1.99
  -4   2  16  150.89    2.80
  -4  -2  16  155.53    3.35
   4   2 -16  160.36    2.98
  -4  -2 -16  153.80    2.79
  -4   2 -16  165.64    2.92
   4  -2 -16  159.79    6.55
   4  -2 -16  161.98    2.75
  -4  -2 -16  159.18    2.92
  -4   2 -16  166.35    3.08
  -4  -2  17  148.71    3.28
  -4  -2 -17  137.85    2.67
  -4   2 -17  144.92    2.86
   4   2 -17  138.94    2.82
   4  -2 -17  145.02    6.47
   4  -2 -17  146.81    2.69
  -4   2 -17  139.91    3.04
  -4  -2 -18  273.51    3.93
  -4   2 -18  285.43    4.07
   4   2 -18  277.25    4.10
  -4  -2  18  283.68    4.33
   4  -2 -18  283.01    3.92
  -4   2 -18  286.23    4.23
   4  -2 -19    9.82    1.84
  -4  -2  19   10.29    2.41
  -4   2 -19    9.17    2.26
  -4   2 -19    9.71    2.06
  -4  -2 -19    7.83    1.82
   4   2 -19    8.56    2.00
  -4  -2  20  134.59    2.86
  -4   2 -20  131.76    2.86
   4   2 -20  128.82    2.56
   4  -2 -20  134.93    2.50
  -4  -2  21  281.78    3.81
   4  -2 -21  275.14    3.64
  -4   2 -21  264.15    3.89
  -4  -2 -21  262.52    3.60
   4   2 -21  267.05    3.70
  -4  -2 -22   75.20    1.71
   4   2 -22   80.52    1.84
  -4  -2  22   87.82    2.01
   4   2 -22   81.49    1.89
   4  -2 -22   83.17    1.83
   4   2 -23   43.47    1.30
   4  -2 -23   42.56    1.33
   4   2 -23   42.38    1.38
   4   2 -24   45.84    1.09
   4   2 -24   46.46    0.97
   4   3   0    2.21    2.12
  -4   3   0    5.18    2.21
  -4   3  -1 1519.75   18.28
   4   3   1 1485.35   17.63
   4   3  -1 1547.10   18.01
  -4   3  -1 1541.12   17.93
  -4   3   1 1542.81   18.06
  -4   3  -2  131.43    3.63
  -4   3  -2  123.20    3.14
  -4   3   2  127.59    3.39
  -4   3  -3 1193.68   14.86
  -4   3   3 1213.67   14.85
  -4   3  -4  150.18    3.93
  -4   3  -4  157.61    3.78
  -4   3  -5   18.67    2.91
  -4   3  -5   18.50    2.48
  -4   3   6  123.46    3.43
  -4   3  -6  126.35    3.56
  -4   3   7 1180.51   14.66
  -4   3  -7 1159.90   14.65
  -4   3   8   57.37    2.97
  -4   3  -8   55.47    3.21
   4  -3  -9 1953.21   23.96
  -4   3  -9 1964.39   23.34
  -4   3   9 1927.10   23.24
  -4   3  10   68.86    3.36
   4  -3 -10   67.92    4.11
  -4   3 -10   63.85    1.97
   4   3 -10   63.58    1.75
  -4   3 -10   63.21    3.49
  -4   3 -11 1635.66   21.03
   4   3 -11 1680.79   19.13
  -4   3  11 1689.15   21.15
  -4  -3 -11 1706.56   19.06
  -4   3 -11 1720.22   19.04
  -4   3 -11 1799.78   19.40
   4   3 -11 1711.30   19.16
  -4   3 -11 1793.00   19.10
   4  -3 -11 1704.04   22.20
   4  -3 -12    2.46    3.94
   4   3 -12    9.22    1.73
   4  -3 -12    4.50    1.35
  -4   3  12    7.29    3.07
  -4   3 -12    5.52    1.50
  -4  -3 -12    2.95    1.50
  -4   3 -12    3.11    1.30
  -4   3 -12    4.73    3.14
   4  -3 -13   17.02    4.61
   4   3 -13   20.20    1.86
  -4   3  13   22.14    3.32
   4  -3 -13   21.48    1.50
  -4  -3 -13   20.61    1.66
  -4   3 -13   22.60    1.75
  -4   3 -13   19.14    1.48
  -4   3 -13   18.45    3.11
   4  -3 -14    4.91    1.53
   4   3 -14    2.09    1.96
  -4   3  14    6.01    3.30
  -4   3 -14    2.89    1.75
  -4  -3 -14    3.06    1.69
  -4   3 -14    3.72    1.47
   4  -3 -14    2.31    4.42
   4   3 -15  360.27    4.88
  -4   3 -15  371.84    5.01
   4  -3 -15  365.17    4.61
   4  -3 -15  367.90    8.66
  -4  -3 -15  358.74    4.70
  -4   3 -15  369.78    4.79
   4   3 -16    2.10    2.16
   4   3 -16    1.28    2.08
   4  -3 -16    0.23    1.70
  -4  -3 -16    3.60    1.77
  -4   3 -16    0.81    1.94
  -4   3 -16   -0.59    2.28
   4  -3 -16    1.53    4.74
   4   3 -16   -0.96    4.78
   4   3 -17  437.81    5.62
  -4  -3 -17  425.24    5.43
  -4   3 -17  440.69    5.59
   4   3 -17  435.86    5.64
   4  -3 -17  443.46    5.40
  -4  -3  17  445.58    5.82
   4   3 -18   89.45    2.51
  -4  -3 -18   81.69    2.10
  -4   3 -18   85.43    2.35
   4   3 -18   88.76    2.56
   4  -3 -18   88.81    2.15
   4   3 -19  756.22    8.93
   4   3 -19  786.30    9.00
  -4   3 -19  785.72    8.93
  -4  -3  19  792.21    9.00
   4  -3 -19  776.51    8.80
  -4  -3  20    1.61    2.05
  -4  -3 -20    0.89    1.38
  -4   3 -20   -0.48    1.71
   4   3 -20    0.45    1.79
   4  -3 -20    1.14    1.56
   4   3 -20    0.77    1.73
  -4   3 -21  139.26    2.41
   4   3 -21  144.00    2.42
   4   3 -21  134.64    2.39
   4  -3 -21  138.95    2.26
  -4  -3  22    0.88    1.47
  -4   3 -22    1.05    1.31
   4   3 -22    2.02    1.29
   4   3 -22    1.90    1.27
  -4   3 -23   17.83    1.05
   4   3 -23   17.68    1.01
   4   3 -23   15.66    0.96
  -4  -3  23   19.77    1.13
   4   4   0  446.31    6.72
  -4   4   0  430.81    6.43
  -4   4   0  448.13    7.35
  -4   4   1   39.17    2.67
  -4   4  -1   33.97    2.32
  -4   4   1   38.77    3.36
   4   4   1   36.89    2.53
   4   4  -1   44.12    3.01
  -4   4  -1   39.40    3.27
  -4   4   2   41.34    3.51
   4   4   2   33.65    2.30
  -4   4   2   36.79    2.72
   4   4  -2   36.64    3.05
  -4   4  -2   38.11    3.29
   4   4  -3    3.33    2.90
  -4   4   3    0.16    2.60
  -4   4  -3    2.65    2.96
  -4   4   4   77.14    3.55
   4   4  -4   81.28    3.84
  -4   4  -4   76.49    3.60
  -4   4  -5   63.31    3.61
   4   4  -5   64.90    3.79
  -4   4  -5   64.81    3.62
  -4   4  -6 1515.82   19.24
   4   4  -6 1561.25   19.53
   4   4  -7   40.92    3.97
  -4   4   7   45.49    3.28
  -4   4  -7   39.05    3.52
  -4   4  -7   40.30    1.43
   4  -4  -7   43.27    3.30
  -4   4   8  295.34    5.93
   4   4  -8  288.19    6.72
  -4   4  -8  300.76    3.84
   4  -4  -8  282.11    6.14
  -4   4  -8  281.10    6.20
  -4   4   9  103.85    3.96
   4   4  -9   99.20    4.91
   4   4  -9  101.83    1.89
  -4   4  -9  101.40    1.91
   4  -4  -9   98.80    4.35
  -4   4  -9  111.08    2.36
  -4   4  -9   93.85    4.34
   4   4 -10   22.06    4.27
  -4   4 -10   21.25    3.65
   4   4 -10   20.06    1.73
  -4   4  10   21.33    3.28
   4  -4 -10   21.33    3.73
   4   4 -10   21.82    1.36
  -4   4 -10   20.12    1.36
  -4   4 -10   22.94    1.88
  -4   4 -11    0.44    1.86
   4   4 -11    3.24    4.36
  -4   4 -11    2.66    3.49
   4   4 -11    0.31    1.79
  -4   4  11   -1.59    3.28
  -4   4 -11    2.73    1.45
  -4   4 -11   -0.12    1.38
   4   4 -11   -0.35    1.34
   4  -4 -11    1.30    3.91
  -4   4 -11    2.81    1.92
  -4   4 -12  591.97    7.34
   4   4 -12  573.62    7.02
  -4   4  12  576.74    9.39
   4   4 -12  584.26   10.66
  -4   4 -12  564.64    6.85
   4   4 -12  596.00    6.99
  -4   4 -12  589.52    6.96
   4  -4 -12  570.70   10.32
  -4   4 -12  599.60    7.26
  -4   4 -13   51.56    2.40
  -4   4 -13   51.54    1.88
   4   4 -13   49.81    2.09
  -4   4  13   49.12    3.85
  -4   4 -13   44.34    4.01
  -4   4 -13   47.62    1.80
   4  -4 -13   50.27    4.72
  -4   4 -13   53.14    2.41
   4   4 -14  207.37    3.34
  -4   4  14  196.98    5.46
  -4   4 -14  190.97    3.15
  -4   4 -14  205.42    3.13
  -4   4 -14  202.25    3.57
   4  -4 -14  206.38    6.59
   4  -4 -15    1.53    1.59
   4   4 -15    4.90    2.07
  -4   4 -15    4.12    1.86
  -4   4 -15    4.33    2.16
   4   4 -15    3.52    4.99
   4  -4 -15    5.47    4.33
   4  -4 -16   12.26    1.59
   4   4 -16   11.22    2.05
  -4   4 -16   12.92    1.88
  -4   4 -16   11.58    2.35
   4  -4 -17    1.30    1.57
   4   4 -17    1.41    1.95
  -4   4 -17    0.72    1.76
  -4   4 -17    2.87    2.24
   4   4 -18  412.53    5.28
  -4   4 -18  428.68    5.67
  -4   4 -18  418.65    5.23
  -4   4 -19   19.71    1.63
   4   4 -19   19.49    1.68
  -4  -4  19   19.79    2.07
  -4   4 -20  166.45    2.54
   4   4 -20  163.72    2.56
   4   4 -21    0.80    1.12
   4   4 -21   -0.29    1.31
  -4  -4  21    0.69    1.46
   4   4 -22    3.88    1.00
  -4  -4  22    4.67    1.12
   4   4 -23    5.67    0.61
   4   5   0 2511.97   30.61
  -4   5   0 2532.02   31.26
   4   5  -1  597.93    9.07
  -4   5  -1  597.16    9.51
  -4   5   1  603.95    9.76
   4   5   1  570.87    8.73
  -4   5   1  601.62    7.04
  -4   5  -1  607.20    7.05
   4   5  -2  347.86    6.69
  -4   5   2  349.31    4.38
  -4   5  -2  353.61    4.42
  -4   5  -2  352.52    6.79
  -4   5   2  336.60    7.09
   4   5  -3  170.75    4.98
  -4   5  -3  162.25    2.50
  -4   5  -3  163.11    4.89
  -4   5   3  174.30    5.43
  -4   5  -3  160.87    2.38
   4   5  -4   -0.58    3.54
  -4   5   4    0.60    2.84
  -4   5  -4   -0.36    1.25
  -4   5  -4    3.22    1.23
   4  -5  -4   -0.11    2.47
  -4   5  -4   -1.15    3.41
  -4  -5   4    0.30    1.50
  -4   5  -5   44.45    1.80
   4   5  -5   44.40    4.17
  -4   5   5   47.94    3.50
  -4   5  -5   48.69    1.57
  -4   5  -5   50.30    1.59
  -4   5  -5   50.14    3.80
   4  -5  -5   43.98    2.96
   4   5  -6   94.66    4.82
   4  -5  -6   81.25    3.55
  -4   5  -6   92.40    2.22
   4   5  -6   84.31    1.69
  -4   5  -6   91.46    1.90
  -4   5   6   85.80    4.25
   4   5  -7  122.62    5.32
   4  -5  -7  108.35    4.08
  -4   5  -7  108.96    2.40
   4   5  -7  111.47    1.96
  -4   5  -7  116.73    2.16
  -4   5  -7  117.54    5.12
  -4   5   7  113.90    4.75
  -4   5   8  545.31    9.13
   4   5  -8  558.88    9.95
   4  -5  -8  491.88    8.76
  -4   5  -8  570.20    6.75
   4   5  -8  520.61    6.37
  -4   5  -8  545.25    6.48
  -4   5  -8  504.64    9.48
  -4   5  -9 1000.44   14.85
  -4   5   9 1041.66   14.44
   4   5  -9 1111.85   15.45
   4   5  -9  994.01   11.66
  -4   5  -9 1078.16   12.01
   4   5  -9 1017.66   11.63
  -4   5  -9 1035.13   11.68
   4  -5  -9  966.39   14.20
  -4   5 -10  662.22   11.47
   4   5 -10  716.26    8.44
  -4   5  10  717.66   11.20
   4   5 -10  759.93   12.28
  -4   5 -10  747.41    8.74
   4   5 -10  715.54    8.39
  -4   5 -10  725.21    8.44
   4  -5 -10  653.69   11.07
  -4   5 -11  208.02    6.27
   4   5 -11  214.08    3.37
  -4   5  11  222.80    5.89
  -4   5 -11  219.50    3.67
   4   5 -11  203.34    3.21
  -4   5 -11  220.94    3.29
  -4   5 -11  216.54    3.65
   4  -5 -11  202.22    5.94
  -4   5 -12   94.77    5.10
   4   5 -12  110.85    2.51
  -4   5  12  113.64    4.74
   4   5 -12  123.50    6.06
  -4   5 -12  112.59    2.76
   4   5 -12   99.18    2.27
  -4   5 -12  109.79    2.34
   4  -5 -12   95.83    4.84
  -4   5 -12  121.11    2.83
   4   5 -13   16.52    1.97
  -4   5  13   15.87    3.56
  -4   5 -13   15.49    1.72
   4   5 -13   15.50    4.90
   4  -5 -13   17.71    4.03
  -4   5 -13   16.50    2.29
  -4   5 -14    1.86    1.64
  -4   5 -14    3.76    2.21
   4   5 -14    5.67    1.97
  -4   5 -15    5.82    1.66
   4   5 -15    7.15    2.12
   4   5 -15    6.36    1.92
  -4   5 -15    8.57    2.16
   4   5 -16   23.35    2.02
   4   5 -16   20.06    1.84
  -4   5 -16   24.48    2.21
  -4  -5  17  252.36    3.61
   4   5 -17  230.15    3.38
  -4   5 -17  236.01    3.74
   4   5 -17  248.63    3.54
   4   5 -18  506.38    5.76
   4   5 -18  450.96    5.61
   4   5 -19  262.24    3.44
   4   5 -20  259.39    3.27
   4   5 -21   39.78    1.02
  -4   6   0  153.13    2.65
  -4   6   0  156.65    5.55
  -4   6   1   61.48    1.88
  -4   6  -1   63.24    1.88
   4   6  -1   62.29    4.20
  -4   6   1   67.55    4.86
  -4   6  -1   61.76    4.51
  -4   6   2   50.39    1.82
  -4   6  -2   50.69    1.76
  -4   6  -2   55.41    4.29
   4   6  -2   53.09    4.14
  -4   6   2   54.34    4.86
  -4  -6   3   -0.60    1.81
   4   6  -3    0.63    3.87
  -4   6  -3    0.01    1.49
   4   6  -3    0.27    1.23
  -4   6   3    0.76    1.49
  -4   6  -3   -0.32    1.64
  -4   6   3    1.21    4.51
   4   6  -4  130.71    5.34
  -4   6   4  134.19    5.85
  -4   6   4  130.41    2.45
  -4   6  -4  125.67    2.40
   4   6  -4  123.10    2.15
  -4   6  -4  128.84    2.56
  -4  -6   4  126.32    2.46
  -4   6  -5  187.01    2.89
  -4   6   5  177.66    2.87
   4   6  -5  172.75    2.63
  -4   6  -5  169.69    3.04
   4   6  -5  206.57    6.10
  -4   6   5  200.53    6.55
   4   6  -6  175.13    2.72
  -4   6  -6  200.78    3.03
  -4   6  -6  182.85    3.19
   4   6  -6  197.00    6.25
  -4   6   6  195.75    6.75
   4   6  -7   41.61    1.58
  -4   6  -7   51.36    1.88
  -4   6  -7   42.81    2.09
  -4   6   7   52.75    4.44
   4   6  -7   54.44    4.94
  -4   6   7   50.47    5.48
  -4   6  -8   65.74    2.30
   4   6  -8   62.51    1.83
  -4   6  -8   72.04    2.00
  -4   6   8   73.25    4.63
   4   6  -8   80.75    5.29
   4   6  -9   26.95    1.90
   4   6  -9   21.21    1.52
  -4   6  -9   25.17    1.71
  -4   6  -9   21.87    2.06
  -4   6   9   28.21    4.08
   4   6  -9   24.62    4.81
  -4   6  10  138.59    5.24
   4   6 -10  151.52    6.15
   4   6 -10  142.75    2.66
   4   6 -10  121.40    2.39
  -4   6 -10  129.83    2.54
  -4   6 -10  131.78    2.86
   4   6 -11  181.87    2.91
  -4   6 -11  201.02    3.12
   4   6 -11  194.17    3.06
  -4   6 -11  194.06    3.44
  -4   6 -11  183.86    3.38
   4   6 -12  100.10    2.17
  -4   6 -12  102.70    2.26
   4   6 -12  106.60    2.31
  -4   6 -13    6.50    1.60
  -4   6 -13    7.68    2.01
   4   6 -13    6.97    1.87
   4   6 -13    7.69    1.76
  -4   6 -14  124.14    2.65
  -4   6 -14  117.91    2.38
   4   6 -14  124.70    2.33
  -4   6 -15   20.03    1.87
   4   6 -15   24.21    1.73
  -4  -6  16   51.77    1.91
  -4   6 -16   48.98    1.92
   4   6 -16   53.94    1.73
  -4  -6  17   62.20    1.76
   4   6 -17   58.43    1.58
   4   6 -18   15.59    1.13
  -4  -6  18   17.42    1.31
  -4  -6  19   -0.17    1.00
   4   7   0  769.86    9.04
  -4   7   0  825.49    9.29
   4   7  -1    7.35    1.34
  -4   7   1    6.95    1.72
  -4   7  -1   10.28    1.72
  -4  -7   2  667.08    7.93
  -4   7   2  735.61   11.42
  -4   7  -2  701.87    8.06
  -4   7   2  699.30    8.11
   4   7  -2  648.28    7.84
  -4  -7   3   65.96    2.13
  -4   7   3   67.77    5.17
  -4   7  -3   65.79    2.05
   4   7  -3   58.97    1.68
  -4   7   3   65.37    2.07
  -4  -7   4    5.05    1.68
  -4   7  -4    4.54    1.70
  -4   7   4    5.04    4.67
  -4   7   4    6.18    1.75
   4   7  -4    5.20    1.30
  -4   7  -4    6.01    1.69
  -4   7   5   12.08    4.88
  -4   7  -5   10.84    1.78
  -4   7   5   12.14    1.79
   4   7  -5   12.87    1.35
  -4   7  -5   13.41    1.76
  -4   7  -6  104.36    2.37
   4   7  -6  100.38    2.02
  -4   7   6  106.83    2.39
   4   7  -7   37.76    1.82
  -4   7  -7   34.60    1.92
   4   7  -7   34.36    1.52
  -4   7   7   33.92    1.80
  -4   7  -7   36.31    1.82
   4   7  -8  532.85    6.25
  -4   7  -8  550.51    6.43
  -4   7   8  555.27    6.47
   4   7  -9   74.04    1.78
  -4   7  -9   78.73    2.02
   4   7  -9   74.53    1.97
  -4   7 -10  524.25    6.58
   4   7 -10  518.77    6.31
  -4   7 -11    1.86    1.84
   4   7 -11    0.65    1.26
  -4   7 -11    1.70    1.50
  -4   7 -12  148.28    2.72
  -4   7 -12  155.66    2.56
  -4   7 -13   46.07    1.81
  -4   7 -13   50.31    1.63
  -4   7 -14    6.22    1.48
  -4   7 -14    5.06    1.25
  -4   7 -15    1.33    1.28
  -4   7 -15    0.30    1.45
  -4   7 -16  124.94    2.07
  -4   7 -17    9.95    0.99
  -4  -8   0   27.30    2.05
  -4   8   0   29.52    1.68
  -4  -8  -1   10.14    2.01
  -4  -8   1   12.74    1.83
  -4   8  -1   10.74    1.58
  -4   8   1   11.15    1.60
  -4  -8   2   85.22    2.06
  -4  -8  -2   92.82    2.42
  -4   8  -2   86.96    2.06
  -4   8   2   87.61    2.09
  -4  -8   3   57.59    1.75
  -4   8   3   57.35    1.89
   4   8  -3   59.15    1.47
  -4   8  -3   62.30    1.92
   4   8  -4  128.89    2.10
  -4   8  -4  140.55    2.46
  -4   8  -5    4.33    1.49
   4   8  -5    2.77    1.18
  -4   8  -6   10.18    1.44
   4   8  -6   10.14    1.15
  -4   8  -7    7.06    1.39
   4   8  -7    6.87    1.12
  -4   8  -7    7.86    1.64
   4   8  -8   64.77    1.46
  -4   8  -8   69.19    1.72
  -4   8  -8   64.44    1.87
  -4   8  -9    1.67    1.31
   4   8  -9    0.72    1.00
  -4   8  -9    0.54    1.48
  -4   8 -10  159.62    2.42
  -4   8 -10  142.93    2.44
  -4   8 -11   13.32    1.18
  -4   8 -11   14.32    1.23
  -4   8 -12    6.97    1.02
  -4  -8 -12   10.54    1.29
  -4   8 -12    7.54    1.10
  -4   8 -13    1.08    0.84
  -4   8 -14   25.70    1.03
  -4  -9   0   34.51    1.37
  -4   9   0   40.65    1.35
  -4  -9   1  175.48    2.40
  -4  -9  -1  176.43    2.47
  -4   9  -1  175.77    2.53
  -4  -9  -2   44.81    1.53
  -4   9  -2   49.01    1.39
  -4   9  -3  106.06    1.83
  -4   9  -3   97.73    1.73
  -4   9  -4   16.26    1.11
  -4  -9  -4   15.79    1.39
  -4   9  -4   15.02    1.09
  -4   9  -5    2.85    1.00
  -4  -9  -5    3.02    1.37
  -4   9  -6   55.75    1.33
  -4  -9  -6   62.37    1.55
  -4   9  -7  218.74    2.97
  -4  -9  -7  251.30    2.99
  -4   9  -8    7.24    0.84
  -4  -9  -8    5.93    1.07
  -4   9  -9  116.96    1.66
  -4   9 -10   36.73    0.80
  -5   0   0    1.07    2.01
  -5   0   0    0.01    1.38
  -5   0   0    0.02    2.23
  -5   0   1   -0.01    2.00
  -5   0  -1    0.19    1.32
  -5   0   1    1.13    1.51
  -5   0   1   -0.02    2.17
  -5   0  -1    0.87    2.33
  -5   0   2 1361.23   16.01
  -5   0   2 1355.79   15.98
  -5   0  -2 1371.02   15.61
  -5   0   2 1398.11   16.33
  -5   0   3    1.28    1.86
  -5   0   3   -0.44    1.69
  -5   0  -3    0.38    1.14
  -5   0   3    0.78    2.15
  -5   0   4 1108.89   13.36
  -5   0   4 1160.75   13.86
  -5   0   5    0.77    1.87
  -5   0   5    1.03    2.38
  -5   0   6 1434.32   16.71
  -5   0   6 1433.11   17.26
  -5   0   6 1445.29   17.34
  -5   0   7    1.25    2.20
  -5   0   7    1.84    1.93
  -5   0   8  380.40    6.30
  -5   0   8  382.19    5.54
  -5   0   9    0.02    2.49
  -5   0   9    0.45    2.07
  -5   0  10   17.95    2.88
  -5   0  11   -1.29    2.94
   5   0 -11    2.36    3.36
  -5   0 -12  378.65    4.64
  -5   0 -12  368.04    4.59
  -5   0  12  362.82    4.76
   5   0 -12  369.18    4.57
   5   0 -13   -1.43    3.95
  -5   0 -13   -0.80    1.55
  -5   0 -13    2.48    1.50
  -5   0  13    1.68    2.02
  -5   0 -13   -0.58    1.37
   5   0 -13    1.77    1.52
   5   0 -14  125.03    2.35
  -5   0  14  122.23    2.74
  -5   0 -14  114.70    2.19
   5   0 -14  114.22    2.21
  -5   0 -14  118.95    2.38
  -5   0 -14  116.02    2.41
  -5   0 -15    0.45    1.58
   5   0 -15    0.64    1.79
  -5   0  15    0.74    2.29
   5   0 -15   -0.61    1.53
   5   0 -15    0.38    4.45
  -5   0 -15    0.32    1.81
  -5   0 -15   -0.13    1.84
   5   0 -16  457.01    5.58
  -5   0  16  444.95    5.73
  -5   0 -16  431.97    5.43
   5   0 -16  455.25    9.59
  -5   0 -16  447.85    5.58
  -5   0 -16  454.75    5.66
   5   0 -17    1.37    1.98
  -5   0 -17   -0.50    1.73
  -5   0  17   -1.42    2.42
   5   0 -17    0.34    1.67
   5   0 -17    4.11    4.62
  -5   0 -17    1.49    2.00
  -5   0 -17   -1.14    2.09
   5   0 -18   45.48    2.19
  -5   0  18   45.52    2.52
   5   0 -18   39.47    1.81
  -5   0 -18   44.67    2.19
  -5   0  19    0.43    2.23
   5   0 -19    0.44    1.99
   5   0 -19    0.70    1.56
  -5   0 -19   -0.23    2.03
   5   0 -20  203.79    3.15
  -5   0  20  208.16    3.24
  -5   0 -20  208.36    3.23
   5   0 -21   -0.32    1.71
  -5   0  21   -0.66    1.79
  -5   0 -21    0.70    1.72
   5   0 -21    1.04    1.27
   5   0 -22   56.20    1.73
  -5   0  22   58.02    1.70
  -5   0 -22   59.21    1.79
  -5   0 -23    0.97    1.28
   5   0 -23    0.56    1.21
  -5   0 -24   50.20    1.20
   5   0 -24   48.94    1.15
  -5   1   0    1.33    2.14
  -5   1   0    1.37    1.44
  -5  -1   0    1.99    2.28
  -5   1   1  974.38   12.08
  -5   1  -1  999.50   12.24
  -5   1  -1  976.82   11.62
  -5   1   1  985.86   11.82
  -5   1  -1 1000.28   12.44
  -5  -1   1 1005.14   12.25
  -5   1   2 1883.63   21.95
  -5   1  -2 1935.00   22.21
  -5   1  -2 1893.03   21.43
  -5   1   2 1908.53   21.78
  -5  -1   2 1905.14   22.05
  -5   1  -2 1918.89   22.35
  -5   1   3 1894.66   22.05
  -5   1  -3 1903.27   21.42
  -5  -1   3 1951.63   22.18
  -5   1  -4 2864.36   31.72
  -5   1   4 2876.03   32.50
  -5  -1   4 2907.53   32.55
  -5  -1   5   63.14    2.04
  -5   1  -5   61.66    1.45
  -5   1   5   64.27    2.67
  -5  -1   5   64.21    2.74
  -5   1   6  650.54    8.61
  -5   1   6  650.66    8.50
  -5  -1   6  654.04    8.68
  -5   1   7 1226.02   15.20
  -5   1   7 1232.83   15.02
  -5  -1   7 1269.28   15.32
  -5   1   8  216.41    4.45
  -5   1   8  218.57    4.34
  -5  -1   8  220.19    4.60
  -5   1   9   17.66    2.65
  -5   1   9   17.24    2.56
  -5  -1   9   18.30    2.87
   5   1 -10  249.64    5.57
  -5   1  10  236.34    5.05
  -5   1  11  120.96    3.76
   5   1 -11  114.92    2.09
   5  -1 -11  123.87    4.89
   5   1 -11  126.16    4.58
  -5   1  11  121.83    4.07
  -5  -1 -11  119.73    2.08
  -5   1 -11  124.49    2.07
  -5  -1 -12 1073.68   12.00
  -5   1 -12 1083.46   12.03
  -5   1 -12 1111.18   12.11
  -5   1  12 1084.06   14.38
  -5  -1 -12 1057.35   12.00
  -5   1 -12 1075.25   12.00
  -5  -1 -12 1043.59   11.96
   5   1 -12 1047.38   12.03
   5  -1 -12 1071.72   11.94
  -5   1  12 1037.80   12.03
  -5  -1  12 1037.78   12.10
  -5   1 -12 1137.14   12.27
   5  -1 -12 1071.59   15.41
   5   1 -12 1110.79   15.01
  -5   1  12 1031.24   13.58
  -5  -1 -13 1876.41   21.30
   5  -1 -13 1949.93   21.30
   5   1 -13 1933.95   21.38
  -5  -1  13 1895.76   21.42
  -5   1  13 1886.62   21.35
   5   1 -13 1987.03   24.60
   5  -1 -13 1925.49   25.03
  -5   1  13 1929.37   23.88
  -5   1 -13 1966.72   21.39
  -5   1 -13 1987.94   21.46
  -5  -1 -13 1946.46   21.36
  -5  -1 -13 1960.20   21.36
  -5   1 -13 1937.35   21.35
  -5  -1 -14  555.39    6.80
   5   1 -14  571.84    6.89
   5  -1 -14  580.47    6.79
  -5  -1  14  553.78    7.02
  -5   1  14  568.04    6.93
   5  -1 -14  576.27   10.76
   5   1 -14  575.01   10.18
  -5   1  14  556.57    9.48
  -5  -1 -14  577.55    6.88
  -5   1 -14  602.03    7.05
  -5   1 -14  583.43    6.90
  -5  -1 -14  581.07    6.86
  -5   1 -14  579.09    6.86
  -5  -1 -15  129.36    2.50
   5   1 -15  129.52    2.63
   5  -1 -15  130.27    2.47
  -5  -1  15  123.07    3.01
  -5   1  15  129.58    2.85
  -5  -1 -15  134.80    2.60
   5  -1 -15  118.46    6.05
   5   1 -15  125.25    5.48
  -5   1 -15  136.83    2.76
  -5   1 -15  133.66    2.70
  -5  -1  15  111.45    4.83
   5   1 -16  272.45    3.94
  -5  -1  16  267.25    4.19
  -5   1  16  271.70    4.03
   5   1 -16  263.27    3.85
  -5  -1 -16  273.82    3.92
   5  -1 -16  267.90    7.82
   5   1 -16  262.23    7.18
   5  -1 -16  273.45    3.83
  -5   1 -16  273.35    3.98
   5   1 -17  169.99    3.09
  -5  -1  17  164.57    3.35
  -5   1  17  160.74    3.14
  -5  -1 -17  170.58    3.01
   5   1 -17  160.64    2.91
   5  -1 -17  156.11    6.69
  -5   1 -17  170.65    3.15
   5  -1 -17  169.09    2.94
  -5   1  18   67.47    2.42
  -5  -1  18   67.81    2.71
   5  -1 -18   71.09    2.19
  -5   1 -18   71.11    2.45
   5   1 -18   70.18    2.38
  -5  -1 -18   69.23    2.28
   5   1 -18   65.59    2.16
  -5  -1  19  157.56    3.16
  -5   1  19  155.20    2.87
   5  -1 -19  161.16    2.80
  -5   1 -19  157.16    3.05
   5   1 -19  161.59    2.94
  -5  -1 -19  163.18    2.88
   5   1 -19  150.08    2.75
   5   1 -20   59.87    2.22
   5  -1 -20   67.13    2.06
  -5  -1  20   62.12    2.42
  -5   1  20   59.79    2.05
   5   1 -20   58.14    1.92
  -5  -1 -20   64.86    2.13
  -5  -1  21    6.88    1.91
  -5   1  21    6.30    1.60
   5   1 -21    4.66    1.47
   5  -1 -21    5.55    1.64
   5   1 -21    4.47    1.68
  -5  -1 -21    6.69    1.70
  -5  -1 -22  333.97    4.12
  -5   1 -22  331.97    4.15
   5  -1 -22  324.58    4.09
   5   1 -22  330.23    4.13
  -5  -1  22  336.10    4.08
  -5  -1 -23  278.44    3.45
   5   1 -23  281.95    3.46
   5  -1 -23  272.11    3.42
  -5  -1  23  291.61    3.36
  -5   1 -23  284.49    3.49
  -5   1 -24  363.04    4.25
   5  -1 -24  359.76    4.18
   5   1 -24  366.68    4.21
  -5   2   0    0.05    2.40
  -5   2   1   90.28    2.55
  -5   2  -1   90.59    3.29
  -5   2   1   89.14    3.10
  -5   2   1   93.48    3.15
  -5   2   2  146.55    3.65
  -5   2  -2  147.45    3.82
  -5  -2   2  147.02    3.42
  -5   2   2  147.73    3.72
  -5   2   2  148.06    3.18
  -5   2   3  246.04    4.69
  -5  -2   3  244.16    4.36
  -5   2   3  250.46    4.83
  -5   2  -3  245.25    4.92
  -5  -2   4  300.54    4.97
  -5   2   4  318.01    5.56
  -5   2   4  303.67    5.30
  -5   2  -4  311.69    5.64
  -5  -2   5  559.04    7.71
  -5   2   5  572.98    8.12
  -5   2   5  560.30    7.86
  -5  -2   6   28.99    2.47
  -5   2   6   30.11    2.38
  -5  -2   7    2.30    2.26
  -5   2   7   -0.32    2.24
  -5  -2   8  190.73    4.16
  -5   2   8  201.19    4.39
  -5   2   9  419.13    6.77
   5   2  -9  405.84    6.81
  -5  -2   9  407.62    6.47
  -5  -2  10   46.25    3.02
   5   2 -10   40.56    1.57
  -5   2 -10   48.12    1.75
  -5   2  10   44.89    3.04
   5   2 -10   41.91    3.17
  -5  -2 -11    9.73    1.44
  -5   2 -11    9.50    1.38
  -5  -2  11    8.63    2.89
   5   2 -11    8.85    1.52
  -5   2  11    8.84    1.73
  -5   2 -11   10.15    1.59
  -5   2  11    8.42    3.03
   5   2 -11    9.86    3.01
  -5   2 -11    7.45    1.57
  -5   2 -12    8.18    1.70
  -5   2  12    3.59    2.99
   5  -2 -12    7.57    1.36
   5   2 -12    5.38    1.62
  -5   2  12    5.92    1.80
  -5   2 -12    7.64    1.72
   5   2 -12    4.78    3.37
  -5  -2 -12    6.36    1.51
  -5   2 -12    6.42    1.53
  -5   2 -13    7.29    1.81
  -5   2 -13    6.63    1.78
  -5   2  13    5.68    3.35
   5   2 -13    5.29    1.78
   5  -2 -13    7.28    1.47
  -5   2  13    5.45    1.94
  -5   2 -13   10.61    1.85
  -5  -2 -13    6.01    1.65
  -5   2 -13    7.34    1.65
   5  -2 -13    7.99    4.32
   5  -2 -14  235.76    3.20
   5   2 -14  224.98    3.49
  -5   2  14  218.20    3.41
   5  -2 -14  234.89    7.14
  -5   2  14  232.91    5.83
  -5  -2 -14  221.12    3.36
  -5   2 -14  228.17    3.37
  -5   2 -14  223.58    3.59
  -5   2 -14  226.80    3.48
   5   2 -15    0.47    2.03
   5  -2 -15    2.10    1.65
  -5  -2  15    0.40    2.52
  -5   2  15    0.66    2.07
   5  -2 -15   -0.87    4.67
  -5   2  15    1.88    3.56
  -5   2 -15    2.66    1.86
  -5  -2 -15   -0.15    1.85
  -5   2 -15    0.31    2.03
  -5   2 -15    1.08    2.10
  -5  -2  16   18.05    2.68
  -5   2  16   17.05    2.08
  -5  -2 -16   18.75    1.99
   5   2 -16   20.84    2.13
  -5   2 -16   17.75    2.00
   5  -2 -16   14.76    4.91
   5  -2 -16   20.20    1.80
  -5   2 -16   18.32    2.22
  -5   2 -16   19.60    2.19
   5  -2 -17    3.09    1.79
  -5   2  17    0.89    2.00
  -5  -2  17    3.61    2.57
  -5  -2 -17    2.12    1.95
  -5   2 -17    5.21    2.03
   5  -2 -17    4.80    4.77
   5   2 -17    1.81    2.04
  -5   2 -17    3.12    2.17
  -5   2 -17    3.66    2.23
  -5  -2 -18   55.58    2.17
  -5   2 -18   58.19    2.25
   5   2 -18   58.16    2.23
  -5  -2  18   59.61    2.69
  -5   2  18   57.50    2.18
   5  -2 -18   58.46    2.02
  -5   2 -18   57.46    2.38
  -5  -2 -19   66.56    2.14
  -5   2 -19   67.11    2.26
   5   2 -19   66.08    2.19
  -5  -2  19   72.65    2.62
   5  -2 -19   67.30    2.02
  -5   2 -19   63.56    2.36
   5  -2 -20    6.11    1.65
  -5   2 -20    5.55    1.80
  -5  -2 -20    4.35    1.71
  -5  -2  20    5.25    2.13
   5   2 -20    4.39    1.72
  -5   2 -20    5.89    1.99
   5  -2 -21   -0.13    1.42
  -5   2 -21    0.02    1.64
  -5  -2 -21    1.00    1.49
   5   2 -21   -0.38    1.48
  -5   2 -21    0.41    1.76
  -5  -2  21    0.29    1.85
  -5   2 -22   46.34    1.59
   5   2 -22   45.67    1.44
   5  -2 -22   48.25    1.44
  -5  -2 -22   43.89    1.39
  -5   2 -23   67.06    1.45
   5   2 -23   65.90    1.30
   5  -2 -23   69.35    1.36
  -5   2 -24    0.49    0.71
  -5   3   0    0.97    2.87
  -5   3   0    1.14    2.60
  -5   3  -1 1021.71   12.98
   5   3   1  958.46   11.97
   5   3  -1  972.67   12.41
  -5   3   1 1034.55   12.83
  -5   3  -1 1008.12   12.66
  -5   3  -2   13.97    2.91
  -5   3  -2   13.69    2.58
  -5   3   2   15.57    2.80
  -5   3  -3  371.14    6.44
  -5   3   3  363.81    6.30
  -5   3   3  366.56    6.39
  -5   3  -4   43.00    3.41
  -5   3   4   45.82    3.40
  -5   3   4   42.40    3.23
  -5   3  -5 4876.36   55.08
  -5   3   5 4914.44   55.11
  -5   3   5 4853.45   54.71
  -5   3   6   67.19    3.09
  -5   3   7  437.19    7.08
  -5   3   8   99.24    3.60
  -5  -3  -9  743.85    8.51
  -5   3   9  749.47   10.61
  -5  -3 -10    1.40    1.47
  -5   3 -10    2.04    1.33
  -5   3  10    2.35    1.74
  -5   3  10    3.90    2.93
  -5   3 -10    2.83    1.07
   5  -3 -10    1.80    3.59
  -5  -3 -11 1037.87   11.81
  -5   3 -11 1052.61   11.77
  -5   3  11 1024.46   11.76
  -5   3  11 1024.90   14.09
  -5   3 -11 1065.92   11.79
  -5   3 -11 1068.37   12.05
   5  -3 -11 1016.21   15.09
  -5   3  12  131.58    2.53
  -5  -3 -12  124.39    2.44
  -5   3 -12  131.98    2.39
  -5   3  12  138.79    4.68
  -5   3 -12  129.73    2.22
   5  -3 -12  127.78    5.57
  -5   3  13  728.36    8.50
  -5  -3 -13  740.37    8.58
  -5   3 -13  746.35    8.54
  -5   3  13  721.56   11.09
  -5   3 -13  730.65    8.54
   5  -3 -13  714.24   12.33
   5  -3 -14    5.90    1.51
  -5   3  14    5.68    1.95
  -5   3  14    7.32    3.52
  -5   3 -14    5.26    1.79
  -5  -3 -14    4.47    1.84
   5  -3 -14    8.27    4.63
   5  -3 -15 2298.50   25.22
  -5   3  15 2257.31   28.13
  -5   3  15 2266.22   25.20
  -5   3  15 2270.85   28.14
   5  -3 -15 2237.38   29.60
  -5  -3 -15 2299.75   25.35
  -5   3 -15 2302.78   25.35
  -5   3 -15 2362.60   25.48
   5  -3 -16   48.04    1.80
  -5   3 -16   53.97    2.43
   5   3 -16   49.66    5.19
   5   3 -16   52.65    2.40
  -5   3 -16   53.71    2.15
   5  -3 -16   50.54    5.26
  -5  -3 -16   47.68    2.07
   5   3 -17   68.80    2.40
  -5   3 -17   70.55    2.23
  -5   3 -17   68.63    2.47
   5  -3 -17   65.55    1.92
  -5  -3 -17   66.14    2.11
   5   3 -18   13.89    2.08
   5  -3 -18   11.05    1.60
  -5  -3  18   11.74    2.40
  -5   3 -18   11.68    1.86
  -5   3 -18   14.08    2.21
   5   3 -18   13.64    2.12
  -5  -3 -18   11.50    1.78
  -5  -3  19    8.83    2.21
   5   3 -19    7.13    1.88
  -5   3 -19    8.27    2.00
   5  -3 -19    6.55    1.54
   5   3 -19    5.85    1.86
  -5  -3 -19    5.28    1.56
  -5   3 -19    5.91    1.76
   5  -3 -20  102.18    1.96
  -5   3 -20  100.07    2.39
   5   3 -20  101.68    2.22
  -5   3 -20  103.96    2.21
   5   3 -20  106.20    2.25
   5   3 -21  503.37    5.87
  -5   3 -21  490.16    5.86
  -5   3 -21  477.65    5.97
   5  -3 -21  489.18    5.74
   5   3 -21  493.85    5.87
  -5   3 -22   17.43    1.19
   5   3 -22   17.31    1.16
   5   3 -22   16.53    1.15
  -5  -3  22   18.00    1.31
  -5   3 -23  104.60    1.56
   5   3 -23  111.36    1.54
   5   4   0    2.08    2.38
  -5   4   0    0.34    2.68
  -5   4   0   -0.25    3.30
   5   4  -1   17.15    2.81
  -5   4   1   14.64    2.85
  -5   4  -1   13.39    2.63
  -5   4   1   15.09    3.49
  -5   4  -1   14.49    3.48
  -5   4   2  205.57    4.81
  -5   4   2  208.23    5.32
  -5   4  -2  204.15    5.21
   5   4  -2  203.87    4.76
  -5   4   3   20.25    3.18
  -5   4  -3   21.17    3.49
   5   4  -3   23.26    3.25
   5   4  -4    8.09    3.22
  -5   4   4    7.76    3.19
  -5   4  -4    6.37    3.51
  -5   4  -5  214.87    5.47
   5   4  -5  207.77    5.29
  -5   4   5  211.56    5.35
  -5   4   6   24.72    3.17
  -5   4  -6   19.92    1.33
   5   4  -6   15.90    3.61
  -5   4   6   18.56    3.78
  -5   4  -7   52.70    1.57
  -5   4   7   49.78    1.76
  -5   4  -7   51.31    1.89
  -5   4   7   58.57    3.56
   5   4  -7   52.53    4.18
  -5   4  -7   56.80    1.44
  -5   4   7   56.04    4.22
   5  -4  -8  374.69    7.26
  -5   4   8  359.84    4.61
  -5   4  -8  384.93    5.03
   5   4  -8  388.11    7.81
  -5   4   8  385.91    7.04
  -5   4  -8  382.86    4.59
  -5   4  -8  367.43    4.68
  -5   4  -9   12.28    1.27
  -5   4   9   10.75    3.34
  -5   4   9   12.16    1.72
   5  -4  -9   15.45    3.68
  -5   4  -9   13.53    1.84
   5   4  -9   14.14    4.23
   5   4 -10   -0.04    4.27
   5   4 -10    1.71    1.78
  -5   4  10    1.21    1.73
   5  -4 -10    0.04    3.70
  -5   4  10    1.15    3.27
  -5   4 -10    2.94    1.95
   5   4 -10    1.06    1.24
  -5   4 -10    1.77    1.30
   5   4 -11    4.87    1.88
   5  -4 -11    5.38    3.95
   5   4 -11    3.58    4.54
  -5   4  11    6.90    3.48
  -5   4 -11    4.54    1.95
   5   4 -11    5.33    1.39
  -5   4 -11    4.35    1.38
  -5   4 -12   10.86    2.09
   5   4 -12   11.92    2.02
  -5   4 -12   12.62    1.56
  -5   4  12   12.57    3.60
   5   4 -12    9.76    4.71
  -5   4 -12   12.56    1.48
   5  -4 -12   15.73    4.37
  -5   4 -13  199.58    3.03
   5   4 -13  207.29    3.34
   5  -4 -13  206.42    6.57
  -5   4  13  217.97    5.80
   5   4 -13  222.08    7.04
  -5   4 -13  195.62    3.07
  -5   4 -13  196.56    3.59
   5   4 -14  150.36    2.94
  -5   4 -14  141.09    2.57
   5  -4 -14  140.75    5.93
  -5   4 -14  140.30    2.57
  -5   4 -15   37.70    1.91
   5   4 -15   42.24    2.25
  -5  -4  15   45.01    2.56
   5   4 -16   17.22    2.10
  -5   4 -16   17.67    2.26
  -5   4 -16   19.14    1.76
   5   4 -17   42.23    2.05
  -5   4 -17   42.20    2.27
  -5   4 -17   38.38    1.80
   5   4 -18   10.65    1.94
   5   4 -18   12.60    1.83
  -5   4 -18   11.68    2.02
  -5   4 -18   11.83    1.62
   5   4 -19    1.51    1.67
   5   4 -19    0.72    1.56
  -5   4 -19    1.78    1.80
  -5   4 -20  124.31    2.35
   5   4 -20  128.86    2.16
   5   4 -21    2.34    1.13
  -5  -4  21    2.41    1.25
   5   4 -21    2.31    1.04
  -5   4 -21    2.50    1.32
  -5  -4  22    0.47    0.89
   5   4 -22    0.09    0.79
  -5   5   0    0.79    1.20
  -5   5   0   -0.69    1.26
  -5   5   0    0.03    4.06
  -5   5   1   38.02    4.39
  -5   5  -1   46.72    4.25
  -5   5  -1   42.74    1.37
   5   5  -1   43.54    3.52
  -5   5   1   41.93    1.50
  -5   5  -1   46.00    1.51
  -5   5   2  639.19   10.43
   5   5  -2  631.80    9.54
  -5   5  -2  608.80    7.16
  -5   5  -2  632.61   10.14
  -5  -5   2  594.19    7.26
  -5   5  -2  644.32    7.29
  -5   5   2  636.71    7.29
  -5   5   3 2155.51   26.32
   5   5  -3 2152.91   25.48
  -5   5  -3 2079.01   23.04
  -5   5  -3 2121.58   25.85
  -5   5   3 2136.38   23.14
  -5   5  -3 2198.31   23.15
  -5   5   4  673.24   10.95
  -5   5   4  631.65    9.64
   5   5  -4  700.66   10.41
  -5   5  -4  656.32    7.55
  -5   5  -4  677.76   10.49
  -5   5  -4  679.55    7.62
  -5  -5   4  631.15    7.55
  -5   5  -5  372.80    4.59
  -5  -5   5  326.97    4.49
  -5   5   5  359.88    4.62
   5   5  -5  405.06    7.67
  -5   5   5  395.52    8.11
  -5   5   5  378.52    7.02
  -5   5  -5  378.20    4.55
  -5   5  -5  363.74    4.79
  -5   5  -5  393.41    7.42
   5  -5  -5  340.67    6.46
  -5   5  -6  828.65    9.20
  -5   5   6  759.87    8.84
  -5   5   6  758.00   11.60
   5   5  -6  792.96   12.07
  -5   5   6  713.52   11.29
  -5   5  -6  744.44    8.87
  -5   5  -6  799.14    8.92
   5  -5  -6  664.71   10.86
  -5   5  -7  701.15    7.96
  -5   5   7  692.40   10.73
   5   5  -7  713.93   11.38
  -5   5   7  653.09    7.87
  -5   5   7  664.32   10.76
  -5   5  -7  708.59    8.28
   5   5  -8   45.52    4.90
  -5   5   8   43.95    4.00
   5  -5  -8   37.87    3.71
  -5   5   8   35.66    4.51
  -5   5  -8   43.17    2.17
  -5   5  -8   41.72    1.62
  -5   5   9  242.08    6.14
   5   5  -9  245.73    6.94
   5  -5  -9  220.56    5.96
  -5   5   9  242.52    7.30
  -5   5   9  231.44    6.75
  -5   5  -9  233.85    3.80
  -5   5  -9  222.89    3.29
   5   5 -10   91.89    2.05
  -5   5 -10   97.48    2.16
   5   5 -10  105.90    2.46
  -5   5  10  113.07    4.80
   5   5 -10  114.00    5.74
  -5   5  10  112.87    6.05
  -5   5  10  105.38    5.53
  -5   5 -10  108.33    2.73
   5  -5 -10  101.69    4.83
  -5   5 -11   18.79    2.29
   5   5 -11   14.09    1.50
  -5   5 -11   19.57    1.63
   5   5 -11   22.68    2.12
  -5   5  11   24.70    3.94
   5   5 -11   20.03    4.93
  -5   5  11   20.17    4.84
  -5   5 -11   20.46    2.24
   5  -5 -11   22.85    3.98
  -5   5  11   21.52    5.23
  -5   5 -12  249.05    3.92
  -5   5 -12  219.25    3.38
   5   5 -12  235.19    3.59
  -5   5  12  223.03    6.00
   5   5 -12  237.38    7.30
   5  -5 -12  197.91    6.16
  -5   5  12  231.12    7.26
  -5   5  12  214.65    6.91
  -5   5 -12  232.53    3.87
  -5   5 -13  394.23    5.32
   5   5 -13  384.76    5.01
   5   5 -14  129.57    2.66
  -5   5 -14  129.17    2.92
  -5   5 -15   41.91    2.32
   5   5 -15   47.01    2.06
  -5  -5  15   48.02    2.32
   5   5 -15   46.60    2.19
  -5   5 -16  283.98    4.20
  -5   5 -16  277.41    4.06
   5   5 -16  273.26    3.84
  -5  -5  16  289.90    3.97
   5   5 -16  283.69    3.90
  -5   5 -17  422.56    5.52
  -5   5 -17  416.57    5.58
   5   5 -17  427.94    5.31
  -5  -5  17  458.69    5.38
   5   5 -17  453.57    5.42
  -5   5 -18   22.01    1.79
   5   5 -18   23.05    1.45
   5   5 -18   25.46    1.61
  -5  -5  18   26.34    1.70
  -5   5 -19   38.88    1.60
  -5   5 -20   12.39    1.22
  -5   5 -21    8.76    0.82
  -5   6   0    3.00    4.42
  -5   6   0    1.29    1.55
  -5   6   1   26.90    4.69
  -5   6  -1   23.90    4.54
  -5   6  -1   25.61    1.63
  -5   6   1   24.14    1.67
  -5  -6   1   26.67    2.06
  -5   6   2  188.48    6.43
  -5   6  -2  183.88    5.94
  -5   6  -2  180.39    2.73
  -5  -6   2  172.38    3.01
  -5   6   2  177.48    2.94
  -5   6  -2  178.23    2.87
  -5   6   3  156.87    6.18
  -5   6  -3  153.42    5.66
  -5   6  -3  125.90    2.66
  -5  -6   3  137.58    2.68
  -5   6  -3  141.82    2.50
  -5   6   3  143.73    2.58
  -5   6   4   40.99    5.22
   5   6  -4   34.70    4.28
  -5   6  -4   27.46    1.98
  -5   6  -4   33.66    1.70
  -5   6   4   33.47    1.72
  -5  -6   4   27.12    1.85
   5   6  -5   13.10    4.22
  -5   6   5   10.32    1.65
  -5   6  -5    8.12    1.60
  -5   6  -5   10.89    2.00
  -5  -6   5    8.40    1.68
  -5   6   5   12.17    5.11
  -5   6   6   65.93    4.66
   5   6  -6   62.81    4.91
  -5   6   6   60.95    1.89
  -5   6  -6   60.04    1.92
  -5   6  -6   53.93    2.24
  -5   6   6   69.76    5.67
  -5   6   7  202.54    6.09
   5   6  -7  206.55    6.45
  -5   6   7  202.13    7.01
  -5   6  -7  184.44    3.35
  -5   6  -7  186.76    3.02
  -5   6   8    5.01    4.00
   5   6  -8    2.03    4.56
  -5   6  -8    5.74    1.56
  -5   6   8    9.22    5.14
  -5   6  -8    6.44    2.07
  -5   6  -9    4.26    1.58
   5   6  -9    2.83    4.58
   5   6  -9    3.53    1.90
  -5   6  -9    3.65    1.99
   5   6  -9    1.48    1.32
  -5   6   9    3.79    3.85
  -5   6 -10    6.09    2.04
  -5   6 -10    6.29    1.62
   5   6 -10    5.31    1.36
   5   6 -10    7.15    1.94
  -5   6 -11    6.86    1.94
  -5   6 -11    5.27    1.59
   5   6 -11    4.79    1.38
   5   6 -11    4.33    1.88
  -5   6 -11    7.71    2.24
  -5   6 -12    9.97    1.56
  -5   6 -12   15.71    2.25
   5   6 -12   11.34    1.82
   5   6 -13   29.79    1.86
  -5  -6  13   35.09    2.02
  -5   6 -13   27.03    1.60
  -5  -6 -13   32.54    1.97
  -5   6 -13   28.33    2.14
  -5  -6  14   35.86    1.94
   5   6 -14   34.75    1.84
  -5   6 -14   29.15    1.57
  -5   6 -14   28.67    2.01
   5   6 -14   32.67    1.72
   5   6 -15   73.60    1.91
  -5   6 -15   69.22    2.13
   5   6 -15   69.69    1.78
  -5  -6  16   60.21    1.74
   5   6 -16   56.01    1.67
  -5  -6  17    5.92    1.34
   5   6 -17    5.69    1.21
  -5   6 -17    5.06    1.46
  -5  -6  18    0.83    1.07
   5   6 -18    0.28    0.97
   5   6 -19   49.92    0.92
  -5   6  19   38.16    0.92
  -5   7   0    0.94    1.65
  -5  -7   0    1.19    2.16
  -5   7   0    1.19    1.66
  -5  -7   1   77.59    2.41
  -5  -7  -1   82.31    2.50
  -5   7  -1   72.39    2.06
  -5   7   1   76.08    2.09
  -5   7  -1   69.95    2.10
  -5  -7   2   48.35    2.10
  -5   7  -2   46.95    1.88
  -5   7   2   48.11    1.93
  -5   7  -2   46.85    2.05
  -5  -7   3   82.08    2.16
  -5   7  -3   79.56    2.08
  -5   7   3   78.38    2.16
  -5   7  -3   81.29    2.23
  -5  -7   4  483.41    6.00
  -5   7  -4  527.00    6.21
  -5   7   4  520.74    6.25
  -5   7  -4  483.82    6.27
  -5   7   5   59.62    2.00
  -5   7  -5   58.98    1.95
  -5   7   6  487.74    5.94
  -5   7  -6  487.13    5.88
   5   7  -7  239.30    3.43
  -5   7   7  243.36    3.53
  -5   7  -7  234.48    3.45
  -5   7  -7  234.34    3.65
   5   7  -8  166.70    2.71
  -5   7  -8  161.95    2.72
  -5   7   8  164.28    2.76
  -5   7  -9   27.79    1.64
  -5   7   9   26.79    1.64
   5   7  -9   29.88    1.74
  -5   7  -9   25.36    1.84
  -5   7  -9   32.06    2.11
  -5   7 -10   26.38    1.58
  -5   7  10   24.75    1.58
   5   7 -10   27.67    1.62
  -5  -7 -10   31.69    2.09
  -5   7 -10   29.31    2.02
  -5  -7 -11   30.36    1.97
  -5   7 -11   25.20    1.49
  -5   7  11   26.35    1.52
  -5   7 -11   26.42    1.96
  -5   7 -12  262.36    3.66
  -5   7 -12  258.36    3.82
  -5   7 -13  104.36    1.92
  -5   7  13   98.85    1.91
  -5   7  14  449.71    5.25
  -5   7 -14  426.69    5.34
  -5   7  15    3.53    0.95
  -5   7 -15    4.50    1.22
  -5   7  16   97.62    1.57
  -5   7  17   38.58    0.81
  -5  -8   0    0.35    1.79
  -5   8   0    0.48    1.48
  -5  -8   1    4.87    1.74
  -5  -8  -1    2.07    1.88
  -5   8  -1    2.43    1.46
  -5   8   1    3.27    1.44
  -5   8   2   67.73    1.83
  -5   8  -2   71.08    1.85
  -5  -8  -2   70.09    2.23
  -5  -8   3    1.44    1.54
  -5  -8  -3   -2.42    2.06
  -5   8   3    1.80    1.45
  -5   8  -3    0.93    1.45
  -5   8   4  132.32    2.37
  -5   8  -4  133.64    2.36
  -5   8  -5    8.54    1.39
  -5   8   5    8.25    1.43
  -5  -8  -5    7.70    2.03
  -5   8  -6    6.34    1.32
  -5   8   6    4.90    1.39
  -5  -8  -6    7.60    1.98
  -5   8  -7   14.92    1.32
  -5   8   7   16.19    1.39
  -5   8  -7   13.81    1.63
  -5   8  -8   22.45    1.34
  -5   8   8   23.05    1.36
  -5   8  -8   19.86    1.61
  -5   8  -9   10.47    1.18
  -5   8   9   10.60    1.23
  -5   8  -9    9.69    1.46
  -5  -8 -10   17.96    1.48
  -5   8 -10   15.22    1.11
  -5   8  10   13.08    1.17
  -5   8 -10   15.00    1.34
  -5   8 -11   14.93    1.01
  -5   8  11   14.09    1.06
  -5   8 -11   14.42    1.18
  -5   8 -12    4.02    1.00
  -5   8  12    5.19    0.88
  -5   8  13   15.76    0.77
  -5   8 -13   11.28    0.80
  -5  -9   0   -0.70    1.16
  -5   9   0   -0.72    1.02
  -5   9  -1  199.35    2.70
  -5   9   1  197.16    2.72
  -5  -9   1  205.71    2.59
  -5  -9  -1  209.99    2.68
  -5   9   2    2.57    1.02
  -5   9  -2    2.94    0.98
  -5   9  -3   95.47    1.63
  -5   9   3   95.00    1.67
  -5   9   4   17.38    1.00
  -5   9  -4   17.74    0.97
  -5  -9  -4   11.24    1.24
  -5   9  -4   13.38    1.07
  -5   9   5  375.11    4.33
  -5   9  -5  368.50    4.33
  -5   9   6   12.91    0.87
  -5   9  -6   12.97    0.86
  -5  -9   6   10.70    0.79
  -5   9  -6    8.70    0.86
  -5  -9  -6    9.30    1.11
  -5  -9  -7    9.38    1.04
  -5   9   7    9.03    0.77
  -5   9  -7    8.99    0.76
  -5   9  -8    1.61    0.63
  -5   9   8    1.26    0.64
  -5   9   9   12.61    0.59
  -6   0   0 4056.54   45.39
  -6   0   0 4001.25   44.70
  -6   0   1    3.18    2.36
  -6   0   1   -1.56    2.53
  -6   0   1    0.76    1.81
  -6   0  -1    1.68    1.71
  -6   0   2  184.19    3.89
  -6   0   2  190.83    4.27
  -6   0   2  188.58    3.66
  -6   0  -2  176.16    3.19
  -6   0   3    0.73    2.21
  -6   0   3   -2.10    2.52
  -6   0   3    0.26    1.95
  -6   0  -3   -0.03    1.43
  -6   0   4 1189.10   14.38
  -6   0   4 1192.29   14.89
  -6   0   4 1192.97   14.65
  -6   0   5    0.67    2.62
  -6   0   5    1.07    2.13
  -6   0   6 1108.47   14.04
  -6   0   6 1084.53   13.32
  -6   0   7    1.54    2.18
  -6   0   7    1.94    2.87
  -6   0   7   -0.77    2.49
  -6   0   8  336.73    5.37
  -6   0   8  335.92    6.25
  -6   0   9    1.23    2.29
  -6   0   9   -2.02    2.90
  -6   0   9    1.66    3.21
  -6   0 -10  946.95   10.82
  -6   0 -10  961.27   10.77
  -6   0  10  972.16   13.26
  -6   0 -11   -0.18    1.36
   6   0 -11    0.58    1.38
  -6   0  11    0.25    1.89
  -6   0  11    1.49    3.27
  -6   0  11    2.39    3.60
  -6   0  12   37.47    2.17
  -6   0 -12   44.98    1.62
  -6   0 -12   41.51    1.65
   6   0 -12   40.63    4.29
  -6   0  12   40.80    4.20
   6   0 -12   38.42    1.67
  -6   0  13   -0.56    2.20
  -6   0 -13    0.78    1.61
  -6   0 -13   -0.89    1.56
   6   0 -13    0.30    4.16
  -6   0  13    1.56    3.98
   6   0 -13   -0.20    1.63
  -6   0  14   71.14    2.60
  -6   0 -14   74.01    2.09
   6   0 -14   70.67    5.09
  -6   0  14   73.39    4.79
   6   0 -14   75.00    2.10
   6   0 -15    0.09    1.86
  -6   0  15   -0.51    2.43
  -6   0 -15    1.68    1.88
   6   0 -15   -7.06    4.80
  -6   0  15   -2.19    4.24
   6   0 -15   -0.95    1.59
   6   0 -16  377.66    4.83
  -6   0  16  384.11    5.07
   6   0 -16  372.75    8.75
  -6   0 -16  371.46    4.86
  -6   0  16  359.14    7.91
   6   0 -17    2.21    1.97
  -6   0  17    3.46    2.43
   6   0 -17   -0.95    1.62
  -6   0  17   -4.22    4.30
  -6   0 -17    2.71    2.07
   6   0 -17    0.24    4.56
  -6   0 -18  246.49    3.63
   6   0 -18  243.54    3.57
  -6   0  18  240.92    3.75
   6   0 -19    0.20    1.88
  -6   0 -19    2.09    1.98
   6   0 -19    0.86    1.41
  -6   0  19    0.58    2.22
  -6   0 -20  248.49    3.61
   6   0 -20  244.05    3.48
  -6   0  20  246.13    3.57
  -6   0 -21    1.96    1.66
   6   0 -21   -0.04    1.57
  -6   0  21    0.70    1.72
  -6   0 -22    6.52    1.44
   6   0 -22    7.13    1.34
  -6   0  22    6.91    1.46
  -6   0 -23   -0.21    1.11
   6   0 -23    0.09    1.02
  -6   0  24    1.25    0.63
   6   0 -24    4.62    0.67
  -6   1   0  861.66   11.09
  -6   1   0  843.24   10.48
  -6  -1   0  845.58   11.23
  -6   1   1 1707.94   20.43
  -6   1  -1 1771.11   20.63
  -6   1  -1 1723.10   19.85
  -6   1   1 1713.69   20.03
  -6   1  -1 1738.37   20.81
  -6  -1   1 1723.46   20.60
  -6   1   2  358.44    5.79
  -6   1  -2  362.37    6.11
  -6   1  -2  352.26    5.02
  -6   1   2  361.49    5.44
  -6  -1   2  362.63    5.95
  -6   1  -2  361.34    6.27
  -6   1   3    3.69    2.36
  -6   1   3   -0.05    1.93
  -6   1  -3    0.69    1.43
  -6  -1   3    0.38    2.54
  -6   1   4  625.95    8.67
  -6   1   4  633.88    8.58
  -6   1  -4  631.53    7.74
  -6  -1   4  648.83    8.89
  -6   1   5  335.39    5.58
  -6   1  -5  323.52    4.31
  -6  -1   5  332.82    5.74
  -6   1   6   10.43    2.56
  -6  -1   6   10.82    2.73
  -6   1   6    9.82    3.12
  -6   1   7  433.19    6.99
  -6   1   7  438.88    6.80
  -6   1   7  452.61    7.49
  -6  -1   7  436.81    7.03
  -6   1   8 1102.76   14.48
  -6   1   8 1125.90   14.12
  -6   1   8 1154.54   14.93
  -6  -1   8 1118.20   14.41
  -6   1   9   15.60    2.81
  -6  -1   9   13.40    3.16
  -6   1   9   14.68    2.91
  -6  -1 -10 1563.83   17.27
  -6   1 -10 1577.62   17.24
  -6   1  10 1546.17   18.91
  -6  -1  10 1562.87   19.46
   6   1 -10 1541.45   17.27
  -6   1  10 1524.15   17.27
  -6   1  10 1578.57   19.66
  -6   1 -10 1574.34   17.30
  -6  -1 -10 1583.00   17.32
  -6  -1 -11  104.09    2.06
  -6   1 -11  103.83    2.01
  -6   1  11   83.19    3.60
  -6  -1  11   87.61    4.24
   6  -1 -11   95.15    1.88
   6   1 -11   94.68    2.03
  -6   1  11   88.97    2.30
   6   1 -11   88.39    4.40
  -6   1  11   91.85    4.11
  -6   1 -11  109.48    2.20
  -6   1 -11  107.81    2.01
  -6   1 -11  112.67    2.06
  -6  -1 -12 1164.84   13.13
  -6   1 -12 1171.76   13.11
  -6  -1  12 1132.56   15.60
   6  -1 -12 1165.14   13.03
   6   1 -12 1143.86   13.12
  -6   1  12 1123.48   13.15
   6   1 -12 1187.16   16.24
   6  -1 -12 1147.77   16.67
  -6   1  12 1186.99   15.84
  -6   1 -12 1202.11   13.34
  -6   1 -12 1179.71   13.11
  -6   1 -12 1203.13   13.19
  -6  -1  13   -0.84    3.73
   6  -1 -13    0.21    1.57
   6   1 -13    0.00    1.76
  -6  -1  13    0.71    2.25
  -6   1  13    1.08    2.12
   6   1 -13   -3.56    3.94
   6  -1 -13    2.53    4.30
  -6   1  13   -0.10    3.58
  -6   1 -13    1.16    1.66
  -6   1 -13    2.04    1.65
  -6  -1 -13    1.41    1.71
  -6   1 -13    0.65    1.67
  -6  -1  14   35.35    4.13
   6  -1 -14   39.16    1.80
   6   1 -14   41.01    2.03
  -6  -1  14   42.74    2.47
  -6   1  14   37.61    2.33
   6  -1 -14   42.92    5.02
   6   1 -14   36.03    4.57
  -6   1  14   36.81    4.20
  -6   1 -14   38.22    2.00
  -6   1 -14   39.33    1.96
  -6  -1 -14   40.79    1.96
  -6   1 -14   39.98    1.96
   6  -1 -15    0.88    1.73
   6   1 -15    0.80    1.96
  -6   1  15    0.19    2.35
  -6  -1  15   -1.04    2.45
  -6  -1 -15   -0.75    1.96
  -6   1 -15    0.45    1.94
   6  -1 -15    1.04    4.80
   6   1 -15   -3.33    4.24
  -6   1 -15    1.04    1.89
  -6   1 -15    0.16    1.89
  -6  -1  15   -1.38    3.90
   6  -1 -16  836.64    9.54
   6   1 -16  836.01    9.64
  -6  -1  16  808.41    9.72
  -6   1  16  816.25    9.63
   6   1 -16  792.78    9.55
  -6  -1 -16  847.01    9.63
  -6   1 -16  828.09    9.62
   6  -1 -16  820.60   13.92
  -6   1 -16  839.75    9.65
  -6   1  16  787.03   13.00
  -6   1  17    1.98    2.34
  -6  -1  17   -1.22    2.53
   6   1 -17    0.26    2.11
   6  -1 -17    1.32    1.88
   6   1 -17    0.14    1.81
  -6   1 -17   -0.67    2.03
  -6  -1 -17    0.76    2.06
  -6   1 -17   -0.60    2.03
  -6   1  18  289.14    4.12
  -6  -1  18  297.28    4.31
   6   1 -18  286.25    4.13
   6  -1 -18  285.41    3.96
  -6  -1 -18  300.82    4.13
   6   1 -18  273.35    3.94
  -6   1 -18  293.95    4.15
  -6   1  19   85.15    2.36
  -6  -1  19   87.78    2.61
   6   1 -19   87.42    2.31
  -6   1 -19   80.60    2.34
   6  -1 -19   86.99    2.17
  -6  -1 -19   90.15    2.39
   6   1 -19   80.74    2.10
  -6  -1  20  263.63    3.76
  -6   1  20  261.58    3.60
   6  -1 -20  263.68    3.57
   6   1 -20  266.80    3.70
  -6  -1 -20  273.39    3.72
  -6  -1  21  206.39    2.96
  -6   1  21  200.67    2.76
  -6  -1 -21  196.17    2.90
   6   1 -21  176.17    2.65
   6  -1 -21  188.82    2.79
   6   1 -21  189.85    2.85
  -6  -1  22   19.69    1.45
   6   1 -22   17.29    1.01
  -6  -1 -22   19.95    1.37
   6   1 -22   18.95    1.36
   6  -1 -22   16.49    1.25
   6   1 -23   17.21    1.07
   6  -1 -23   17.28    0.99
  -6  -1  23   18.33    1.08
   6   1 -24   29.79    0.77
  -6   2   0  595.59    8.60
  -6   2   0  601.00    8.75
  -6   2   0  578.07    7.90
  -6   2   1  871.50   11.57
  -6   2   1  878.01   11.78
  -6   2  -1  901.57   11.86
  -6   2  -1  873.70   10.94
  -6   2   1  875.85   11.08
  -6   2   2 1699.77   20.20
  -6   2   2 1664.27   20.35
  -6   2  -2 1688.15   20.42
  -6  -2   2 1667.30   19.99
  -6   2  -2 1658.57   19.43
  -6   2   2 1688.32   19.78
  -6   2   3  118.22    3.78
  -6  -2   3  119.12    3.53
  -6   2   3  116.87    3.92
  -6   2  -3  117.56    2.75
  -6   2   3  115.59    3.16
  -6   2  -4  255.64    5.43
  -6  -2   4  255.99    4.87
  -6   2   4  260.13    5.13
  -6   2   4  251.12    5.33
  -6   2  -4  244.79    4.02
  -6   2   5    1.57    2.87
  -6  -2   5    1.21    2.60
  -6   2   5    2.72    3.13
  -6   2  -5    0.93    1.50
  -6  -2   6   38.24    2.91
  -6   2   6   39.82    3.21
  -6   2   6   40.67    3.61
  -6  -2   7  195.75    4.51
  -6   2   7  206.14    4.83
  -6   2   7  204.53    4.61
  -6  -2   8  882.51   11.74
  -6   2   8  875.39   11.95
  -6   2   8  876.24   11.92
  -6   2  -9  801.20    8.68
  -6  -2  -9  738.78    8.41
  -6   2   9  771.82   10.60
  -6  -2   9  763.57   10.35
   6   2  -9  698.24    8.41
  -6   2   9  726.43    8.38
  -6  -2   9  748.04    8.45
  -6   2   9  776.03   10.63
  -6   2  -9  733.01    8.37
  -6   2  -9  695.66    8.34
  -6   2 -10   40.40    1.81
  -6  -2 -10   38.59    1.68
  -6   2 -10   39.72    1.52
  -6   2  10   34.98    3.56
  -6  -2  10   31.12    3.25
   6   2 -10   33.74    1.67
  -6   2  10   36.74    1.83
  -6  -2  10   36.18    2.06
   6   2 -10   32.42    3.30
  -6   2  10   35.18    3.33
  -6   2 -10   41.70    1.71
  -6   2 -10   32.60    1.51
  -6  -2 -11  271.12    3.77
  -6   2 -11  273.62    3.67
   6   2 -11  287.60    6.15
   6   2 -11  268.51    3.79
  -6  -2  11  289.83    3.99
  -6   2  11  277.27    3.85
  -6   2 -11  281.37    3.90
  -6   2  11  296.89    6.16
  -6   2 -11  276.88    4.03
  -6   2  11  288.46    5.98
  -6  -2  11  276.90    5.77
  -6  -2 -12  351.89    4.51
  -6   2 -12  341.29    4.42
   6  -2 -12  337.67    7.95
   6   2 -12  332.30    4.50
  -6   2  12  335.40    4.52
  -6   2 -12  360.88    4.64
  -6   2  12  350.34    6.96
  -6   2 -12  351.23    4.80
  -6   2  12  333.61    6.66
  -6   2 -13   63.19    2.24
  -6  -2 -13   69.46    2.17
  -6   2 -13   68.85    2.04
   6  -2 -13   72.68    1.84
   6   2 -13   69.78    2.19
  -6   2  13   72.49    2.32
  -6   2 -13   67.02    2.20
  -6   2 -13   68.45    2.12
  -6   2  13   79.40    4.38
   6  -2 -13   69.08    5.20
  -6   2  13   74.51    4.25
   6  -2 -14  126.08    2.30
   6   2 -14  126.28    2.73
  -6   2  14  121.21    2.72
  -6   2 -14  133.99    2.67
  -6   2 -14  133.23    2.76
  -6   2  14  119.75    4.96
  -6  -2 -14  127.69    2.65
  -6   2 -14  129.25    2.55
   6  -2 -14  114.55    5.90
   6  -2 -15   42.66    1.77
   6   2 -15   42.29    2.24
  -6   2  15   43.75    2.30
  -6   2 -15   41.18    2.27
  -6   2 -15   39.47    2.14
  -6   2  15   40.98    4.19
  -6  -2 -15   43.49    2.16
  -6   2 -15   39.05    2.04
   6  -2 -15   40.23    5.40
   6   2 -16   65.48    2.36
  -6   2  16   63.43    2.40
  -6  -2  16   66.88    2.80
  -6  -2 -16   61.58    2.30
  -6   2 -16   60.64    2.22
  -6   2 -16   60.76    2.44
  -6   2 -16   59.74    2.32
   6  -2 -16   63.54    1.96
   6  -2 -16   63.90    5.50
  -6  -2  17  137.79    3.12
  -6   2  17  140.05    2.79
   6  -2 -17  136.15    2.52
  -6   2 -17  132.51    2.81
  -6   2 -17  129.55    3.04
   6   2 -17  140.75    2.88
   6   2 -17  132.97    2.77
  -6  -2 -17  137.52    2.78
  -6   2 -17  135.60    2.73
  -6   2  18  148.41    2.76
  -6  -2  18  154.17    3.11
   6  -2 -18  142.47    2.50
  -6   2 -18  142.60    2.88
  -6  -2 -18  139.93    2.79
  -6   2 -18  146.29    2.82
   6   2 -18  139.33    2.75
   6   2 -18  147.66    2.90
   6   2 -19  293.78    4.10
  -6  -2  19  312.62    4.22
  -6   2  19  307.34    3.93
   6  -2 -19  287.73    3.86
  -6   2 -19  289.63    4.15
  -6  -2 -19  297.22    4.04
  -6   2 -19  301.08    4.09
   6   2 -19  287.83    4.02
  -6  -2  20    7.74    1.98
   6  -2 -20    7.35    1.44
   6   2 -20    6.00    1.73
  -6   2 -20    7.65    1.75
  -6   2 -20    6.64    1.68
  -6  -2 -20    7.80    1.64
   6   2 -20    6.53    1.58
   6   2 -21   12.57    1.35
  -6  -2 -21    9.26    1.38
  -6   2 -21    9.44    1.51
   6   2 -21   11.49    1.50
   6  -2 -21   11.60    1.29
  -6  -2  21   13.73    1.68
  -6   2 -22   49.84    1.47
   6   2 -22   48.73    1.24
   6   2 -22   49.27    1.42
   6  -2 -22   49.77    1.27
  -6  -2  23    0.73    0.89
  -6   2 -23    0.23    0.90
  -6   2  23    0.67    0.70
   6   3   0  574.56    7.98
  -6   3   0  614.81    8.99
  -6   3   1 3467.96   39.39
  -6   3  -1 3499.02   39.98
  -6   3   1 3452.79   39.82
  -6   3  -1 3459.74   39.80
  -6   3   2   32.19    2.64
  -6   3  -2   35.64    3.52
  -6   3   2   34.20    3.40
  -6   3   3   17.70    2.55
  -6   3   3   18.99    3.40
  -6   3  -3   16.96    3.51
  -6   3   3   16.72    3.32
  -6   3  -4  129.00    4.64
  -6   3   4  134.37    4.50
  -6   3   4  122.47    4.39
  -6   3   5  151.74    4.71
  -6   3   5  139.17    4.73
  -6   3   6   12.19    2.84
  -6   3   6   13.92    3.47
  -6   3   6   14.91    3.75
  -6   3   7  850.88   12.25
  -6   3   7  847.04   11.85
  -6   3   7  842.83   11.44
  -6   3   8  283.37    3.73
  -6   3   8  306.21    6.47
  -6   3   8  304.66    6.78
  -6  -3  -8  261.85    3.65
  -6   3   8  303.64    5.94
  -6  -3  -8  274.01    3.70
  -6   3   9 1135.65   12.82
  -6   3   9 1140.29   15.51
  -6  -3  -9 1146.27   12.88
  -6   3   9 1123.15   15.21
  -6  -3  -9 1158.72   12.84
  -6   3  10   55.20    3.72
  -6   3 -10   56.28    2.13
  -6  -3 -10   54.90    1.88
  -6   3 -10   55.97    1.62
  -6  -3 -10   56.84    1.93
   6   3 -10   52.14    1.97
  -6  -3  10   59.82    2.25
  -6   3  10   56.07    2.05
   6  -3 -10   51.97    4.46
  -6   3  10   58.25    4.41
  -6   3 -11   64.13    1.79
  -6   3 -11   70.50    2.27
  -6   3 -11   54.70    1.50
  -6   3  11   60.12    3.95
   6  -3 -11   57.18    4.74
  -6   3  11   61.92    2.20
  -6  -3  11   61.67    2.37
  -6   3  11   57.23    4.54
  -6  -3 -11   63.12    2.03
  -6   3 -11   69.61    2.33
  -6  -3 -12  139.03    2.66
  -6   3 -12  141.80    3.00
  -6   3 -12  146.57    2.93
  -6   3  12  140.55    4.92
   6  -3 -12  131.84    5.77
  -6   3  12  137.58    2.70
  -6  -3  12  141.05    2.97
  -6   3 -12  141.54    2.45
  -6   3  12  140.74    5.33
  -6  -3 -13  109.22    2.51
  -6   3 -13  113.39    2.83
  -6   3 -13  116.50    2.73
  -6   3  13  109.01    4.74
   6  -3 -13  103.31    5.70
  -6  -3  13  115.08    2.91
  -6   3  13  106.66    2.58
  -6   3 -13  113.53    2.31
  -6   3  13  102.99    5.00
  -6  -3 -14   17.56    2.01
  -6  -3  14   19.64    2.57
  -6   3  14   19.14    2.12
   6  -3 -14   19.54    4.90
  -6   3  14   21.08    4.20
  -6   3  14   21.50    3.98
  -6   3 -14   17.97    2.12
  -6   3 -14   14.04    2.17
  -6   3 -14   19.92    1.84
  -6   3  15    2.56    2.03
   6  -3 -15    5.16    4.68
  -6   3  15    0.61    3.72
  -6  -3 -15   -0.26    1.96
  -6   3 -15    3.20    1.85
  -6   3 -15    2.85    2.14
  -6   3 -15   -1.60    2.18
  -6   3  16   65.99    2.24
  -6  -3 -16   62.28    2.21
  -6   3 -16   62.97    2.52
  -6   3 -16   65.44    2.38
  -6   3 -16   66.03    2.15
  -6   3  17  218.49    3.25
  -6  -3 -17  221.73    3.38
   6  -3 -17  218.62    3.12
   6   3 -17  235.22    3.57
  -6   3 -17  233.83    3.41
  -6   3 -17  227.52    3.74
  -6   3 -17  238.16    3.61
  -6   3 -18    6.25    1.79
  -6   3 -18    4.45    1.97
   6   3 -18    5.78    1.89
   6  -3 -18    5.47    1.44
  -6   3 -19  390.00    5.03
   6  -3 -19  377.34    4.71
  -6   3 -19  383.23    4.88
   6   3 -19  403.51    4.94
  -6  -3  19  411.72    4.99
  -6   3 -20   35.27    1.77
  -6   3 -20   38.80    1.59
   6   3 -20   36.32    1.62
  -6  -3  20   41.55    1.85
  -6   3 -21  208.03    2.54
   6   3 -21  214.71    2.54
  -6  -3  22    5.31    1.05
   6   3 -22    4.10    0.89
  -6   4   0   89.19    3.95
  -6   4   0   94.15    4.58
  -6  -4   0   98.88    2.14
  -6   4  -1  846.61    9.23
  -6  -4   1  798.38    9.33
  -6  -4  -1  787.95    9.32
   6   4  -1  868.15   11.08
  -6   4   1  797.16    9.29
  -6   4   1  859.78   11.57
  -6   4   1  872.47   12.21
  -6   4  -1  881.32   12.18
  -6   4  -2  838.15    9.15
  -6   4   2  779.45    9.17
  -6   4   2  838.42   11.55
   6   4  -2  865.85   11.33
  -6   4  -2  837.95   12.05
  -6  -4   2  785.81    9.20
  -6  -4   3  162.75    2.67
  -6   4   3  164.52    2.69
  -6   4   3  190.21    5.19
   6   4  -3  194.69    4.92
  -6   4   3  194.95    4.75
  -6   4  -3  177.60    2.51
  -6   4  -3  185.54    5.59
  -6  -4   4  392.68    4.96
  -6   4   4  399.20    4.96
  -6   4   4  420.41    7.61
   6   4  -4  427.31    7.44
  -6   4  -4  413.77    4.90
  -6   4  -4  442.90    8.10
  -6  -4   5   28.44    1.70
  -6   4   5   31.52    4.26
  -6   4   5   30.94    3.94
  -6   4   5   26.88    1.73
   6   4  -5   29.31    3.76
  -6   4  -5   26.49    4.07
  -6   4  -5   27.37    1.41
  -6   4   6  207.83    3.11
  -6   4  -6  221.95    2.92
  -6   4   6  227.62    5.46
   6   4  -6  218.33    5.89
  -6   4   6  222.56    6.12
  -6   4   6  205.29    5.84
  -6   4  -6  214.62    3.03
  -6   4   7  338.17    7.37
  -6   4   7  355.14    7.43
  -6   4   7  310.07    4.19
  -6   4  -7  328.48    4.05
  -6   4   7  351.20    6.74
   6   4  -7  342.02    7.33
  -6   4  -7  331.85    4.58
  -6   4  -7  322.50    4.17
   6  -4  -8  341.28    7.38
  -6   4   8  368.76    8.03
  -6   4   8  376.86    7.85
  -6   4   8  345.38    4.53
  -6   4  -8  353.95    4.38
  -6   4   8  369.07    7.08
   6   4  -8  373.02    7.81
  -6   4  -8  377.74    4.99
  -6   4  -8  347.85    4.54
  -6   4   9  298.37    7.16
  -6   4   9  296.15    7.41
  -6   4   9  267.46    3.79
  -6   4  -9  266.24    4.14
  -6   4   9  299.57    6.41
   6   4  -9  289.47    7.19
   6  -4  -9  266.10    6.67
  -6   4  -9  276.86    3.60
  -6  -4 -10   11.40    1.99
   6   4 -10   15.98    4.68
  -6   4  10   13.20    4.74
  -6   4  10   11.98    1.95
  -6   4 -10   15.57    2.12
  -6   4  10   13.93    3.68
  -6   4  10   13.28    4.68
   6  -4 -10    9.41    4.04
  -6   4 -10   11.88    1.29
  -6  -4 -11  553.70    6.59
  -6   4  11  563.17   10.08
  -6   4  11  568.68   10.56
  -6  -4  11  549.28    6.68
  -6   4  11  529.66    6.51
  -6   4 -11  546.84    7.03
  -6   4  11  566.80    9.44
   6   4 -11  547.40   10.32
   6  -4 -11  527.42    9.98
  -6   4 -11  545.33    6.49
  -6  -4 -12  103.00    2.40
  -6   4 -12   84.23    1.93
  -6   4  12   90.81    2.32
  -6  -4  12   94.47    2.68
  -6   4  12   91.02    5.85
  -6   4  12   94.99    5.38
  -6   4  12   99.09    4.65
   6   4 -12   89.82    5.64
   6  -4 -12   83.44    5.20
  -6   4 -12   98.73    2.79
  -6   4  13   42.21    4.90
  -6   4  13   43.99    5.45
   6   4 -13   44.99    2.23
  -6   4 -13   40.00    1.73
   6  -4 -13   41.81    4.93
  -6   4  13   45.87    4.14
   6   4 -13   47.35    5.23
  -6   4  13   42.60    2.01
  -6  -4  13   47.33    2.49
  -6   4 -13   36.20    1.61
   6   4 -14   65.19    2.37
  -6  -4  14   65.03    2.57
  -6   4 -15   25.35    1.70
  -6   4 -15   29.68    2.18
   6   4 -15   28.10    2.22
  -6  -4  15   29.08    2.38
   6   4 -16   73.31    2.38
  -6   4 -16   65.11    2.38
   6   4 -16   68.97    2.30
  -6  -4  16   70.61    2.45
   6   4 -17  207.49    3.27
  -6   4 -17  198.82    3.34
   6   4 -17  206.79    3.23
   6   4 -18   82.64    2.10
  -6   4 -18   81.54    2.24
   6   4 -19   72.88    1.84
   6   4 -19   72.26    1.79
  -6   4 -20   14.90    1.39
   6   4 -20   14.89    1.24
   6   4 -20   17.96    1.25
   6   4 -21  151.87    2.09
   6   4 -21  166.65    2.14
  -6   5   0    9.01    4.39
  -6   5   0   10.43    1.37
  -6   5   0   10.23    1.36
  -6  -5   0   13.88    1.95
  -6   5   1  102.42    5.37
  -6   5  -1   97.17    5.25
  -6   5   1   99.01    1.98
  -6   5  -1   93.85    1.92
  -6   5  -1   97.19    1.92
  -6   5   1   98.81    1.90
  -6  -5   1   91.61    2.38
  -6  -5  -1   93.09    2.38
  -6   5   2  323.34    7.62
  -6   5  -2  326.25    7.52
  -6  -5   2  319.05    4.29
  -6   5  -2  315.29    4.14
  -6   5   2  324.56    4.19
  -6   5   2  332.62    4.04
  -6   5  -2  319.00    4.10
  -6   5   3  186.16    6.26
  -6   5  -3  196.69    6.16
   6   5  -3  182.70    5.13
  -6  -5   3  162.26    2.84
  -6   5  -3  173.44    2.64
  -6   5   3  172.34    2.69
  -6   5  -3  180.10    2.67
  -6   5   4  202.33    6.52
  -6   5  -4  195.69    6.23
   6   5  -4  191.60    5.51
  -6  -5   4  168.37    2.87
  -6   5  -4  179.33    2.73
  -6   5   4  190.55    2.80
  -6   5  -4  188.74    2.80
  -6   5  -5   99.29    2.09
  -6  -5   5   91.79    2.24
  -6   5   5  107.51    4.78
  -6   5   5  101.22    2.47
   6   5  -5  109.77    4.95
  -6   5  -5  102.56    1.99
   6  -5  -5   89.25    4.02
  -6   5  -6    0.82    1.35
  -6   5  -6    1.00    1.61
  -6  -5   6    1.01    1.76
  -6   5  -6    5.51    1.99
  -6   5   6    0.82    2.05
  -6   5   6   -2.31    3.68
  -6   5   6    2.01    3.94
   6   5  -6    1.11    4.12
   6  -5  -6    0.95    3.26
  -6   5   7  220.12    6.22
  -6   5   7  222.37    3.38
   6  -5  -7  199.86    5.62
  -6   5   7  233.18    6.16
   6   5  -7  234.45    6.52
  -6   5  -7  211.36    3.11
  -6   5  -7  227.35    3.75
  -6   5   8  488.46    9.73
  -6   5   8  446.51    8.86
  -6   5   8  467.73    5.71
  -6  -5   8  459.64    5.64
   6  -5  -8  411.45    8.26
  -6   5   8  477.40    8.64
   6   5  -8  497.24    9.30
  -6   5  -8  455.07    5.64
  -6   5  -8  483.58    6.15
  -6   5   9  325.43    8.01
  -6   5   9  306.21    7.42
   6   5  -9  301.04    4.22
  -6   5   9  300.15    4.05
  -6  -5   9  297.77    4.05
   6  -5  -9  277.61    6.77
  -6   5   9  320.90    7.01
   6   5  -9  324.19    7.73
  -6   5  -9  290.79    3.94
  -6   5  -9  290.93    4.50
  -6   5 -10  532.20    6.74
   6  -5 -10  457.23    9.09
  -6  -5 -10  536.99    6.36
  -6   5  10  507.34    6.16
   6   5 -10  506.51    6.34
  -6  -5  10  514.25    6.23
   6   5 -10  531.32   10.08
  -6   5  10  510.37    9.25
  -6   5  10  517.79   10.12
  -6   5  10  485.32    9.69
  -6   5 -10  498.23    6.20
  -6   5 -11  349.77    5.08
   6  -5 -11  318.07    7.55
  -6  -5 -11  359.37    4.70
   6   5 -11  360.67    4.77
  -6  -5  11  358.93    4.66
   6   5 -11  376.88    8.52
  -6   5  11  369.00    7.55
  -6   5 -11  332.48    4.51
  -6   5 -11  347.16    5.00
  -6   5  11  367.48    8.50
  -6   5  11  346.33    8.19
   6   5 -12  300.71    4.23
  -6  -5  12  309.04    4.19
  -6   5 -12  286.35    4.55
  -6   5 -12  276.05    3.99
  -6  -5 -12  323.34    4.21
  -6   5 -12  303.62    4.54
   6   5 -13  110.44    2.50
  -6  -5  13  114.77    2.64
  -6   5 -13  102.15    2.86
  -6   5 -13   96.39    2.11
  -6  -5 -13  110.88    2.36
  -6   5 -13  107.47    2.82
  -6  -5  14    0.00    2.08
   6   5 -14    0.38    1.93
  -6   5 -14   -0.53    2.20
  -6  -5  15  113.36    2.46
   6   5 -15  107.97    2.39
  -6   5 -15  100.15    2.64
  -6   5 -15  100.77    2.53
   6   5 -15  110.23    2.51
   6   5 -16  219.06    3.18
  -6   5 -16  218.55    3.37
  -6   5 -16  213.09    3.49
  -6   5 -17  256.55    3.78
  -6   5 -17  259.15    3.68
   6   5 -17  262.54    3.53
  -6   5 -18  228.00    3.21
   6   5 -18  222.37    3.02
  -6   5 -19  125.42    2.13
   6   5 -19  126.40    1.94
  -6   5 -20   30.46    1.03
  -6  -5  20   35.43    0.96
  -6   6   0 1050.68   11.67
  -6   6   0 1022.91   11.83
  -6  -6   0 1027.79   11.84
  -6   6  -1  159.40    2.51
  -6   6  -1  148.69    2.63
  -6   6   1  154.77    2.67
  -6   6   1  172.63    6.34
  -6   6  -1  174.19    6.25
  -6  -6   1  142.91    2.89
  -6  -6  -1  150.76    3.04
  -6   6   2   12.14    4.89
  -6   6  -2   14.47    4.76
  -6  -6   2   10.69    1.96
  -6  -6  -2   14.15    2.28
  -6   6  -2   11.03    1.56
  -6   6   2   11.42    1.62
  -6   6  -2   10.45    1.52
  -6   6   3    7.63    4.06
  -6   6  -3    4.44    1.63
  -6   6   3    5.64    1.62
  -6   6  -3    4.24    1.51
  -6  -6   3    4.90    1.92
  -6  -6  -3    4.50    2.26
  -6   6   3    7.52    4.96
  -6   6  -3   10.07    4.55
  -6   6   4  284.34    3.93
  -6   6  -4  280.98    3.85
  -6   6  -4  284.18    4.20
  -6  -6   4  271.27    3.86
  -6   6  -5    0.21    2.04
  -6   6   5    1.74    1.57
  -6   6  -5    0.68    1.53
  -6  -6   5    2.26    1.84
  -6   6   5    7.15    5.07
  -6   6   6  338.15    8.42
  -6   6  -6  323.65    4.29
  -6   6   6  320.78    4.33
   6   6  -6  329.66    7.45
  -6   6   6  345.97    7.56
  -6   6  -6  313.18    4.64
   6   6  -7    5.65    4.28
  -6   6   7    2.34    3.97
  -6   6   7    5.07    1.63
  -6   6  -7    2.89    1.51
  -6   6  -7    1.92    2.07
  -6   6   7    3.96    5.14
  -6   6  -8   27.38    2.28
  -6   6   8   32.86    4.22
  -6   6   8   27.53    1.66
  -6   6  -8   27.55    1.59
  -6  -6  -8   29.81    2.38
   6   6  -9  107.74    2.48
  -6  -6  -9  112.15    2.72
  -6   6 -10  519.68    6.86
   6   6 -10  533.72    6.55
  -6   6 -10  527.74    6.47
  -6   6 -11    3.46    1.99
  -6   6 -11    1.80    1.43
  -6  -6 -11    3.47    2.12
   6   6 -11    3.33    1.88
  -6   6 -11    2.03    2.19
  -6   6 -12    7.62    1.40
  -6  -6 -12    9.67    1.93
   6   6 -12    9.38    1.76
  -6   6 -12    9.22    2.17
   6   6 -13    7.47    1.72
  -6   6 -13    9.19    1.96
  -6   6 -13    6.99    1.33
   6   6 -14   10.49    1.67
  -6   6 -14   10.82    1.81
   6   6 -14   12.07    1.59
   6   6 -15    3.78    1.44
  -6   6 -15    1.93    1.65
  -6   6 -15    4.77    1.67
   6   6 -15    3.79    1.36
  -6   6 -16  172.10    2.55
   6   6 -16  177.37    2.39
   6   6 -17    5.25    1.05
  -6   6  17    3.16    0.87
  -6   6 -17    5.38    1.24
  -6   6  18    8.70    0.68
  -6   6 -18   11.33    0.96
   6   6 -18   11.64    0.82
  -6   7   0  636.13    7.40
  -6  -7   0  640.61    7.38
  -6   7  -1  101.36    2.23
  -6   7   1  100.54    2.25
  -6  -7   1  112.77    2.52
  -6  -7  -1  115.49    2.70
  -6   7  -1  103.83    2.48
  -6   7  -2  274.62    3.80
  -6   7   2  268.20    3.82
  -6  -7   2  266.09    3.82
  -6   7  -2  266.80    4.04
  -6   7  -3    3.71    1.83
  -6  -7   3    0.47    1.88
  -6  -7  -3    3.22    2.35
  -6   7   3    3.49    1.62
  -6   7  -3    1.80    1.56
  -6  -7   4   25.30    1.87
  -6   7  -4   24.58    1.93
  -6   7   4   25.03    1.71
  -6   7  -4   27.08    1.68
  -6  -7   5   43.69    1.85
  -6   7  -5   40.20    2.04
  -6   7  -5   44.68    1.76
  -6   7   5   42.34    1.84
  -6   7  -6  274.01    4.12
  -6   7   6  285.72    3.89
  -6   7  -6  281.89    3.81
   6   7  -7   15.20    1.77
  -6   7  -7   14.08    1.82
  -6   7   7   14.83    1.62
  -6   7  -7   13.46    1.50
   6   7  -8  315.92    4.02
  -6   7   8  308.07    4.07
  -6   7  -8  305.18    3.99
  -6   7  -9   17.59    1.72
  -6  -7   9   18.62    1.34
   6   7  -9   18.18    1.67
  -6  -7  -9   22.52    2.10
  -6   7  -9   20.77    2.00
  -6   7   9   14.43    1.49
  -6   7  -9   14.45    1.44
   6   7 -10  153.70    2.46
  -6   7 -10  147.40    2.39
  -6   7  10  133.98    2.48
  -6  -7 -10  171.22    2.71
  -6   7 -10  154.71    2.84
  -6   7  11    0.63    1.26
   6   7 -11    0.32    1.40
  -6   7 -11    0.66    1.74
  -6   7 -11    0.46    1.20
  -6  -7 -11    1.05    1.64
  -6   7 -12   18.37    1.65
  -6   7  12   17.47    1.26
  -6  -7 -12   18.63    1.52
  -6   7 -13   16.39    1.49
  -6   7  13   15.73    1.15
  -6   7 -14    0.21    1.26
  -6   7 -14    1.30    1.27
  -6   7  14    0.31    0.93
  -6   7 -15   43.85    1.30
  -6   7  15   44.83    1.08
  -6   7 -16    9.82    0.81
  -6  -8   0    7.88    1.78
  -6   8   0    6.98    1.35
  -6  -8   1   31.45    1.78
  -6  -8  -1   32.17    1.80
  -6   8   1   30.66    1.47
  -6   8  -1   32.98    1.51
  -6  -8   2  207.77    2.97
  -6  -8  -2  211.02    3.10
  -6   8  -2  205.45    2.93
  -6  -8   3   22.24    1.57
  -6  -8  -3   22.76    1.85
  -6   8   3   21.32    1.38
  -6   8  -3   22.88    1.40
  -6   8   4   42.39    1.52
  -6   8  -4   45.21    1.49
  -6  -8  -5    4.41    1.74
  -6   8   5    4.65    1.24
  -6   8  -5    4.48    1.20
  -6   8  -6   32.23    1.30
  -6   8   6   29.33    1.33
  -6  -8   7   32.57    1.26
  -6   8  -7   33.01    1.28
  -6   8   7   30.59    1.30
  -6   8  -7   32.37    1.66
  -6  -8   8  201.38    2.58
  -6   8  -8  204.84    2.98
  -6   8   8  206.79    2.79
  -6   8  -9   14.42    1.38
  -6   8   9   12.51    1.05
  -6  -8  -9   15.32    1.41
  -6   8 -10   12.91    1.22
  -6   8  10   13.80    0.96
  -6   8 -11    5.35    1.03
  -6   8  11    4.64    0.80
  -6   8 -12   38.94    1.11
  -6   8  12   40.47    0.87
  -6   9   0  166.40    2.17
  -6  -9   0  162.48    2.16
  -6   9  -1   66.96    1.24
  -6   9   1   69.25    1.27
  -6   9   2   11.92    0.85
  -6  -9  -2    8.51    1.12
  -6   9   3   51.47    1.08
  -6  -9  -3   55.31    1.29
  -6  -9   3   50.80    1.18
  -6   9   4   21.55    0.84
  -6   9  -4   18.32    0.97
  -6  -9  -4   24.98    1.14
  -6  -9  -4   22.70    0.99
  -6  -9   4   20.56    0.92
  -6   9  -5   -0.23    0.82
  -6  -9  -5    0.72    0.79
  -6  -9   5    0.36    0.72
  -6  -9  -5    0.35    0.99
  -6   9   5    0.53    0.69
  -6  -9  -6    0.66    0.91
  -6   9   6    0.97    0.60
  -6  -9  -7   12.23    0.83
  -7   0   0    1.51    2.00
  -7   0   0    0.66    3.09
  -7   0   1    0.68    2.10
  -7   0  -1    0.13    1.86
  -7   0   1    2.42    3.07
  -7   0   2 1003.96   12.78
  -7   0   2 1030.28   12.93
  -7   0   2 1039.74   13.42
  -7   0   3   -0.48    2.30
  -7   0   3    0.84    2.61
  -7   0   3    0.30    3.03
  -7   0   4 3308.30   37.94
  -7   0   4 3325.04   37.68
  -7   0   4 3314.71   38.24
  -7   0   5   -0.21    2.57
  -7   0   5    1.32    2.59
  -7   0   5    2.68    3.04
  -7   0   6 1827.99   21.50
  -7   0   6 1804.61   22.21
  -7   0   7    1.27    2.53
  -7   0   7    1.74    3.26
  -7   0  -8    4.32    1.26
  -7   0   8    5.84    2.59
  -7   0   8    3.62    3.40
  -7   0   8    3.64    3.06
  -7   0  -9    1.76    1.39
  -7   0   9    1.96    3.58
  -7   0   9   -1.05    3.27
  -7   0  -9   -0.07    1.33
  -7   0  10   25.98    3.73
  -7   0 -10   21.55    1.53
  -7   0 -10   24.99    1.54
   7   0 -10   25.12    1.50
  -7   0  10   25.11    3.93
   7   0 -11    0.73    1.51
  -7   0  11   -2.94    3.98
  -7   0 -11    1.76    1.59
  -7   0 -11    0.16    1.55
   7   0 -12 1279.98   14.44
  -7   0  12 1288.23   14.56
  -7   0  12 1322.38   17.55
  -7   0 -12 1294.54   14.49
  -7   0 -12 1289.70   14.44
  -7   0  13    0.02    2.27
  -7   0  13   -2.92    4.20
   7   0 -13    3.42    4.30
  -7   0 -13   -0.67    1.64
   7   0 -13    1.10    1.70
  -7   0  14  193.77    3.48
  -7   0  14  200.05    6.22
   7   0 -14  204.79    6.67
  -7   0 -14  187.29    2.99
   7   0 -14  196.61    3.10
   7   0 -15   -0.45    1.90
  -7   0  15    0.82    2.47
  -7   0  15    3.21    4.27
   7   0 -15   -4.55    4.69
  -7   0 -15    1.66    1.76
   7   0 -15    0.96    1.58
  -7   0  16  486.02    5.96
   7   0 -16  428.31    5.54
   7   0 -16  473.39    9.76
   7   0 -16  480.61    5.76
  -7   0  16  440.72    8.80
  -7   0  17    0.37    2.41
   7   0 -17    1.68    1.90
  -7   0  18   62.09    2.48
   7   0 -18   61.85    2.12
  -7   0 -19   -1.71    1.97
   7   0 -19    0.60    1.72
  -7   0  19   -0.43    2.04
  -7   0 -20    9.49    1.76
   7   0 -20    7.85    1.58
  -7   0  20    8.25    1.80
  -7   0 -21   -0.12    1.49
   7   0 -21   -0.47    1.34
  -7   0  21    0.43    1.55
  -7   0 -22  242.72    3.11
  -7   0  22  250.05    2.99
  -7   0  23    0.53    0.74
   7   0 -23   -0.34    0.74
  -7   1   0   -0.30    2.90
  -7   1   0    0.93    2.00
  -7   1   1  173.16    4.48
  -7   1  -1  169.11    4.57
  -7   1  -1  163.52    4.70
  -7  -1   1  171.54    4.57
  -7   1   1  169.21    3.65
  -7   1  -1  170.04    3.50
  -7   1   2  882.59   11.63
  -7  -1   2  864.03   11.79
  -7   1   2  877.22   11.22
  -7   1  -2  850.66   10.71
  -7   1   3  235.89    4.98
  -7  -1   3  229.89    5.16
  -7   1   3  237.82    4.63
  -7   1  -3  237.17    3.87
  -7   1   4 1615.12   19.56
  -7  -1   4 1639.05   19.87
  -7   1   4 1639.50   19.52
  -7   1  -4 1593.25   18.50
  -7   1   5  494.47    7.64
  -7  -1   5  501.99    7.96
  -7   1   5  501.63    8.21
  -7   1   5  492.22    7.60
  -7   1   6  343.26    6.11
  -7  -1   6  359.02    6.55
  -7   1   6  350.66    6.78
  -7   1   7   10.91    2.97
  -7  -1   7   10.76    3.32
  -7   1   7   10.88    3.60
  -7  -1   8   12.66    1.74
  -7   1  -8   14.41    1.32
  -7  -1  -8   14.45    1.33
  -7   1   8   14.95    3.16
  -7   1   8   13.95    3.08
  -7  -1   8   13.07    3.40
  -7   1   8   17.99    3.78
  -7   1  -9  747.20    8.21
  -7   1  -9  696.97    7.98
  -7   1   9  730.78   11.03
  -7  -1   9  717.06   10.51
   7   1  -9  677.61    8.02
  -7  -1   9  693.09    8.09
  -7   1   9  680.87    8.06
  -7   1   9  704.40    9.94
  -7   1   9  722.59   10.64
  -7   1  -9  720.13    8.06
  -7   1  -9  645.77    7.92
  -7  -1  -9  719.72    8.08
  -7   1 -10    4.34    1.40
  -7   1  10    5.95    3.37
  -7   1  10    1.84    3.13
  -7   1 -10    5.12    1.52
  -7   1 -10    4.42    1.47
  -7   1 -10    4.87    1.42
  -7  -1 -10    5.63    1.45
   7   1 -10    4.51    1.52
  -7   1  10    5.97    1.94
  -7   1 -10    4.64    1.29
  -7  -1  10    7.10    3.58
  -7   1  10   11.47    4.14
  -7   1 -11  234.65    3.42
  -7   1 -11  227.61    3.23
  -7   1  11  217.97    6.43
  -7  -1  11  212.36    5.75
   7  -1 -11  227.84    3.07
   7   1 -11  220.81    3.22
  -7   1  11  224.76    3.50
   7   1 -11  216.07    6.11
  -7   1  11  216.57    5.88
  -7   1 -11  239.66    3.25
  -7   1 -11  226.67    3.12
  -7  -1 -11  205.04    3.27
  -7   1 -11  210.18    3.26
  -7  -1 -12   33.36    1.91
  -7   1 -12   32.68    1.81
  -7   1 -12   36.17    1.73
  -7   1 -12   34.64    1.68
  -7   1  12   29.06    3.97
   7  -1 -12   26.62    4.67
   7   1 -12   22.79    4.18
   7  -1 -12   32.15    1.65
   7   1 -12   32.52    1.89
  -7   1  12   30.64    2.26
  -7   1 -12   31.43    1.79
  -7  -1  12   26.31    4.02
  -7   1  12   23.38    4.72
  -7   1 -13  289.03    4.05
  -7   1 -13  290.78    3.93
  -7   1  13  285.10    6.95
   7  -1 -13  291.78    3.85
   7   1 -13  288.92    4.05
  -7   1  13  282.73    4.20
  -7   1  13  298.05    7.58
  -7  -1  13  268.28    6.64
  -7  -1 -13  290.99    4.07
  -7   1 -13  297.01    4.02
   7  -1 -13  289.59    7.78
   7   1 -13  279.79    7.14
   7  -1 -14  211.18    3.17
   7   1 -14  209.02    3.37
  -7   1  14  207.82    3.62
  -7   1  14  196.25    6.66
  -7  -1  14  178.95    5.78
   7  -1 -14  201.97    6.98
   7   1 -14  193.48    6.39
  -7  -1 -14  215.37    3.42
  -7   1 -14  221.04    3.37
  -7   1 -14  225.76    3.40
  -7   1 -14  220.14    3.26
   7   1 -15  188.82    3.19
   7  -1 -15  188.07    3.00
  -7  -1  15  193.86    3.55
  -7   1  15  191.73    3.43
  -7   1  15  188.22    6.51
   7  -1 -15  185.41    6.85
  -7  -1 -15  191.75    3.24
  -7   1 -15  194.22    3.21
  -7   1 -15  195.06    3.26
  -7   1 -15  183.33    3.10
   7  -1 -16  198.32    3.09
   7   1 -16  199.14    3.29
  -7  -1  16  199.61    3.60
  -7   1  16  194.03    3.44
  -7   1  16  186.79    6.41
   7  -1 -16  184.65    6.92
  -7   1 -16  193.97    3.18
  -7  -1 -16  203.78    3.38
   7   1 -16  181.50    3.12
  -7   1 -16  199.37    3.27
  -7   1  17   57.51    2.45
  -7  -1  17   59.10    2.63
   7  -1 -17   54.99    2.00
  -7  -1 -17   57.87    2.33
  -7   1 -17   52.65    2.20
   7   1 -17   49.10    1.93
   7   1 -17   55.97    2.23
  -7   1 -17   49.87    2.06
   7  -1 -18   62.63    1.94
  -7   1  18   64.69    2.37
  -7  -1  18   67.63    2.55
   7   1 -18   63.85    2.21
  -7  -1 -18   62.51    2.32
  -7   1 -18   64.45    2.28
   7   1 -18   57.14    1.93
   7  -1 -19   12.78    1.65
  -7   1  19   13.62    1.98
  -7  -1  19   14.70    2.15
   7   1 -19   12.69    1.83
  -7   1 -19   14.15    1.86
   7   1 -19   12.68    1.54
  -7  -1 -19   12.48    1.91
   7   1 -20    1.38    1.26
  -7  -1 -20    2.06    1.66
   7  -1 -20    0.74    1.42
   7   1 -20    3.83    1.61
  -7   1  20    1.32    1.77
  -7  -1  20    3.08    1.84
  -7  -1 -21  121.09    2.14
  -7   1  21  123.30    2.04
   7   1 -21  119.63    2.06
  -7  -1  22   57.11    1.40
   7   1 -22   54.31    1.34
  -7  -1  23    4.10    0.68
  -7   1  23    3.13    0.69
  -7   2   0    1.96    3.21
  -7   2   0    1.13    2.11
  -7   2   0    2.33    3.34
  -7   2   1  199.62    4.98
  -7   2  -1  213.67    5.23
  -7   2  -1  204.14    4.02
  -7   2   1  203.71    4.18
  -7   2   1  196.48    5.22
  -7   2  -1  200.03    5.26
  -7   2   2   23.96    3.33
  -7   2  -2   24.96    2.19
  -7   2   2   24.49    2.53
  -7   2   2   24.25    3.51
  -7   2   3  424.93    7.19
  -7   2  -3  424.10    6.11
  -7   2   3  425.13    6.76
  -7   2   3  437.46    7.68
  -7  -2   3  412.60    7.09
  -7   2   4 1468.91   18.13
  -7   2  -4 1431.17   16.86
  -7   2   4 1442.37   17.75
  -7  -2   4 1430.14   17.91
  -7   2   4 1434.82   18.40
  -7   2   5  421.46    7.20
  -7   2  -5  398.47    5.62
  -7  -2   5  417.73    7.01
  -7   2   5  425.37    7.65
  -7  -2   6  156.27    4.51
  -7   2   6  160.04    4.67
  -7   2   7  828.45   11.48
  -7   2   7  803.07    9.17
  -7   2  -7  779.18    9.10
  -7  -2   7  819.34   11.27
  -7   2  -7  850.64    9.36
  -7  -2  -7  790.97    9.16
  -7   2   8  284.83    5.88
  -7   2   8  281.91    6.01
  -7   2   8  260.54    3.64
  -7  -2   8  263.09    3.63
  -7   2  -8  263.21    3.47
  -7  -2  -8  264.62    3.49
  -7   2  -8  252.74    3.42
  -7  -2  -8  253.21    3.55
  -7   2  -8  278.90    3.80
  -7  -2   8  274.82    5.74
  -7  -2  -9  209.43    3.07
  -7   2  -9  215.89    3.27
  -7   2  -9  201.51    2.90
  -7  -2   9  216.05    5.25
   7   2  -9  196.15    3.04
  -7  -2   9  206.48    3.19
  -7   2   9  205.91    3.18
  -7   2   9  216.41    5.39
  -7   2   9  210.49    5.33
  -7   2  -9  200.82    2.94
  -7  -2  -9  206.42    2.96
  -7   2  -9  196.58    2.92
  -7   2 -10   66.56    2.11
  -7  -2 -10   65.32    2.01
  -7   2 -10   63.95    1.80
  -7  -2  10   67.02    3.99
   7   2 -10   63.54    1.99
  -7  -2  10   65.08    2.29
  -7   2  10   62.40    2.21
  -7   2  10   68.48    4.16
   7   2 -10   66.38    3.92
  -7   2  10   67.49    4.01
  -7   2 -10   68.49    1.99
  -7   2 -10   64.48    1.82
  -7  -2 -10   67.36    1.83
  -7   2 -10   62.68    1.77
  -7  -2 -11  483.45    5.86
  -7   2 -11  473.06    5.74
  -7   2 -11  505.20    5.97
  -7   2  11  476.17    8.53
  -7   2  11  451.34    8.14
   7   2 -11  449.03    5.84
  -7  -2  11  471.71    5.92
  -7   2  11  455.00    5.83
  -7   2 -11  473.32    6.11
  -7   2  11  490.28    9.49
  -7  -2 -12  175.69    3.01
  -7   2 -12  181.07    2.87
  -7   2 -12  173.06    2.84
  -7   2 -12  176.15    3.00
  -7   2  12  181.85    5.60
  -7   2  12  165.99    5.17
   7  -2 -12  173.76    6.35
   7   2 -12  167.26    2.95
  -7  -2  12  176.28    3.28
  -7   2  12  171.47    3.11
  -7   2 -12  175.28    3.21
  -7   2  12  188.72    6.63
  -7  -2 -13  555.84    6.64
  -7   2 -13  536.77    6.52
  -7   2 -13  538.09    6.52
  -7   2 -13  534.39    6.64
  -7   2  13  538.69    9.53
   7  -2 -13  525.03   10.52
   7   2 -13  533.21    6.61
  -7   2  13  536.79    6.60
  -7   2 -13  522.85    6.81
  -7   2  13  554.40   10.54
  -7  -2 -14  462.72    5.82
  -7   2 -14  466.78    5.75
   7  -2 -14  444.77    5.49
   7   2 -14  464.20    5.84
  -7   2  14  463.52    5.83
   7  -2 -14  455.27    9.81
  -7   2  14  454.69    8.80
  -7   2 -14  451.95    5.85
  -7   2 -14  455.63    5.73
  -7   2  14  466.81    9.77
  -7   2 -15  524.96    6.45
  -7  -2 -15  547.36    6.54
   7  -2 -15  505.06    6.22
   7   2 -15  529.50    6.54
  -7   2  15  536.25    6.52
   7  -2 -15  499.43   10.67
  -7   2  15  495.33    9.48
  -7   2  15  524.19   10.34
  -7   2 -15  528.20    6.62
  -7   2 -15  524.75    6.45
   7   2 -16   68.36    2.36
  -7   2  16   73.50    2.58
   7  -2 -16   63.86    1.89
  -7  -2 -16   68.07    2.34
  -7   2 -16   60.69    2.33
  -7   2 -16   62.39    2.21
  -7   2 -16   66.96    2.22
   7   2 -17  248.33    3.69
  -7   2  17  245.67    3.67
   7  -2 -17  233.26    3.33
  -7  -2 -17  253.46    3.68
   7   2 -17  230.48    3.57
  -7   2 -17  244.03    3.59
  -7   2 -17  233.99    3.60
  -7   2  18    8.84    1.96
  -7  -2  18    7.21    2.27
   7   2 -18    9.50    1.80
  -7   2 -18    5.59    1.88
  -7   2 -18    7.06    1.83
  -7  -2 -18    8.67    1.94
   7  -2 -18    7.37    1.52
   7   2 -18    8.69    1.96
   7   2 -19  146.39    2.57
  -7   2  19  147.89    2.48
  -7  -2  19  152.25    2.71
  -7  -2 -19  145.90    2.55
  -7   2 -19  142.26    2.55
   7   2 -19  137.68    2.44
  -7   2 -19  129.39    2.49
   7  -2 -19  132.07    2.27
   7   2 -20   34.92    1.66
   7  -2 -20   32.41    1.31
  -7   2  20   33.15    1.43
  -7  -2  20   38.26    1.84
  -7   2 -20   35.03    1.68
   7   2 -20   31.41    1.45
   7   2 -21  332.92    4.02
   7  -2 -21  314.47    3.84
   7   2 -21  317.47    3.91
  -7   2 -21  335.77    4.07
  -7  -2  22   32.49    1.11
  -7   2 -22   28.59    1.09
   7   2 -22   27.17    0.81
   7   2 -22   30.58    1.06
  -7   3   0   -0.39    3.52
  -7   3   0    0.11    2.43
  -7   3   1  121.37    4.72
  -7   3  -1  120.75    4.63
  -7   3  -1  127.07    3.53
  -7   3   1  122.61    3.68
  -7   3   2  190.51    5.27
  -7   3  -2  198.21    5.65
  -7   3  -2  187.48    4.14
  -7   3   2  189.06    4.52
  -7   3   2  181.93    5.28
  -7   3   3  437.35    8.09
  -7   3   3  438.45    5.35
  -7   3  -3  433.86    6.70
  -7   3   3  440.40    7.27
  -7   3   3  448.59    7.95
  -7   3  -3  457.62    8.36
  -7  -3  -3  467.07    5.43
  -7   3  -3  439.48    5.28
  -7   3   4    0.68    3.73
  -7   3   4    1.47    1.57
  -7   3  -4    1.30    2.09
  -7   3   4    1.76    2.78
  -7   3   4    0.59    3.70
  -7   3  -4    2.18    3.88
  -7  -3  -4    0.71    1.64
  -7  -3   4   -0.66    1.65
  -7   3  -4    1.59    1.24
  -7   3   5    9.83    1.56
  -7   3  -5    8.00    2.10
  -7   3   5   10.88    3.75
  -7  -3   5   11.27    1.65
  -7  -3  -5   11.98    1.70
  -7   3   5   13.00    3.97
  -7  -3   6  172.99    2.71
  -7   3   6  174.90    2.79
  -7  -3   6  172.08    2.75
  -7  -3  -6  175.24    2.85
  -7   3   6  197.00    5.59
  -7   3  -6  175.34    2.55
  -7   3   6  195.99    5.73
  -7  -3  -7 1530.81   17.10
  -7   3  -7 1473.07   17.09
  -7   3   7 1634.65   17.22
  -7  -3   7 1522.31   17.15
  -7  -3   7 1555.92   17.14
  -7   3  -7 1641.13   17.44
  -7   3   7 1589.68   20.01
  -7   3   7 1534.91   20.24
  -7  -3  -7 1545.90   17.14
  -7   3   7 1531.89   17.11
  -7  -3   7 1521.10   17.07
  -7  -3  -8   44.03    1.95
  -7   3   8   57.74    4.51
  -7   3   8   59.81    4.81
  -7  -3   8   49.44    1.99
  -7   3   8   50.83    2.13
  -7  -3   8   41.79    1.69
  -7  -3  -8   43.42    1.61
  -7   3  -8   47.60    2.05
  -7   3   8   58.53    3.75
  -7  -3  -8   48.59    1.52
  -7   3  -8   46.50    1.52
  -7   3  -9   10.64    1.55
  -7  -3  -9   10.95    1.73
   7   3  -9   11.92    1.85
  -7   3   9   11.71    2.03
  -7  -3   9   11.18    1.98
  -7   3   9   11.85    4.59
  -7   3   9   11.61    4.14
  -7   3   9   13.81    3.45
  -7   3  -9   11.49    1.88
  -7   3 -10    2.61    1.96
  -7   3 -10    2.51    1.45
  -7  -3 -10    4.07    1.75
   7   3 -10    4.10    1.85
  -7   3  10    5.09    2.08
  -7  -3  10    4.87    2.08
  -7   3  10    5.04    4.22
  -7   3  10    7.55    3.61
  -7   3  10    2.01    4.75
  -7   3 -11   68.91    1.91
  -7   3  11   73.08    4.85
  -7   3  11   76.85    5.61
   7   3 -11   72.26    2.33
  -7   3  11   71.37    2.38
  -7  -3  11   69.31    2.46
   7  -3 -11   67.75    5.02
  -7   3  11   72.63    4.40
  -7   3 -11   73.27    2.54
  -7   3 -11   77.74    2.42
  -7   3 -12   -0.06    1.67
  -7   3  12    0.09    5.00
   7   3 -12    1.41    2.06
  -7   3  12    0.97    2.17
  -7  -3  12    2.76    2.28
  -7   3  12    1.14    4.18
   7  -3 -12    3.39    4.61
  -7   3  12   -2.21    3.68
  -7   3 -12    2.72    2.15
  -7   3 -12    2.62    2.11
  -7   3 -13  763.44    8.98
  -7   3  13  739.86   11.81
  -7   3  13  766.93   13.22
   7   3 -13  774.20    9.13
  -7  -3  13  789.76    9.13
  -7   3  13  787.73    9.04
   7  -3 -13  724.51   13.00
  -7   3  13  772.03   12.15
  -7   3 -13  754.57    9.46
  -7   3 -13  781.78    9.26
  -7   3 -13  791.71    9.09
   7   3 -14   83.74    2.54
  -7  -3  14   89.70    2.76
  -7   3  14   84.24    2.51
   7  -3 -14   80.89    5.54
  -7   3  14   87.89    4.75
  -7   3 -14   80.46    2.17
  -7   3 -14   80.24    2.36
  -7   3 -14   75.41    2.49
   7   3 -15  159.47    3.06
  -7   3 -15  159.51    2.79
  -7   3 -15  156.21    3.11
  -7   3 -15  158.96    2.94
  -7  -3  15  164.09    3.17
  -7   3  15  158.82    2.96
   7   3 -16   57.79    2.29
  -7   3 -16   55.64    1.99
  -7   3 -16   54.29    2.37
  -7   3 -16   52.55    2.17
  -7   3  16   54.89    2.13
   7   3 -17   77.94    2.28
   7   3 -17   82.06    2.29
  -7   3 -17   77.23    2.06
  -7   3 -17   75.38    2.37
  -7   3 -17   75.65    2.18
  -7   3  17   70.92    2.01
   7   3 -18   39.92    1.91
  -7   3 -18   35.08    1.87
  -7   3 -18   36.68    1.72
   7   3 -18   39.06    1.85
  -7   3  18   38.56    1.73
  -7   3 -19  125.26    2.14
   7   3 -19  130.12    2.19
   7   3 -20   34.41    1.36
  -7   3  20   20.74    1.13
  -7  -3  21   19.17    1.17
   7   3 -21   16.92    1.00
  -7  -3  22    3.44    0.74
  -7   4   0    0.67    1.29
  -7   4   0    3.43    4.15
  -7   4   0    1.70    2.91
  -7  -4   0    0.05    1.76
  -7   4   0    0.45    3.65
  -7  -4   1   18.57    1.80
  -7  -4  -1   21.94    1.85
  -7   4  -1   23.10    1.43
  -7   4   1   19.63    4.32
  -7   4  -1   17.46    4.40
  -7   4   1   20.93    1.94
  -7   4   1   24.41    3.12
  -7   4  -1   19.29    3.03
  -7   4   1   21.10    3.91
  -7  -4   2   72.50    2.08
  -7   4   2   80.27    2.17
  -7   4  -2   84.46    5.07
  -7   4  -2   83.79    3.54
  -7   4   2   86.85    3.91
  -7   4  -2   80.97    1.82
  -7   4   2   82.03    4.63
  -7   4   3 1077.54   14.68
  -7   4   3 1003.32   11.72
  -7  -4   3  998.19   11.76
   7   4  -3 1105.52   14.14
  -7   4  -3 1077.50   13.67
  -7   4   3 1102.35   14.21
  -7   4  -3 1076.17   11.72
  -7   4  -3 1124.88   15.30
  -7   4   4  378.45    7.77
  -7   4   4  365.54    4.80
  -7  -4   4  369.24    4.80
  -7  -4  -4  386.97    4.91
  -7   4  -4  377.30    6.40
  -7   4   4  403.26    7.29
   7   4  -4  387.99    7.26
  -7   4  -4  375.74    4.68
  -7   4   4  391.36    8.02
  -7   4  -4  384.75    8.12
  -7   4   5  903.12   13.21
  -7   4   5  838.14    9.95
  -7  -4   5  852.78    9.99
  -7  -4  -5  911.15   10.09
  -7   4  -5  854.21   11.55
   7   4  -5  916.37   12.81
  -7   4  -5  887.65    9.96
  -7   4   5  939.89   13.44
  -7   4   6   49.43    4.63
  -7   4   6   49.73    2.07
  -7  -4   6   47.30    1.95
  -7  -4  -6   56.30    2.25
   7   4  -6   51.84    4.34
  -7   4  -6   53.07    1.75
  -7   4   6   56.49    4.93
  -7   4   7  179.56    6.17
  -7   4   7  167.85    6.01
  -7   4   7  150.62    2.79
  -7  -4  -7  166.16    3.00
  -7   4   7  169.92    5.21
   7   4  -7  157.23    5.66
  -7   4  -7  160.94    2.67
  -7   4  -7  152.74    3.09
  -7   4  -8    3.52    1.66
  -7  -4  -8    5.58    2.09
  -7   4   8    3.39    1.97
  -7  -4   8    3.07    1.86
  -7   4   8    3.80    4.49
   7   4  -8    1.64    4.29
  -7   4   8    3.31    3.60
  -7   4  -8    1.60    2.10
  -7  -4   8    4.01    1.61
  -7   4   8    2.48    4.59
  -7  -4  -9    6.96    2.07
  -7   4   9    8.10    2.03
  -7  -4   9    9.15    1.97
   7   4  -9    3.89    4.44
  -7   4   9   10.82    4.78
  -7   4   9    5.86    3.76
  -7  -4   9    6.28    1.61
  -7  -4  -9    7.62    1.54
  -7   4   9   11.63    4.71
   7  -4  -9    3.47    4.04
   7  -4 -10   90.73    5.15
  -7   4  10   96.56    2.48
  -7  -4  10   98.23    2.48
  -7   4  10  100.35    5.57
  -7   4  10   98.03    5.69
  -7   4  10  106.15    4.78
   7   4 -10   96.36    5.56
  -7  -4 -10  101.94    2.45
   7  -4 -11  165.70    6.17
  -7   4  11  169.14    2.99
  -7  -4  11  171.24    3.06
  -7   4  11  180.21    6.29
  -7   4  11  168.78    6.61
  -7   4  11  179.90    5.61
   7   4 -11  175.29    6.48
  -7   4 -11  175.44    3.36
  -7  -4 -11  168.57    2.91
  -7  -4 -12    0.54    1.81
  -7  -4  12    4.11    1.45
  -7   4  12    3.23    2.01
  -7  -4  12    3.49    2.20
   7   4 -12    3.19    4.78
  -7   4  12    5.95    5.01
  -7   4  12    2.24    3.82
  -7   4 -12    3.99    2.25
   7  -4 -12    6.24    4.33
  -7   4  12    4.83    4.59
  -7   4 -13  437.77    5.81
  -7   4  13  438.44    5.38
  -7   4 -14   47.72    2.36
  -7   4 -14   49.05    2.19
  -7  -4  14   49.62    2.38
  -7   4  14   47.38    2.02
  -7   4 -15  354.01    4.82
  -7   4 -15  356.57    4.98
  -7   4  15  358.31    4.54
  -7   4 -16   -0.94    2.00
  -7   4 -16    0.36    1.83
  -7  -4  16    0.54    2.04
   7   4 -16   -0.22    1.96
  -7   4 -17   85.93    2.37
  -7   4 -17   86.39    2.18
  -7   4 -18   24.09    1.61
   7   4 -18   26.49    1.60
  -7  -4  18   27.39    1.74
   7   4 -19   44.99    1.46
   7   4 -20   13.89    1.01
   7   4 -20   13.60    1.03
   7   4 -21   63.95    1.03
   7   4 -21   55.22    1.01
  -7   5   0   -0.08    4.81
  -7   5   0    0.21    1.44
  -7   5   0   -0.30    1.28
  -7  -5   0   -0.01    2.00
  -7   5   0    3.33    3.52
  -7   5   1  378.08    8.34
  -7   5  -1  389.58    8.44
  -7   5  -1  366.94    4.52
  -7   5   1  379.13    4.52
  -7   5  -1  373.99    7.14
  -7   5   1  368.91    7.27
  -7  -5   1  345.79    4.69
  -7  -5  -1  354.83    4.78
  -7   5  -1  340.10    4.47
  -7   5   1  353.73    4.52
  -7   5   2  430.15    8.86
  -7   5  -2  450.25    9.16
  -7   5   2  417.13    4.93
  -7   5  -2  405.80    4.96
  -7   5  -2  414.58    7.52
  -7   5   2  426.38    7.81
  -7  -5   2  375.45    5.08
  -7  -5  -2  406.67    5.23
  -7   5   2  400.93    4.98
  -7   5  -2  384.52    4.90
  -7   5   3   12.09    4.90
  -7   5  -3   12.50    4.95
  -7   5   3    7.61    3.69
  -7   5  -3    8.79    3.34
  -7   5  -3    8.34    1.55
  -7   5   3   10.63    1.42
  -7   5  -3    8.02    1.26
  -7  -5   3    6.83    1.99
  -7   5   3   10.77    1.41
  -7   5  -4  289.04    6.15
  -7   5   4  314.69    6.86
  -7  -5   4  294.96    4.12
  -7   5   4  300.97    3.95
  -7   5  -4  283.68    3.85
  -7   5  -4  315.28    4.02
  -7   5   4  302.71    3.84
  -7   5   5  628.60    7.38
  -7   5   5  621.58    7.15
  -7   5  -5  623.24    7.31
  -7   5  -5  605.53    7.21
  -7   5   5  623.62    7.31
  -7  -5   5  604.19    7.34
  -7   5   6   60.80    1.74
  -7   5  -6   62.59    1.65
   7   5  -6   67.98    4.82
  -7  -5   6   68.99    2.15
  -7  -5  -6   81.45    2.60
  -7   5   6   76.89    2.47
  -7   5  -6   82.10    2.55
  -7   5  -6   68.12    2.03
   7  -5  -6   53.08    4.03
  -7   5   6   61.42    4.79
  -7   5  -7   76.68    1.76
  -7   5   7   88.41    4.71
   7   5  -7   94.38    5.20
  -7   5  -7   85.80    2.25
  -7  -5  -7   91.11    2.65
  -7   5   7   86.22    2.50
  -7   5   7   88.59    5.78
   7  -5  -7   71.13    4.27
  -7   5   7   83.32    5.16
  -7   5  -7   87.76    2.71
  -7  -5  -8   10.72    2.30
  -7   5   8    7.55    4.50
   7   5  -8    5.26    4.49
  -7   5   8    8.97    2.15
  -7   5   8    5.32    5.00
   7  -5  -8    5.49    3.63
  -7   5   8    5.69    3.87
  -7   5  -8    6.32    1.27
  -7  -5   8    9.93    1.72
  -7   5  -8   11.36    2.20
  -7  -5  -9   15.05    2.24
  -7   5   9   17.63    4.62
   7   5  -9   12.87    4.62
  -7  -5   9   11.98    1.84
  -7   5   9   14.53    2.11
  -7   5  -9   11.80    1.34
  -7   5   9   11.42    3.98
  -7   5  -9   15.20    2.26
  -7  -5   9   12.11    1.62
  -7   5   9   17.71    5.02
   7  -5  -9   14.00    3.86
   7   5 -10   77.80    5.40
  -7   5  10   71.25    4.59
  -7  -5  10   72.69    2.15
   7   5 -10   72.73    2.39
  -7   5  10   74.46    2.29
  -7  -5 -10   75.84    2.40
  -7   5 -10   76.95    2.67
  -7   5  10   80.15    5.59
  -7  -5 -11  210.24    3.21
  -7   5  11  214.47    3.16
   7   5 -11  216.29    3.38
  -7  -5  11  206.12    3.14
   7   5 -12    5.43    2.00
  -7  -5 -12    5.37    1.88
  -7  -5  12    4.03    1.98
  -7   5  12    4.81    1.90
  -7   5 -12    5.15    2.13
  -7  -5  13   13.78    1.95
  -7   5 -13   10.82    2.20
   7   5 -13   14.16    1.92
   7   5 -14   20.42    1.91
  -7  -5  14   17.29    1.92
  -7   5 -14   22.73    1.94
   7   5 -15   33.93    1.83
  -7  -5  15   33.90    1.83
  -7   5 -15   33.47    1.89
   7   5 -16   98.93    2.07
  -7  -5  16  102.15    2.08
  -7   5 -16   98.32    2.14
   7   5 -17   10.33    1.36
  -7  -5  17    9.80    1.42
  -7   5 -17   10.75    1.43
   7   5 -18   34.57    1.22
  -7  -5  18   39.67    1.28
   7   5 -19   44.69    1.05
  -7  -5  19   54.50    1.10
  -7   6   0   -0.37    3.85
  -7   6   0    3.27    4.88
  -7   6   0   -0.27    1.52
  -7   6   0    0.71    1.44
  -7  -6   0    1.20    2.12
  -7   6   1    4.95    3.89
  -7   6  -1    7.08    3.70
  -7  -6   1    0.15    2.05
  -7  -6  -1    1.98    2.14
  -7   6   1    2.79    5.00
  -7   6  -1    2.98    5.06
  -7   6  -1    2.17    1.42
  -7   6   1    2.19    1.44
  -7   6   1    2.75    1.48
  -7   6  -1    0.99    1.53
  -7   6  -2   95.72    4.55
  -7   6   2   98.41    4.90
  -7  -6   2   88.06    2.43
  -7  -6  -2   95.09    2.61
  -7   6  -2   84.95    1.97
  -7   6   2   80.83    2.06
  -7   6   2   96.62    6.00
  -7   6  -2   94.83    5.77
  -7   6  -2   91.24    2.06
  -7   6   2   91.06    1.90
  -7   6  -3  138.60    4.90
  -7   6   3  154.92    5.56
  -7  -6   3  127.76    2.76
  -7  -6  -3  140.47    2.97
  -7   6   3  133.60    2.48
  -7   6  -3  129.09    2.39
  -7   6  -3  145.77    2.53
  -7   6   3  159.78    6.54
  -7   6  -3  143.24    6.02
  -7   6   4  645.04   10.46
  -7   6  -4  585.22    7.35
  -7   6   4  630.88   11.26
  -7  -6   4  568.57    7.01
  -7   6   4  593.42    7.03
  -7   6  -4  584.39    6.97
  -7   6  -5  119.95    2.93
  -7   6   5  123.14    2.38
  -7   6  -5  122.23    2.25
  -7   6  -6  571.06    7.20
  -7   6  -6  567.08    6.71
  -7   6  -7   32.83    2.21
  -7  -6  -7   35.76    2.41
  -7   6  -7   32.25    1.49
  -7   6   7   32.31    1.66
  -7  -6  -8   31.05    2.27
  -7  -6   8   25.34    1.72
  -7   6  -8   28.56    2.34
  -7   6  -8   26.80    1.45
  -7   6   8   27.48    1.62
   7   6  -8   30.87    2.08
   7   6  -9    9.38    1.91
  -7   6  -9    8.40    1.33
  -7  -6  -9    9.36    2.14
  -7   6   9    6.92    1.48
  -7   6  -9    7.28    2.09
  -7  -6   9    7.99    1.51
   7   6 -10    0.43    1.93
  -7   6 -10    1.04    2.21
  -7  -6 -10    2.15    1.97
  -7   6  10    1.63    1.41
  -7   6 -10    1.85    2.09
  -7   6 -11   26.42    2.19
  -7   6  11   21.86    1.48
  -7  -6 -11   27.78    1.91
   7   6 -11   24.65    1.90
  -7   6 -11   21.09    2.06
  -7   6  12  283.69    3.86
   7   6 -12  296.28    3.93
  -7   6 -12  295.13    4.28
  -7   6  13    4.43    1.23
   7   6 -13    3.59    1.59
  -7   6 -13    2.34    1.82
  -7   6  14  378.45    4.77
  -7   6 -14  386.99    5.04
  -7   6 -14  386.33    4.91
   7   6 -14  414.66    4.83
   7   6 -14  420.15    4.87
  -7   6 -15    0.98    1.40
  -7   6 -15    1.59    1.50
   7   6 -15    2.48    1.22
   7   6 -15    1.68    1.26
  -7   6 -16   67.36    1.53
   7   6 -16   73.45    1.46
   7   6 -16   71.05    1.38
   7   6 -17    2.41    0.82
  -7   7   0    0.73    1.45
  -7  -7   0   -0.14    2.05
  -7   7   0    0.47    1.73
  -7   7  -1   25.50    1.52
  -7   7   1   22.11    1.50
  -7  -7   1   27.74    2.08
  -7  -7  -1   26.58    2.11
  -7   7  -1   25.09    1.95
  -7   7   2   12.64    1.49
  -7   7  -2   14.82    1.48
  -7  -7   2   16.66    1.96
  -7  -7  -2   16.89    2.14
  -7   7  -2   15.94    1.96
  -7   7   3  169.81    2.73
  -7   7  -3  177.24    2.71
  -7  -7   3  171.43    2.88
  -7   7   4  104.12    2.13
  -7   7  -4  108.61    2.09
  -7  -7   4  114.01    2.31
  -7  -7  -4  118.92    2.63
  -7   7  -4  109.06    2.55
  -7   7  -5  295.01    3.82
  -7  -7   5  299.52    3.83
  -7   7  -5  303.41    4.24
  -7   7  -6  174.97    2.59
  -7   7   6  171.12    2.73
  -7   7  -6  173.26    3.10
  -7   7   7    6.74    1.38
   7   7  -7    9.55    1.69
  -7   7  -7    6.14    1.72
  -7  -7   7    7.00    1.50
   7   7  -8   53.14    1.81
  -7   7  -8   44.16    1.93
  -7  -7   8   46.55    1.53
  -7  -7  -8   52.42    2.04
  -7   7   8   48.74    1.61
   7   7  -9   93.04    1.97
  -7   7   9   80.58    1.80
  -7   7  -9   73.11    2.09
  -7  -7  -9   96.39    2.17
  -7   7  -9   87.87    2.31
   7   7 -10   10.53    1.43
  -7  -7 -10   11.03    1.62
  -7   7 -10   11.13    1.77
  -7   7  10    9.49    1.20
   7   7 -11   31.86    1.41
  -7   7  11   30.15    1.23
  -7   7 -11   37.06    1.72
  -7  -7 -11   37.37    1.57
  -7   7 -12  111.66    2.13
  -7   7 -13    4.57    1.18
  -7   7 -13    5.45    1.24
  -7   7 -14  122.00    1.75
  -7   7 -14   97.50    1.89
  -7   7 -15   68.62    1.32
  -7  -8   0    0.22    1.61
  -7  -8   1   62.14    1.81
  -7  -8  -1   59.47    1.85
  -7   8   1   59.93    1.47
  -7  -8   2   39.74    1.57
  -7  -8  -2   38.44    1.79
  -7   8   2   42.00    1.32
  -7   8  -2   35.76    1.38
  -7  -8   3   69.19    1.63
  -7   8   3   73.82    1.53
  -7   8  -3   68.28    1.61
   7   8  -4   78.42    1.69
  -7  -8  -4   80.59    1.96
  -7   8   4   79.66    1.55
  -7  -8  -5   93.22    1.97
  -7  -8   5   86.85    1.69
  -7  -8   6   99.91    1.73
  -7  -8  -6  103.22    1.80
  -7   8  -7   35.93    1.58
  -7  -8   7   35.27    1.14
  -7   8  -8  130.82    2.19
  -7  -8  -9   -0.03    1.15
  -7   8  -9    0.22    1.13
  -7  -8 -10   11.96    1.03
  -7   8 -10    8.73    1.00
  -7   8 -11    1.57    0.81
  -7  -9   0   -0.82    0.83
  -7  -9   1   30.12    0.95
  -7   9  -2    5.78    0.81
  -7  -9   2    5.59    0.80
  -7  -9   3  198.99    2.41
  -7  -9  -3  197.70    2.43
  -7  -9  -4    0.65    0.67
  -7  -9  -5   14.96    0.72
  -8   0   0  856.09   12.19
  -8   0   0  823.98   11.04
  -8   0   1    1.26    3.61
  -8   0   1    1.10    2.45
  -8   0  -1    0.44    2.18
  -8   0   2 2467.21   29.62
  -8   0   2 2477.06   28.92
  -8   0   3    1.49    3.58
  -8   0   3    1.60    2.69
  -8   0   4   60.35    3.47
  -8   0   4   59.71    4.03
  -8   0   4   59.17    3.42
  -8   0   5   -1.20    2.96
  -8   0   5    0.77    3.00
  -8   0   5   -1.31    3.58
  -8   0   6  305.84    4.06
  -8   0   6  327.01    6.49
  -8   0   6  321.06    5.99
  -8   0  -6  319.07    4.06
  -8   0   6  325.80    6.85
  -8   0   7    1.90    1.80
  -8   0   7    0.10    3.74
  -8   0   7    1.20    2.98
  -8   0  -7    0.07    1.40
  -8   0  -7    2.34    1.41
  -8   0   8 2372.37   26.24
  -8   0  -8 2380.52   26.26
  -8   0   8 2441.29   29.12
  -8   0  -8 2412.18   26.31
  -8   0   9   -1.82    3.76
   8   0  -9    0.18    1.36
  -8   0   9    0.03    4.04
  -8   0  -9    0.23    1.53
  -8   0  -9    1.96    1.59
   8   0 -10 1517.18   17.16
  -8   0  10 1574.42   20.35
  -8   0 -10 1586.41   17.32
  -8   0 -10 1546.04   17.26
   8   0 -11    0.00    1.61
  -8   0 -11    0.62    1.70
  -8   0  11    2.45    4.24
  -8   0 -11    0.55    1.77
  -8   0 -12 2024.46   22.48
   8   0 -12 2055.38   26.37
  -8   0  12 2015.44   25.64
   8   0 -12 2030.11   22.38
  -8   0  13    1.45    2.46
  -8   0 -13    1.53    2.01
   8   0 -13    0.33    4.46
  -8   0  13   -0.54    4.40
   8   0 -13    0.20    1.74
  -8   0  14  239.01    3.92
  -8   0 -14  239.23    3.69
   8   0 -14  238.23    7.13
  -8   0  14  226.95    6.67
   8   0 -14  237.01    3.50
   8   0 -15    0.06    1.87
  -8   0  15   -0.30    2.46
   8   0 -16  137.11    2.64
  -8   0  16  141.74    3.10
   8   0 -17    2.00    1.79
  -8   0  17   -0.19    2.28
   8   0 -18 1870.74   20.89
  -8   0  18 1916.00   20.91
   8   0 -19    0.18    1.48
  -8   0  19    0.10    1.85
   8   0 -20  187.77    2.72
  -8   0  20  202.23    2.89
  -8   0  21    0.04    1.12
   8   0 -21    0.15    1.05
  -8   0  21    0.80    1.30
  -8   0  22    8.50    0.95
   8   0 -22    7.30    0.74
  -8   0  22    5.55    0.85
  -8   1   0  111.64    4.35
  -8   1   0  114.14    3.37
  -8   1   1   53.05    3.82
  -8   1   1   46.74    2.83
  -8   1  -1   47.96    2.63
  -8   1   2    4.32    3.36
  -8  -1   2    3.97    3.50
  -8   1   2    2.81    2.51
  -8   1  -2    4.56    2.10
  -8   1   3   16.17    3.46
  -8  -1   3   15.40    3.59
  -8   1   3   14.77    2.71
  -8   1  -3   13.46    2.06
  -8   1   4   26.23    3.48
  -8   1   4   24.80    2.96
  -8  -1   4   25.88    3.74
  -8   1   5   18.42    3.98
  -8  -1   5   16.82    3.67
  -8   1   5   16.91    1.70
  -8   1   5   12.35    3.35
  -8   1   5   17.17    3.07
  -8   1   5   16.71    1.50
  -8   1  -5   18.24    1.41
  -8  -1  -5   18.43    1.44
  -8  -1   5   16.01    1.45
  -8  -1  -6    2.33    1.39
  -8  -1  -6    3.99    1.36
  -8   1  -6    4.79    1.36
  -8   1   6    5.12    1.51
  -8  -1   6    3.09    1.44
  -8   1   6    3.68    3.09
  -8  -1   6    2.24    1.65
  -8   1   6    6.49    3.85
  -8  -1   6    2.32    3.59
  -8   1  -6    4.13    1.20
  -8  -1   6    1.49    1.44
  -8   1   6    8.32    3.30
  -8   1  -7   37.34    1.56
  -8  -1   7   37.31    1.58
  -8  -1  -7   32.81    1.63
   8   1  -7   30.85    1.49
  -8  -1   7   34.82    1.88
  -8  -1   7   39.00    3.97
  -8   1   7   34.93    4.20
  -8   1  -7   34.40    1.52
  -8   1  -7   34.68    1.55
  -8  -1  -7   33.78    1.56
  -8   1  -7   32.62    1.36
  -8   1   7   32.96    3.55
  -8  -1   8    9.74    1.52
  -8   1  -8   10.15    1.47
  -8   1  -8    9.46    1.51
  -8   1   8   16.08    4.19
  -8  -1   8   17.78    3.89
   8   1  -8   10.43    1.51
  -8  -1   8   10.33    1.91
  -8   1   8   14.27    3.41
  -8   1  -8   14.66    1.53
  -8  -1  -8   13.75    1.53
  -8   1  -8   11.53    1.28
  -8   1  -9   17.58    1.60
  -8   1  -9   17.47    1.61
  -8   1   9   21.83    4.43
  -8  -1   9   25.06    4.17
   8   1  -9   17.06    1.61
  -8  -1   9   20.21    2.07
  -8   1   9   14.79    3.40
  -8   1   9   20.98    3.76
  -8  -1  -9   20.21    1.62
  -8   1  -9   20.56    1.39
  -8   1  -9   21.12    1.62
  -8   1  -9   17.38    1.43
  -8   1 -10  282.60    3.89
  -8  -1  10  268.59    6.65
  -8   1  10  269.38    6.99
   8   1 -10  260.31    3.69
  -8  -1  10  274.39    3.94
  -8   1  10  269.11    3.94
  -8   1 -10  275.98    3.71
  -8   1  10  264.86    6.52
  -8   1 -10  263.07    3.74
  -8  -1 -10  262.63    3.76
  -8   1 -10  249.19    3.56
  -8   1 -10  284.10    3.63
  -8   1 -11  138.84    2.59
  -8   1 -11  132.79    2.50
  -8  -1  11  115.00    5.25
  -8   1  11  114.62    5.57
   8   1 -11  120.78    2.45
  -8  -1  11  127.02    2.83
  -8   1  11  124.48    2.86
  -8   1  11  115.99    5.11
  -8   1 -11  139.45    2.33
  -8   1 -11  113.37    2.48
  -8  -1 -11  116.26    2.51
  -8   1 -12    2.55    1.83
  -8   1 -12    4.22    1.58
  -8   1  12    0.59    4.06
   8   1 -12    1.85    1.87
  -8   1  12    1.47    2.35
  -8   1 -12    1.75    1.66
  -8  -1  12    3.40    4.21
  -8   1  12    1.38    4.53
   8  -1 -12    4.03    4.57
   8   1 -12   -0.12    4.01
   8  -1 -13    1.76    1.58
   8   1 -13    1.34    1.92
  -8   1  13    1.32    2.43
  -8   1  13    2.75    4.60
  -8  -1  13    4.44    4.20
   8  -1 -13    1.15    4.67
   8   1 -13    1.82    4.10
  -8   1 -13    0.10    1.92
  -8   1 -13    1.38    1.73
   8   1 -14   15.27    2.00
   8  -1 -14   16.56    1.68
  -8   1  14   19.64    2.43
  -8   1  14   17.22    4.71
   8  -1 -14   18.76    4.88
  -8  -1 -14   18.14    2.18
  -8   1 -14   15.25    2.02
  -8   1 -14   16.64    1.78
  -8   1 -14   13.89    1.67
  -8  -1 -15   13.54    2.17
  -8   1 -15   13.13    2.01
  -8   1 -15   11.29    1.69
  -8   1  15   11.05    2.39
   8   1 -15   13.21    1.98
   8  -1 -15   12.35    1.73
   8   1 -16   -1.61    1.72
  -8  -1  16    0.28    2.43
  -8   1  16    1.05    2.30
   8   1 -16    0.10    1.94
   8  -1 -16    0.76    1.68
  -8  -1 -16    1.91    2.10
  -8   1 -16    0.49    2.01
   8  -1 -17   13.21    1.63
  -8   1 -17   14.62    2.00
  -8  -1 -17   13.83    2.07
   8   1 -17   12.87    1.62
   8   1 -17   15.47    1.89
  -8   1  17   18.65    2.28
  -8  -1  17   17.76    2.37
  -8   1  18   60.77    2.33
  -8  -1  18   59.73    2.30
   8   1 -18   53.23    1.96
   8  -1 -18   50.10    1.74
  -8  -1 -18   56.47    2.15
  -8   1 -18   58.40    2.09
   8   1 -18   50.33    1.68
   8  -1 -19   18.14    1.41
   8   1 -19   18.93    1.64
  -8   1 -19   19.12    1.72
   8   1 -19   18.03    1.28
  -8  -1 -19   19.91    1.74
  -8   1  19   18.05    1.82
  -8  -1  19   20.37    1.90
  -8   1 -20    5.54    1.50
   8  -1 -20    4.28    1.15
   8   1 -20    5.56    1.34
  -8   1  20    4.32    1.49
  -8  -1  20    5.22    1.57
   8  -1 -21    7.51    0.93
   8   1 -21    7.67    1.13
  -8   1 -21    8.05    1.21
  -8   1  21    9.35    1.18
  -8  -1  21    8.64    1.29
  -8  -1  21    6.71    1.03
  -8   1  21    6.49    1.13
  -8  -1  22    3.15    0.93
  -8  -1  22    0.86    0.73
  -8   1  22    0.86    0.79
   8   1 -22    0.80    0.77
  -8   2   0 2907.49   35.17
  -8   2   0 2897.74   33.83
  -8   2   1 2010.84   24.37
  -8   2   1 1952.36   23.44
  -8   2  -1 1952.84   23.19
  -8   2   1 1947.76   24.59
  -8   2  -1 1929.45   24.64
  -8   2   2   16.77    3.97
  -8   2   2   14.33    1.57
  -8   2   2   16.52    3.66
  -8   2  -2   16.96    3.97
  -8  -2   2   11.63    1.65
  -8  -2   2   12.54    1.45
  -8   2   2   18.65    2.74
  -8   2  -2   13.73    2.29
  -8   2   3  327.65    6.05
  -8   2  -3  315.02    5.27
  -8   2   3  333.67    6.78
  -8  -2   3  318.67    4.23
  -8  -2  -3  324.27    4.24
  -8  -2   3  338.90    4.25
  -8  -2  -3  342.32    4.22
  -8   2   3  322.10    7.08
  -8   2  -4  314.39    4.10
  -8  -2  -4  333.85    4.19
  -8  -2   4  339.76    4.26
  -8   2  -4  328.95    4.21
  -8   2   4  352.84    4.33
  -8   2   4  336.74    6.21
  -8   2   4  323.28    6.80
  -8  -2  -4  318.60    4.26
  -8  -2  -4  335.29    4.23
  -8  -2   4  328.30    4.26
  -8   2   4  342.54    7.32
  -8  -2   4  329.14    6.66
  -8   2  -5  224.08    3.11
  -8  -2  -5  216.87    3.28
  -8  -2   5  226.47    3.21
  -8   2  -5  226.67    3.16
  -8  -2  -5  229.00    3.15
  -8   2   5  245.22    3.33
  -8   2   5  239.09    5.34
  -8   2   5  243.36    5.90
  -8   2   5  247.04    6.54
  -8  -2   5  233.46    5.70
  -8  -2  -5  232.18    3.22
  -8  -2   5  223.60    3.23
  -8  -2  -6  616.72    7.13
  -8   2  -6  591.26    7.12
  -8   2  -6  584.02    7.08
  -8  -2  -6  596.59    7.15
  -8   2   6  655.96    7.30
  -8  -2   6  629.35    7.21
  -8  -2   6  596.10    7.09
  -8   2   6  626.76    9.51
  -8   2   6  627.17    9.78
  -8  -2   6  610.58    7.18
  -8  -2  -6  616.20    7.12
  -8  -2   6  597.74    9.61
  -8   2  -7 1027.07   11.59
  -8  -2  -7 1024.12   11.64
  -8  -2   7 1086.30   11.76
  -8   2   7 1088.61   11.81
  -8  -2   7 1004.49   11.61
  -8   2   7 1028.04   11.69
  -8   2  -7  990.22   11.65
  -8  -2  -7 1042.40   11.67
  -8   2  -7  998.26   11.62
  -8   2  -7 1067.33   11.90
  -8  -2   7 1025.23   11.67
  -8  -2  -7 1041.91   11.62
  -8  -2   7 1026.74   14.13
  -8   2   7 1052.71   14.24
  -8   2   8   58.40    4.14
  -8  -2   8   49.10    1.78
  -8   2  -8   52.50    2.01
  -8   2  -8   51.25    1.71
  -8  -2  -8   46.26    1.90
   8   2  -8   51.28    1.90
  -8   2   8   51.67    2.25
  -8  -2   8   52.28    2.10
  -8   2  -8   53.22    1.64
  -8   2  -8   52.91    1.74
  -8  -2  -8   55.05    1.74
  -8  -2   8   53.93    4.16
  -8  -2   9  864.27    9.78
  -8  -2  -9  867.03    9.88
  -8   2  -9  902.26   10.13
  -8   2  -9  860.25    9.78
  -8  -2   9  827.04   12.35
   8   2  -9  856.75    9.86
  -8  -2   9  848.74    9.84
  -8   2   9  868.15    9.89
  -8   2   9  832.53   12.31
  -8   2   9  851.93   12.65
  -8   2  -9  889.41    9.89
  -8   2  -9  817.49    9.78
  -8   2  -9  833.56    9.82
  -8  -2  -9  841.40    9.83
  -8  -2 -10 1124.57   12.70
  -8   2 -10 1174.98   12.98
  -8   2 -10 1103.95   12.58
  -8  -2  10 1083.96   15.19
   8   2 -10 1118.47   12.69
  -8  -2  10 1107.75   12.65
  -8   2  10 1130.97   12.69
  -8   2  10 1069.12   15.06
  -8   2  10 1149.58   15.71
  -8   2 -10 1153.19   12.72
  -8   2 -10 1082.14   12.61
  -8   2 -10 1090.45   12.65
  -8  -2 -10 1124.24   12.67
  -8   2 -11  103.01    2.26
  -8   2 -11  105.08    2.37
  -8   2  11   92.03    4.87
  -8   2  11   92.70    4.54
   8   2 -11   98.88    2.46
  -8  -2  11  105.56    2.68
  -8   2  11  103.28    2.81
  -8   2 -11   98.88    2.57
  -8  -2 -11  102.36    2.51
  -8   2  11  104.99    5.72
  -8  -2 -12   11.03    2.08
  -8   2 -12    9.40    1.83
  -8   2 -12   10.73    1.84
  -8   2 -12    7.43    1.64
  -8   2  12    5.96    4.00
   8  -2 -12    8.83    4.58
   8   2 -12    7.78    1.96
  -8   2  12    9.16    2.46
  -8  -2  12    8.97    2.33
  -8   2 -12    8.26    1.96
  -8   2  12   10.96    4.79
  -8  -2 -13    0.62    2.09
  -8   2 -13   -0.08    1.87
  -8   2 -13    0.34    1.69
  -8   2 -13    1.22    1.84
  -8   2  13   -0.78    3.94
   8  -2 -13    1.54    4.64
   8   2 -13   -0.75    2.07
  -8   2  13    0.93    2.41
  -8  -2  13    1.50    2.43
  -8   2 -13    1.47    1.96
  -8   2  13   -1.66    4.78
  -8   2 -14  178.92    3.05
  -8   2 -14  174.57    3.13
  -8   2 -14  168.69    2.90
  -8   2  14  177.56    5.98
   8   2 -14  183.43    3.21
  -8   2  14  189.35    3.38
  -8  -2  14  186.07    3.43
  -8  -2 -14  185.25    3.24
  -8   2  14  175.68    6.59
   8  -2 -14  175.50    6.79
  -8   2  15   13.44    2.36
  -8   2 -15   14.53    1.96
  -8  -2 -15   15.40    2.13
  -8   2 -15   12.40    1.76
  -8   2 -15   12.62    1.96
   8   2 -15   11.76    2.08
  -8   2  16  437.02    5.34
  -8   2 -16  419.98    5.25
  -8  -2 -16  434.56    5.35
   8   2 -16  429.91    5.32
  -8   2 -16  391.44    5.37
  -8   2 -16  376.81    5.13
  -8   2  17   41.96    2.19
   8   2 -17   40.59    2.05
  -8   2 -17   42.82    1.98
   8   2 -17   39.01    1.85
  -8   2  18   36.14    1.99
   8   2 -18   32.74    1.81
  -8   2 -18   35.28    1.83
   8   2 -18   31.49    1.68
  -8   2 -19  318.53    4.02
   8   2 -19  307.05    3.90
   8   2 -19  326.49    4.01
  -8   2  19  315.55    3.90
  -8  -2  19  338.00    4.07
  -8  -2  19  304.04    3.97
  -8  -2  20  294.76    3.94
  -8   2  20  279.31    4.00
   8   2 -20  346.80    4.01
  -8   2  20  330.10    3.86
  -8  -2  20  359.04    4.00
   8   2 -20  317.69    3.86
  -8   2 -20  333.46    4.00
  -8  -2  21  251.83    2.76
   8   2 -21  235.17    2.75
  -8  -2  22    5.40    0.73
   8   2 -22    4.05    0.64
  -8   3   0  212.27    6.18
  -8   3   0  222.89    4.89
  -8   3  -1   46.08    1.99
  -8   3  -1   40.06    1.55
  -8  -3   1   43.91    1.55
  -8  -3  -1   42.96    1.47
  -8   3   1   44.23    1.63
  -8  -3   1   48.18    1.99
  -8   3   1   45.32    4.48
  -8   3   1   45.22    4.48
  -8   3  -1   47.45    3.03
  -8   3   1   47.52    3.18
  -8   3  -2   79.77    1.80
  -8   3   2   84.82    1.97
  -8  -3   2   83.26    1.83
  -8  -3  -2   85.80    1.76
  -8  -3   2   80.08    2.06
  -8  -3   2   83.02    2.24
  -8   3   2   91.43    4.93
  -8   3   2   91.93    4.95
  -8   3  -2   89.11    3.31
  -8   3   2   94.06    3.77
  -8   3  -3  242.26    3.24
  -8  -3   3  240.04    3.46
  -8  -3  -3  236.67    3.42
  -8  -3   3  232.96    3.22
  -8   3   3  230.70    3.29
  -8  -3  -3  235.07    3.15
  -8  -3   3  241.70    3.40
  -8   3   3  237.83    6.27
  -8   3  -3  241.55    6.67
  -8   3  -3  230.71    4.65
  -8   3   3  247.43    5.40
  -8   3   3  232.51    6.45
  -8   3  -4   11.74    1.33
  -8  -3  -4   12.55    1.28
  -8  -3  -4   11.72    1.86
  -8  -3   4   12.14    1.85
  -8   3   4   13.15    1.57
  -8  -3   4   12.54    1.44
  -8   3   4   12.05    1.86
  -8  -3   4   12.82    1.67
  -8  -3  -4   12.46    1.63
  -8   3   4   14.39    4.12
  -8   3  -4   14.88    2.38
  -8   3   4   12.92    3.12
  -8   3   4   13.47    4.35
  -8   3  -5   57.38    1.63
  -8  -3  -5   61.90    1.62
  -8  -3  -5   61.25    2.06
  -8  -3   5   61.19    1.79
  -8   3   5   67.35    1.97
  -8   3   5   64.10    2.11
  -8  -3   5   60.67    1.94
  -8  -3  -5   63.01    1.90
  -8   3   5   62.62    4.66
  -8   3   5   70.87    5.02
  -8   3   5   73.48    3.92
  -8  -3  -6    3.68    1.85
  -8   3   6    4.91    1.63
  -8  -3   6    3.74    1.47
  -8   3  -6    4.10    1.39
  -8  -3  -6    5.09    1.34
  -8   3   6    4.54    1.86
  -8  -3   6    3.96    1.68
  -8  -3  -6    4.13    1.59
  -8   3   6    5.93    4.16
  -8   3   6    2.66    3.36
  -8   3   6    3.30    4.54
  -8  -3  -7   20.39    1.44
  -8   3  -7   20.58    1.55
  -8   3   7   20.30    1.74
  -8  -3   7   19.37    1.57
  -8   3   7   21.83    1.92
  -8  -3   7   24.08    1.87
  -8  -3  -7   24.40    1.92
  -8   3  -7   25.26    1.96
  -8  -3   7   27.59    1.78
  -8  -3  -7   25.03    1.67
  -8   3   7   24.06    4.74
  -8   3   7   18.90    4.40
  -8   3  -8    3.52    1.60
  -8  -3  -8    4.20    1.89
  -8  -3   8    3.32    1.53
  -8  -3  -8    3.09    1.41
  -8   3   8    4.40    1.69
  -8   3  -8    2.45    1.44
  -8   3   8    4.34    2.10
  -8  -3   8    5.46    1.94
  -8   3  -8    4.56    2.02
  -8  -3   8    4.05    1.66
  -8  -3  -8    3.11    1.57
  -8   3   8    5.19    4.17
  -8   3   8    7.30    4.76
  -8   3   9   78.60    4.46
  -8   3   9   77.93    4.90
  -8  -3   9   88.84    2.03
  -8   3  -9   92.88    2.50
  -8   3  -9   74.42    2.06
  -8   3  -9   65.54    1.91
  -8  -3  -9   69.07    1.89
  -8  -3  -9   87.48    2.25
   8   3  -9   81.99    2.28
  -8  -3   9   81.12    2.35
  -8   3   9   82.25    2.43
  -8   3   9   67.86    2.16
  -8  -3   9   60.58    1.99
  -8   3   9   73.91    5.51
  -8   3 -10   30.95    2.06
  -8   3  10   23.96    4.00
  -8   3  10   29.11    4.46
  -8   3 -10   28.61    2.23
  -8   3 -10   24.62    1.84
  -8  -3 -10   27.69    1.93
   8   3 -10   27.05    2.07
  -8  -3  10   27.49    2.19
  -8   3  10   28.59    2.32
  -8   3  10   28.98    5.22
  -8  -3  10   21.26    1.72
  -8   3  10   24.19    1.92
  -8   3 -11   30.81    2.31
  -8   3 -11   27.49    1.73
  -8  -3  11   18.83    1.78
  -8   3  11   21.95    1.92
   8   3 -11   27.35    2.15
  -8  -3  11   28.56    2.27
  -8   3  11   28.53    2.35
  -8   3  11   20.41    4.33
   8  -3 -11   22.54    4.69
  -8   3  11   21.78    4.08
  -8   3 -11   34.92    2.11
  -8   3  11   19.29    5.02
  -8   3 -12    4.65    2.19
  -8   3 -12    4.57    1.64
  -8   3  12    5.00    1.88
   8   3 -12    5.03    2.08
  -8   3  12    7.31    2.30
  -8  -3  12    6.61    2.28
  -8   3  12    4.49    4.18
   8  -3 -12    4.58    4.61
  -8   3  12    3.14    3.98
  -8   3 -12    4.81    1.73
  -8   3 -12    4.13    2.02
  -8   3  12    1.33    5.03
  -8   3 -13   34.60    2.30
  -8   3 -13   36.11    1.82
  -8   3  13   29.53    2.00
   8   3 -13   36.72    2.19
  -8  -3  13   36.87    2.40
  -8   3  13   36.27    2.36
   8  -3 -13   30.49    4.88
  -8   3  13   39.39    4.33
  -8   3 -13   38.26    1.94
  -8   3 -13   44.13    2.20
  -8   3  13   29.01    5.19
  -8   3  14    1.08    2.14
  -8  -3  14    1.11    2.28
   8   3 -14   -0.81    2.13
  -8   3  14   -0.05    1.81
  -8   3 -14    2.24    1.97
  -8   3 -14   -1.81    1.80
  -8   3 -14    1.32    1.73
  -8   3  15    4.99    1.91
  -8  -3  15    5.54    2.25
   8   3 -15    2.98    2.04
  -8   3  15    5.85    1.77
  -8  -3  15    3.21    1.61
  -8   3 -15    3.83    1.75
  -8   3 -15    3.48    2.00
  -8   3 -15    3.98    1.72
  -8   3  16    6.93    1.86
  -8  -3  16    7.13    2.13
   8   3 -16    8.10    1.93
  -8   3  16    4.98    1.62
  -8  -3  16    3.85    1.49
  -8   3 -16    2.81    1.91
  -8   3 -16    5.66    1.68
   8   3 -17   34.55    1.87
   8   3 -17   34.08    1.80
  -8   3  17   21.58    1.62
  -8  -3  17   21.04    1.47
  -8   3  17   32.09    1.80
  -8  -3  17   34.13    2.02
   8   3 -18    9.34    1.63
   8   3 -18    9.02    1.53
  -8   3  18    6.72    1.32
  -8   3  18    9.52    1.46
   8   3 -19    1.74    1.25
  -8   3  19    0.45    1.08
   8   3 -19    0.59    1.32
   8   3 -20    0.61    0.94
   8   3 -20    0.39    1.06
   8   3 -21   45.24    0.98
  -8   4   0  220.52    6.97
  -8   4   0  215.11    5.30
  -8  -4   0  230.92    3.51
  -8   4   0  225.71    3.20
  -8  -4   1  652.78    7.87
  -8  -4  -1  646.46    7.86
  -8   4  -1  689.64    7.75
  -8   4  -1  732.30   11.94
  -8   4   1  643.15    7.85
  -8   4  -1  693.97   10.02
  -8   4   1  698.68   10.18
  -8   4   1  648.30   10.94
  -8  -4   2   98.37    2.54
  -8   4   2   98.39    2.57
  -8   4  -2  107.99    2.15
  -8   4  -2  110.16    5.85
  -8   4   2  104.75    5.31
  -8   4  -2  109.12    3.96
  -8   4   2  113.49    4.34
  -8   4  -3  479.79    7.73
  -8   4   3  499.51    8.43
  -8   4  -3  505.39    9.77
  -8   4   3  475.65    5.99
  -8   4  -3  496.55    5.90
  -8  -4   3  479.10    6.05
  -8   4   3  481.80    9.30
  -8   4   4  531.32    8.79
  -8   4   4  525.66    9.77
  -8   4   4  499.68    6.20
  -8   4  -4  515.75    6.10
  -8   4   4  513.64    9.58
  -8  -4   4  496.71    6.19
  -8  -4  -4  491.10    6.20
  -8  -4  -5   -1.39    2.06
  -8  -4   5    0.27    1.98
  -8   4   5    1.89    3.57
  -8   4   5   -0.44    4.63
  -8   4   5   -0.25    2.12
  -8   4  -5    0.48    1.60
   8   4  -5    0.06    3.78
  -8   4   5    2.15    4.52
  -8  -4   5    0.27    1.82
  -8  -4  -6   35.69    2.20
  -8   4   6   33.25    3.97
   8   4  -6   28.38    4.25
  -8   4   6   30.09    5.03
  -8   4   6   32.95    2.22
  -8   4  -6   29.44    1.77
  -8   4   6   32.27    5.04
  -8  -4   6   37.44    1.94
  -8  -4  -7  809.60    9.26
   8   4  -7  829.62   12.53
  -8   4   7  779.92    9.22
  -8   4   7  849.09   13.01
  -8   4  -7  812.43    9.26
  -8   4   7  798.59   13.16
  -8  -4   7  786.44    9.24
  -8  -4  -7  783.27    9.22
  -8  -4   8   11.71    1.79
  -8  -4  -8   14.35    1.72
  -8   4   8   13.26    2.16
  -8  -4   8   12.92    1.86
  -8  -4  -8   12.60    2.11
  -8   4   8   14.72    4.91
   8   4  -8   13.96    4.52
  -8   4   8   15.43    4.85
  -8   4   9  763.09   12.80
  -8  -4  -9  754.13    8.75
   8   4  -9  766.16    8.86
  -8  -4   9  764.17    8.66
  -8   4   9  756.20    8.76
  -8   4   9  814.86   12.59
   8  -4  -9  717.71   12.28
  -8  -4  -9  732.39    8.67
  -8  -4   9  719.78    8.68
  -8   4   9  793.30   11.95
   8   4  -9  801.23   12.51
  -8   4  10  736.17   12.81
  -8  -4 -10  774.90    8.81
   8   4 -10  773.76    8.96
  -8   4  10  748.92    8.81
  -8  -4  10  759.36    8.75
  -8   4  10  757.69   12.38
   8  -4 -10  685.91   12.33
  -8   4  10  784.32   12.02
   8   4 -10  775.64   12.59
  -8  -4  10  725.14    8.71
  -8   4 -10  780.95    9.11
  -8   4  11  485.05   10.13
  -8  -4 -11  517.84    6.13
   8   4 -11  518.72    6.34
  -8  -4  11  511.50    6.14
  -8   4  11  498.60    6.17
  -8   4 -11  526.32    6.50
  -8   4  11  508.06    9.23
   8   4 -11  511.66   10.03
   8  -4 -11  453.70    9.67
  -8   4  11  506.06    9.64
  -8  -4  11  470.29    6.00
  -8  -4  12   17.05    2.12
  -8   4  12   16.51    2.10
   8   4 -12   17.13    2.13
  -8  -4 -12   14.37    1.83
  -8   4 -12   19.16    2.26
  -8   4 -13   46.77    2.35
  -8  -4  13   54.85    2.25
  -8   4  13   51.46    2.15
  -8   4 -13   49.23    2.27
  -8   4 -13   48.18    1.98
   8   4 -13   53.09    2.22
  -8   4  14  146.85    2.65
  -8  -4  14  149.66    2.77
  -8   4 -14  140.96    2.67
  -8   4 -14  140.74    2.88
   8   4 -14  154.91    2.87
  -8   4 -15  130.71    2.73
  -8   4 -15  127.78    2.45
   8   4 -16  477.77    5.70
  -8   4  16  461.65    5.49
  -8  -4  16  478.72    5.60
  -8   4 -17  453.80    5.77
   8   4 -17  474.84    5.57
   8   4 -18   65.24    1.58
  -8  -4  18   62.58    1.61
   8   4 -19  106.28    1.72
  -8  -4  19  115.77    1.73
   8   4 -20   38.64    0.88
  -8  -4  20   42.96    0.92
  -8   5   0    1.06    5.09
  -8  -5   0   -0.95    2.18
  -8   5   0    0.17    3.52
  -8   5   0    2.08    1.57
  -8   5   1    5.11    5.11
  -8   5  -1    1.24    5.16
  -8  -5   1    1.77    2.18
  -8  -5  -1    0.08    2.13
  -8   5  -1    4.40    3.41
  -8   5   1    0.34    3.53
  -8   5   1    0.84    1.60
  -8   5  -1    0.53    1.58
  -8   5   2   62.50    5.69
  -8   5  -2   69.19    5.81
  -8   5   2   69.79    1.91
  -8   5  -2   67.89    1.93
  -8  -5   2   74.04    2.48
  -8  -5  -2   72.27    2.43
  -8   5  -2   66.81    3.91
  -8   5   2   66.42    4.31
  -8   5   3  119.21    6.19
  -8   5  -3  105.02    6.04
  -8   5   3  114.29    2.17
  -8   5  -3  112.21    2.30
  -8   5   3   97.41    2.00
  -8  -5   3  105.03    2.64
  -8   5  -3  112.45    4.29
  -8   5   3  117.41    4.74
  -8   5   4   10.11    1.35
  -8   5  -4   13.03    1.74
  -8   5   4   11.13    1.54
  -8   5   4    9.29    3.82
  -8  -5   4   12.07    2.14
  -8   5  -5    0.91    2.10
  -8   5   5    2.71    2.28
  -8  -5  -5    1.39    2.20
  -8  -5   5    1.18    2.00
  -8   5   5    1.80    1.34
  -8   5  -5    1.40    1.76
  -8   5   5    2.70    1.46
  -8   5   5    0.45    3.83
  -8  -5   6   41.93    2.04
  -8   5  -6   42.33    2.44
  -8   5   6   50.71    2.44
  -8   5   6   49.07    1.63
  -8   5  -6   50.84    1.98
  -8   5   6   56.49    4.43
  -8   5   6   55.86    5.44
   8  -5  -6   38.33    3.98
  -8   5   6   41.59    1.58
  -8  -5  -6   49.60    2.37
  -8   5   7   42.75    1.58
  -8   5  -7   46.83    2.04
  -8   5   7   48.30    2.42
  -8   5   7   45.15    5.37
   8  -5  -7   36.18    3.94
  -8  -5  -7   48.00    2.33
  -8  -5   7   45.56    1.98
  -8  -5  -7   48.17    2.01
  -8   5  -7   48.13    2.52
  -8   5   7   33.63    1.53
  -8   5   8  143.50    2.90
  -8  -5  -8  138.68    2.50
  -8  -5   8  138.98    2.53
  -8   5  -8  143.85    3.10
  -8  -5  -8  138.75    2.84
  -8   5   9    7.59    2.26
  -8  -5  -9    6.09    2.06
  -8   5   9    4.82    1.31
  -8   5  -9    5.79    2.26
  -8  -5   9    6.82    1.65
  -8  -5  -9    4.34    1.60
  -8   5 -10    4.33    2.23
  -8   5 -10    1.35    2.23
  -8  -5 -10    3.54    2.04
  -8   5  10    3.69    2.16
  -8   5  11   60.53    2.24
  -8   5 -11   57.84    2.44
  -8  -5 -11   59.48    2.16
  -8   5 -11   54.87    2.47
  -8   5 -12    9.41    2.10
  -8   5  12    9.24    1.91
  -8   5 -12   10.46    2.13
  -8   5  13    0.71    1.79
  -8   5 -13    0.58    1.68
  -8   5 -13    1.30    1.96
  -8   5 -14    6.60    1.78
  -8   5 -15    9.33    1.72
  -8   5 -16    4.77    1.50
   8   5 -17    7.50    1.12
   8   5 -18   32.86    1.00
   8   5 -18   31.76    0.97
  -8   6   0  294.68    3.75
  -8  -6   0  295.12    4.12
  -8   6  -1    7.84    1.29
  -8   6   1    8.18    1.33
  -8   6  -1    9.61    1.63
  -8   6   1    7.89    1.50
  -8  -6   1    8.58    2.25
  -8  -6  -1    7.67    2.28
  -8   6  -2 1088.55   11.61
  -8   6   2 1055.84   11.50
  -8  -6   2 1060.53   11.68
  -8  -6  -2 1037.39   11.68
  -8   6   2  945.69   11.53
  -8   6  -2  971.09   11.51
  -8   6  -3   32.90    2.19
  -8   6  -3   42.82    1.84
  -8   6   3   40.00    1.55
  -8  -6   3   35.95    2.24
  -8  -6  -3   34.63    2.31
  -8   6   3   32.30    1.50
  -8   6  -3   35.64    1.43
  -8   6  -4   20.29    2.26
  -8   6  -4   20.12    1.80
  -8   6   4   15.41    1.44
  -8  -6   4   18.05    2.04
  -8   6  -5   33.67    2.42
  -8   6   5   30.90    1.52
  -8  -6   5   30.66    1.95
  -8   6  -6   85.10    2.58
  -8  -6   6   83.18    2.18
  -8   6   6   78.28    1.86
  -8  -6  -7    0.17    1.70
  -8   6  -7    0.69    2.09
  -8  -6   7   -1.32    1.66
  -8  -6  -7    0.67    2.07
  -8   6   7   -1.50    1.36
  -8   6   8  646.92    7.87
  -8  -6  -8  704.90    7.97
   8   6  -8  698.75    7.99
  -8   6  -8  698.88    8.41
  -8  -6  -8  671.73    7.86
  -8  -6   8  663.25    7.84
  -8  -6  -9   89.41    2.31
   8   6  -9   90.34    2.23
  -8   6  -9   75.51    2.43
  -8  -6   9   70.95    1.80
  -8  -6 -10   79.25    2.15
   8   6 -10   80.11    2.13
  -8  -6 -11  107.92    2.17
   8   6 -11  104.48    2.16
   8   6 -12  518.30    6.12
   8   6 -13   22.13    1.48
   8   6 -14   18.81    1.28
   8   6 -14   20.22    1.31
   8   6 -15   82.44    1.48
   8   6 -15   81.38    1.52
   8   6 -16   34.65    0.96
   8   6 -16   39.20    0.98
  -8  -7   0   33.28    2.07
  -8   7   0   34.29    1.87
  -8  -7  -1   -0.11    1.98
  -8  -7   1   -0.53    1.95
  -8   7  -1    0.45    1.77
  -8  -7  -2    1.23    2.02
  -8  -7   2    2.54    1.88
  -8   7  -2    2.20    1.82
  -8  -7  -3    2.95    2.06
  -8  -7   3    0.88    1.69
  -8   7  -3    1.98    1.76
  -8  -7  -4   46.00    2.10
  -8  -7   4   43.58    1.82
  -8   7  -4   39.24    1.96
  -8   7  -5    5.63    1.73
  -8  -7   5    6.84    1.57
  -8  -7  -5    5.50    1.61
  -8  -7  -6   95.04    1.99
  -8  -7   6   91.64    1.96
   8   7  -6   96.47    2.08
  -8  -7   7   62.51    1.66
  -8  -7  -7   64.32    1.67
   8   7  -7   65.04    1.84
  -8  -7  -8    2.53    1.70
   8   7  -8    4.54    1.52
  -8   7  -8    4.74    1.60
  -8  -7   8    2.55    1.17
  -8   7  -8    3.01    1.72
  -8  -7  -9   16.25    1.61
   8   7  -9   16.51    1.46
  -8   7  -9   12.00    1.48
  -8   7  -9   13.11    1.68
  -8  -7 -10   11.39    1.42
   8   7 -10    8.46    1.24
  -8   7 -10   12.54    1.57
   8   7 -11   -0.10    1.13
  -8   7 -11    1.16    1.34
   8   7 -12    0.51    0.96
  -8   7 -12    1.49    1.17
  -8   7 -13    3.00    1.00
  -8   7 -14    1.45    0.72
  -8  -8   0  807.28    8.69
  -8  -8   0  792.76    8.75
  -8  -8   1   64.13    1.62
  -8  -8   1   63.72    1.63
  -8   8  -1   58.96    1.41
  -8  -8  -2   56.95    1.67
  -8  -8   2   53.87    1.51
  -8  -8  -3   77.52    1.79
   8   8  -3   77.29    1.61
  -8  -8   3   75.60    1.61
  -8  -8  -3   77.81    1.63
  -8  -8  -4   12.60    1.44
   8   8  -4   15.14    1.20
  -8   8  -4   13.48    1.09
  -8  -8   4   13.98    1.18
  -8  -8  -4   14.81    1.21
  -8  -8  -5   -0.74    1.37
   8   8  -5    0.98    1.08
  -8   8  -5    0.65    0.97
  -8  -8   5    0.18    1.06
  -8  -8  -5    0.06    1.10
  -8  -8   6  226.08    2.73
  -8   8  -6  208.55    3.02
  -8  -8   7   27.26    0.83
  -8   8  -7   28.03    1.28
  -8   8  -8   41.93    1.24
  -8  -8  -9  114.55    1.51
  -8   8  -9   86.14    1.59
  -8   8 -10   82.03    1.28
  -9   0   0   -0.36    1.59
  -9   0  -1   -1.15    1.57
  -9   0   1   -0.58    1.54
  -9   0  -1   -0.64    1.57
  -9   0   1    3.29    4.09
  -9   0   2 1736.11   23.02
  -9   0   2 1727.85   22.21
  -9   0  -2 1859.56   20.18
  -9   0   2 1832.70   20.20
  -9   0   2 1810.46   20.12
  -9   0  -2 1797.42   20.10
  -9   0   3    0.58    4.12
  -9   0   3    0.76    1.68
  -9   0  -3   -2.14    1.58
  -9   0   3   -1.65    1.61
  -9   0  -3    1.21    1.54
  -9   0   3    1.08    1.64
  -9   0   3    2.19    3.10
  -9   0   4 1966.19   24.99
  -9   0   4 2033.97   24.52
  -9   0   4 2056.60   22.09
  -9   0  -4 2038.94   22.04
  -9   0   4 2027.54   21.99
  -9   0   5   -0.30    4.13
  -9   0   5    1.65    3.28
  -9   0   5    1.51    1.79
  -9   0  -5   -0.71    1.57
  -9   0   5    2.72    1.65
  -9   0  -5    1.65    1.16
  -9   0   6  894.48   13.39
  -9   0   6  872.78   10.08
  -9   0   6  946.14   13.17
  -9   0  -6  835.21    9.95
  -9   0   6  924.60   10.26
  -9   0  -6  939.03   10.21
  -9   0   7    0.86    1.95
  -9   0   7    2.06    1.73
  -9   0  -7   -0.24    1.61
  -9   0  -7    0.09    1.18
  -9   0  -7   -0.60    1.60
  -9   0   7   -1.77    4.29
  -9   0   8   27.36    2.13
  -9   0   8   25.70    1.90
  -9   0  -8   31.57    1.81
  -9   0   8   27.00    4.56
  -9   0  -8   26.66    1.79
  -9   0  -8   23.73    1.30
  -9   0   9    2.29    2.12
  -9   0  -9    0.49    1.70
  -9   0   9   -4.15    4.52
  -9   0  -9   -0.29    1.81
  -9   0  10  342.15    7.95
  -9   0 -10  340.50    4.51
   9   0 -10  325.83    4.26
  -9   0 -10  331.35    4.49
  -9   0 -11    1.18    1.96
   9   0 -11    0.08    1.64
  -9   0 -11    1.09    1.86
  -9   0  11   -4.57    4.69
   9   0 -12  329.55    8.12
  -9   0  12  337.98    8.02
   9   0 -12  333.53    4.42
  -9   0 -12  353.66    4.66
   9   0 -13    0.93    4.42
  -9   0  13    4.72    4.57
   9   0 -13   -0.69    1.75
  -9   0 -13   -0.18    2.06
  -9   0 -14  385.59    5.00
   9   0 -14  361.81    4.77
  -9   0 -15   -0.84    2.06
   9   0 -15   -0.21    1.71
  -9   0  15    0.79    2.34
   9   0 -16  276.76    3.85
  -9   0  16  288.78    4.15
  -9   0  17    0.68    2.08
  -9   0 -17   -2.18    1.90
   9   0 -17   -0.16    1.58
  -9   0  18  104.40    2.18
  -9   0  18  102.95    2.37
  -9   0  19    0.26    1.38
  -9   0  19    0.19    1.68
   9   0 -19   -0.58    1.23
  -9   0  20   34.68    1.43
   9   0 -20   30.94    1.08
  -9   0  21   -0.36    0.96
  -9   0  21   -0.82    0.86
  -9   1   0   -0.11    1.54
  -9  -1   0    0.11    1.56
  -9   1   0    0.30    1.58
  -9   1   0   -1.63    2.68
  -9   1   1   81.40    1.97
  -9  -1  -1   87.59    2.02
  -9  -1   1   83.07    2.01
  -9   1  -1   80.08    2.04
  -9   1   1   73.10    1.91
  -9  -1   1   73.92    1.89
  -9  -1  -1   78.79    2.01
  -9   1   1   74.77    3.52
  -9   1  -1   69.63    3.24
  -9   1   2   55.31    1.87
  -9  -1   2   56.94    1.89
  -9  -1  -2   57.77    1.89
  -9   1   2   70.61    4.32
  -9  -1   2   65.07    1.94
  -9   1  -2   69.43    1.92
  -9  -1  -2   68.14    1.91
  -9   1   2   64.76    1.98
  -9   1   2   65.59    3.57
  -9   1  -2   59.87    2.95
  -9  -1   3  616.88   10.63
  -9   1   3  628.33    7.76
  -9  -1  -3  699.25    7.83
  -9  -1   3  697.13    7.87
  -9   1   3  626.12   10.40
  -9   1  -3  679.84    7.90
  -9   1   3  678.86    7.97
  -9  -1  -3  657.16    7.88
  -9  -1   3  668.20    7.93
  -9   1   3  659.81   10.01
  -9   1   4  249.86    6.66
  -9  -1   4  255.37    6.47
  -9   1   4  233.76    3.43
  -9  -1   4  216.50    3.27
  -9  -1   4  229.89    3.41
  -9  -1  -4  225.68    3.36
  -9   1   4  254.00    6.14
  -9   1   4  262.94    5.81
  -9  -1   4  249.93    3.51
  -9  -1  -4  252.90    3.44
  -9   1  -4  251.87    3.45
  -9   1   4  248.61    3.55
  -9  -1   5  697.53    7.96
  -9  -1  -5  690.32    7.89
  -9   1   5  701.82    8.00
  -9   1  -5  676.86    7.90
  -9   1   5  684.07   11.24
  -9  -1   5  666.17   10.86
  -9   1   5  653.56    7.82
  -9  -1   5  622.88    7.73
  -9  -1  -5  681.78    7.81
  -9  -1   5  699.45    7.88
  -9   1   5  683.09   10.54
  -9   1   5  707.91   10.48
  -9   1  -5  629.53    7.72
  -9   1  -6    2.54    1.35
  -9   1  -6    3.86    1.58
  -9  -1  -6    6.71    1.57
  -9   1   6    4.16    1.67
  -9  -1   6    2.68    1.62
   9   1  -6    1.85    1.44
  -9   1   6    5.63    2.00
  -9  -1   6    3.15    1.85
  -9  -1   6    0.11    1.68
  -9  -1  -6    2.14    1.54
  -9   1  -6    1.57    1.40
  -9   1   6    5.00    3.80
  -9   1   6    6.38    4.41
  -9  -1   6    3.89    4.10
  -9   1   6    5.52    3.47
  -9   1  -7  148.21    2.47
  -9   1  -7  146.80    2.69
  -9  -1  -7  155.25    2.69
  -9   1   7  147.04    2.86
  -9  -1   7  146.33    2.80
   9   1  -7  146.35    2.56
  -9  -1   7  156.82    2.81
  -9   1  -7  161.34    2.71
  -9  -1   7  184.15    2.78
  -9  -1  -7  179.96    2.64
  -9   1  -7  164.57    2.62
  -9   1   7  150.78    5.15
  -9   1   7  160.07    6.03
  -9  -1   7  153.80    5.70
  -9   1   7  160.32    5.29
  -9  -1  -8   49.03    1.92
  -9   1  -8   45.62    1.63
  -9   1  -8   49.07    1.94
   9   1  -8   48.68    1.83
  -9  -1   8   48.14    2.22
  -9   1   8   47.16    2.06
  -9  -1   8   46.43    1.98
  -9   1  -8   50.09    1.82
  -9   1  -8   52.18    1.88
  -9   1   8   47.49    4.14
  -9   1   8   46.81    5.02
  -9  -1   8   47.01    4.68
   9   1  -9  358.80    4.64
  -9  -1   9  364.92    4.81
  -9   1  -9  365.19    4.77
  -9  -1  -9  363.26    4.77
  -9   1  -9  350.11    4.54
  -9  -1  -9  366.67    4.77
  -9   1  -9  369.06    4.71
  -9   1  -9  357.17    4.81
  -9   1   9  370.69    8.46
  -9  -1   9  357.23    7.85
  -9   1   9  368.41    4.95
  -9  -1   9  362.92    4.88
   9   1 -10   20.86    1.79
  -9  -1  10   23.91    2.30
  -9   1  10   26.03    4.91
  -9  -1  10   18.57    4.45
  -9   1 -10   21.57    1.86
  -9  -1 -10   24.16    1.86
  -9   1 -10   22.10    1.58
  -9   1 -10   19.43    1.68
  -9   1 -10   23.07    1.89
  -9   1  10   21.01    4.32
  -9   1 -11  279.57    4.21
  -9   1 -11  311.02    4.21
  -9   1  11  317.55    7.87
  -9  -1  11  290.28    7.25
   9   1 -11  307.29    4.16
  -9  -1  11  312.40    4.39
  -9   1  11  306.04    7.50
  -9   1 -11  294.98    4.24
  -9  -1 -11  311.54    4.27
  -9   1 -12    6.90    1.60
   9  -1 -12    4.02    4.67
   9   1 -12    6.13    4.03
   9   1 -12    6.66    1.91
  -9  -1  12    7.38    2.41
  -9   1  12    9.37    2.46
  -9   1 -12    6.87    1.73
  -9   1  12    3.75    4.72
  -9  -1  12    8.42    4.24
  -9   1 -12    7.40    1.95
   9   1 -13  105.73    2.47
  -9   1  13  104.43    2.89
  -9   1  13   95.60    5.64
   9  -1 -13  100.47    5.80
  -9   1 -13   98.19    2.15
  -9   1 -13  111.42    2.54
  -9   1 -14    0.70    1.97
   9   1 -14    1.45    1.89
  -9   1  14    2.15    2.44
  -9   1 -15  408.81    5.25
  -9   1  15  417.90    5.39
  -9   1  16   24.89    2.31
   9   1 -16   23.69    1.91
   9  -1 -16   19.17    1.50
  -9   1 -16   17.98    1.97
   9   1 -16   20.06    1.59
   9   1 -17  159.75    2.52
  -9   1  17  183.56    2.98
   9   1 -17  168.57    2.72
   9  -1 -17  156.38    2.48
  -9   1  17  171.18    2.91
  -9   1 -17  178.49    2.88
  -9  -1  18    1.54    1.43
  -9   1  18    0.65    1.53
  -9   1 -18    0.19    1.62
  -9   1  18    1.35    1.83
  -9  -1  18    1.89    1.80
   9   1 -18    1.07    1.50
  -9   1  19   37.86    1.69
  -9  -1  19   38.12    1.70
  -9  -1  19   31.62    1.43
  -9   1  19   32.36    1.52
   9   1 -19   34.21    1.41
  -9   1 -19   33.43    1.53
  -9   1  20    8.60    1.24
  -9  -1  20    8.66    1.34
  -9  -1  20    7.52    1.06
  -9   1  20    6.47    1.12
   9   1 -20    7.02    1.05
  -9  -1  21  104.49    1.39
   9   1 -21   90.71    1.22
  -9   2   0   -0.10    1.77
  -9   2   0    5.79    2.74
  -9   2   0    1.09    4.17
  -9  -2   0    0.12    1.53
  -9   2   0    0.47    1.62
  -9   2   0    1.49    4.40
  -9  -2  -1   52.80    2.07
  -9   2  -1   50.75    1.85
  -9   2   1   53.69    1.93
  -9  -2  -1   52.12    1.77
  -9  -2   1   53.11    1.83
  -9   2  -1   52.05    1.99
  -9   2   1   49.73    1.95
  -9  -2  -1   56.59    1.91
  -9  -2   1   53.92    1.92
  -9   2   1   54.27    4.70
  -9   2   1   52.16    3.32
  -9   2  -1   48.29    3.03
  -9   2   1   42.46    4.88
  -9   2   2  217.12    6.55
  -9  -2  -2  201.65    3.22
  -9   2  -2  202.13    3.19
  -9   2   2  201.45    3.15
  -9   2   2  226.83    5.14
  -9   2  -2  210.87    4.53
  -9   2   2  224.26    6.22
  -9  -2   2  217.96    3.23
  -9  -2  -2  218.21    3.21
  -9   2  -2  217.80    3.18
  -9  -2  -2  216.51    3.11
  -9   2   2  208.56    3.15
  -9  -2   2  200.62    3.06
  -9  -2  -3  270.87    3.76
  -9   2   3  269.38    3.83
  -9   2  -3  248.40    3.65
  -9  -2  -3  249.21    3.60
  -9  -2   3  261.47    3.72
  -9   2   3  256.76    3.69
  -9   2   3  256.03    6.70
  -9  -2   3  284.84    3.78
  -9  -2  -3  288.81    3.74
  -9   2   3  265.33    5.79
  -9   2   3  264.53    7.17
  -9  -2   4  170.54    2.95
  -9  -2  -4  174.66    2.88
  -9  -2  -4  167.77    2.96
  -9   2  -4  180.04    2.88
  -9   2   4  196.34    3.07
  -9  -2   4  184.88    2.96
  -9  -2  -4  182.43    2.84
  -9   2  -4  178.17    2.73
  -9   2   4  190.28    5.93
  -9   2   4  190.33    5.02
  -9   2   4  179.01    6.31
  -9  -2   5 1065.81   11.81
  -9  -2  -5 1082.66   11.78
  -9  -2  -5 1022.93   11.74
  -9   2   5 1133.33   11.94
  -9  -2  -5 1028.68   11.73
  -9  -2   5 1060.67   11.83
  -9  -2   5  982.02   11.59
  -9   2  -5 1007.26   11.70
  -9   2  -5  991.67   11.75
  -9   2   5 1041.14   14.68
  -9   2   5 1045.41   14.26
  -9   2   5 1043.26   15.37
  -9  -2   6  695.01    8.11
  -9  -2  -6  699.55    8.05
  -9  -2  -6  670.64    8.06
  -9   2   6  743.78    8.28
  -9  -2   6  697.59    8.15
  -9  -2   6  675.51    7.98
  -9   2  -6  672.41    8.06
  -9  -2  -6  691.71    8.05
  -9   2  -6  668.25    8.00
  -9   2   6  718.91   11.09
  -9   2   6  721.27   10.79
  -9  -2   6  668.68   10.90
  -9  -2   7  863.21    9.98
  -9  -2  -7  869.28    9.93
  -9   2  -7  888.72   10.24
  -9   2  -7  847.14    9.97
  -9  -2  -7  868.68    9.96
  -9   2  -7  853.86    9.91
  -9  -2  -7  835.92    9.91
  -9   2   7  934.41   10.18
  -9  -2   7  893.38   10.06
  -9  -2   7  839.39    9.88
  -9   2   7  888.66   12.91
  -9  -2   7  835.49   12.81
  -9   2   7  905.51   12.90
  -9  -2   8    5.53    4.09
  -9   2  -8    2.86    1.87
  -9  -2   8    0.58    1.71
  -9  -2  -8    2.53    1.58
  -9   2  -8    1.92    1.60
  -9  -2  -8    0.85    1.84
   9   2  -8    3.51    1.79
  -9  -2   8    2.07    1.99
  -9   2  -8    2.48    1.57
  -9   2   8    1.70    4.08
  -9   2  -8    4.08    1.57
  -9  -2   8    4.14    1.70
  -9   2  -8    2.48    1.67
  -9  -2  -8    1.09    1.63
  -9   2   8    1.18    1.85
  -9   2  -9  194.36    3.05
  -9   2  -9  188.81    3.36
  -9  -2   9  191.61    3.06
  -9   2  -9  190.82    3.11
  -9  -2  -9  204.49    3.10
  -9   2  -9  203.42    3.03
  -9  -2   9  198.34    3.22
  -9   2   9  204.41    3.35
   9   2  -9  185.95    3.16
  -9   2   9  204.73    3.47
  -9  -2   9  204.37    3.26
  -9   2   9  207.28    5.97
  -9  -2   9  203.69    5.98
  -9   2  -9  183.27    3.06
  -9   2 -10   76.82    2.07
  -9   2 -10   73.41    2.14
  -9  -2 -10   74.88    2.11
  -9   2  10   76.20    2.40
  -9  -2  10   69.10    2.20
   9   2 -10   74.32    2.28
  -9   2  10   78.19    2.65
  -9  -2  10   77.13    2.46
  -9   2  10   72.05    4.56
  -9   2  10   73.79    4.78
  -9   2 -10   74.59    2.10
  -9   2 -10   76.39    2.45
  -9   2 -10   75.98    2.10
  -9   2  11  185.61    6.76
  -9  -2  11  176.93    3.13
  -9   2  11  179.35    3.25
   9   2 -11  182.00    3.12
  -9   2  11  190.97    3.39
  -9  -2  11  190.51    3.26
  -9   2  11  180.30    6.04
  -9   2 -11  180.06    2.97
  -9   2 -11  185.39    3.00
  -9   2 -11  171.80    3.23
  -9   2 -12   54.32    2.27
  -9   2 -12   61.72    2.10
  -9   2  12   60.86    2.32
  -9  -2  12   57.53    2.16
   9   2 -12   59.22    2.23
  -9   2  12   62.69    2.62
  -9  -2  12   61.06    2.50
   9  -2 -12   57.64    5.26
  -9   2  12   55.00    4.72
  -9   2  12   59.73    5.40
  -9   2 -12   58.24    2.01
   9   2 -13 1156.43   13.11
  -9   2  13 1167.05   13.11
  -9  -2  13 1170.09   13.07
  -9   2  13 1200.21   13.25
  -9  -2  13 1143.66   13.14
  -9   2 -13 1146.63   13.04
  -9   2 -13 1122.73   13.07
  -9   2 -13 1107.40   13.28
  -9   2  14  403.22    5.19
  -9  -2  14  399.21    5.14
  -9  -2  14  388.84    5.07
  -9   2  14  409.39    5.21
  -9   2 -14  392.27    5.02
   9   2 -14  387.56    5.08
  -9   2  15  798.82    9.09
  -9  -2  15  808.26    9.09
  -9  -2  15  795.63    9.10
  -9   2  15  813.14    9.18
   9   2 -15  776.16    9.08
  -9   2  16  114.74    2.62
   9   2 -16  105.34    2.38
  -9  -2  16  103.57    2.20
  -9   2  16  112.48    2.42
  -9   2 -16  104.58    2.30
   9   2 -16  103.87    2.25
  -9   2  17   34.99    1.95
   9   2 -17   36.75    1.80
   9   2 -17   34.66    1.57
  -9   2 -17   34.23    1.74
  -9   2  17   27.29    1.74
  -9  -2  17   26.24    1.59
   9   2 -18    7.71    1.29
   9   2 -18    7.92    1.46
  -9   2 -18    6.48    1.42
  -9  -2  18    7.79    1.27
  -9   2  18    8.85    1.41
  -9   2  18    7.19    1.51
  -9   2  19   15.22    1.24
  -9  -2  19   15.01    1.13
   9   2 -19   16.72    1.28
   9   2 -19   15.43    1.05
  -9   2  19   15.85    1.38
  -9   2  20   36.93    1.06
   9   2 -20   37.41    1.10
  -9  -2  21  164.96    2.04
  -9   3   0    1.21    2.07
  -9   3   0    2.07    4.71
  -9   3   0    1.36    2.90
  -9  -3   0    0.30    1.45
  -9   3   0    1.36    1.53
  -9  -3   1  367.68    4.67
  -9   3  -1  351.58    4.58
  -9  -3   1  383.60    4.64
  -9   3   1  352.00    6.64
  -9   3  -1  350.69    6.35
  -9   3   1  365.87    8.21
  -9   3   1  331.11    8.08
  -9  -3  -1  334.14    4.40
  -9   3   1  333.08    4.47
  -9   3  -1  322.50    4.44
  -9  -3   1  329.62    4.42
  -9   3  -2    1.11    1.55
  -9   3  -2    1.18    1.50
  -9  -3  -2    0.84    1.43
  -9  -3   2    2.02    1.53
  -9   3   2    2.31    1.70
  -9  -3   2    0.63    1.81
  -9  -3  -2    2.41    1.81
  -9  -3   2    0.79    2.06
  -9   3   2    0.96    4.67
  -9   3   2   -0.34    4.60
  -9   3   2    5.26    3.12
  -9   3  -2    1.22    2.69
  -9  -3  -3  149.51    2.51
  -9   3  -3  145.08    2.54
  -9   3   3  164.96    2.79
  -9  -3   3  153.38    2.66
  -9  -3   3  153.44    2.82
  -9  -3  -3  155.08    2.79
  -9  -3  -3  154.02    2.95
  -9   3   3  173.90    6.15
  -9   3   3  163.62    6.39
  -9   3   3  171.38    4.93
  -9  -3   4   11.09    1.56
  -9   3   4   10.36    1.62
  -9   3  -4    9.07    1.49
  -9  -3  -4    9.77    1.43
  -9  -3   4    9.33    1.90
  -9  -3  -4    9.22    1.84
  -9  -3  -4    9.27    2.11
  -9   3   4   10.35    4.54
  -9   3   4   11.80    4.87
  -9   3   4   10.97    3.45
  -9   3  -5   68.45    1.91
  -9  -3  -5   71.13    1.86
  -9  -3  -5   96.40    2.45
  -9  -3   5   69.62    2.06
  -9   3   5   70.90    2.22
  -9  -3   5  101.36    2.34
  -9  -3  -5  105.42    2.28
  -9   3   5   78.77    5.23
  -9   3   5   77.09    5.55
  -9   3   5   80.92    4.28
  -9  -3  -6   -0.95    2.09
  -9   3   6   -0.31    1.82
  -9  -3   6    1.27    1.67
  -9  -3  -6    0.28    1.49
  -9   3  -6    0.33    1.54
  -9   3   6    2.97    2.22
  -9  -3   6   -1.70    1.87
  -9  -3  -6    1.30    1.77
  -9   3   6    2.58    4.49
  -9   3   6    0.07    3.62
  -9   3   6    1.92    4.84
  -9   3  -7  497.16    6.27
  -9  -3  -7  501.87    6.23
  -9   3  -7  526.34    6.28
  -9  -3  -7  535.00    6.38
  -9  -3   7  496.06    6.33
  -9   3   7  558.97    6.52
  -9   3   7  507.19    6.37
  -9  -3   7  510.08    6.16
  -9  -3   7  518.09    6.35
  -9   3  -7  522.65    6.70
  -9  -3  -7  512.89    6.28
  -9   3   7  540.78    9.71
  -9   3   7  564.32    9.33
  -9   3   7  541.12   10.45
  -9   3   8   28.84    4.65
  -9   3  -8   23.38    1.65
  -9  -3  -8   24.26    1.60
  -9   3  -8   26.09    1.83
  -9  -3  -8   27.63    2.16
   9   3  -8   27.70    2.08
  -9   3   8   27.78    2.28
  -9  -3   8   26.78    2.01
  -9  -3   8   27.65    1.89
  -9  -3  -8   29.52    1.77
  -9   3  -8   30.35    2.33
  -9   3   8   24.96    1.98
  -9  -3   8   22.00    1.83
  -9   3   8   33.75    5.27
  -9   3  -9  110.31    2.49
  -9   3   9   99.94    5.30
  -9  -3  -9  101.47    2.15
  -9  -3   9  104.81    2.29
  -9   3  -9  110.17    2.80
  -9   3  -9  102.03    2.33
  -9   3  -9   91.60    2.20
  -9  -3  -9   93.63    2.16
  -9  -3  -9  106.89    2.49
   9   3  -9  105.71    2.51
  -9   3   9  100.55    2.61
  -9  -3   9  106.22    2.46
  -9  -3   9   85.54    2.30
  -9   3   9   94.76    2.50
  -9   3   9  110.47    6.15
  -9   3 -10   37.03    2.35
  -9   3  10   32.06    5.33
  -9  -3 -10   36.04    1.99
   9   3 -10   37.34    2.16
  -9   3  10   35.51    2.29
  -9  -3  10   37.85    2.17
  -9   3  10   36.59    4.60
  -9   3  10   40.34    4.34
  -9   3 -10   38.08    2.10
  -9   3  10   33.50    2.05
  -9  -3  10   28.05    1.91
  -9   3  11   70.02    5.70
  -9  -3  11   55.38    2.06
  -9   3  11   62.72    2.26
   9   3 -11   78.97    2.40
  -9   3  11   71.25    2.41
  -9  -3  11   75.66    2.39
  -9   3  11   68.41    4.77
   9  -3 -11   61.76    5.22
  -9   3  11   71.74    4.76
  -9   3 -11   81.59    2.35
  -9   3 -11   78.40    2.50
  -9   3  12   45.00    2.29
  -9  -3  12   49.43    2.28
  -9   3  12   42.93    2.08
  -9  -3  12   40.49    1.91
  -9   3 -12   43.84    2.32
  -9   3 -12   43.35    2.08
   9   3 -12   47.32    2.18
  -9   3  13  532.59    6.43
  -9  -3  13  561.51    6.46
  -9  -3  13  500.00    6.41
  -9   3  13  532.14    6.58
  -9   3 -13  498.11    6.78
  -9   3 -13  504.87    6.50
   9   3 -13  567.88    6.54
  -9   3 -14   14.60    1.91
   9   3 -14   15.39    2.06
  -9  -3  14   12.37    1.63
  -9   3  14   15.22    1.81
  -9   3  14   15.54    2.07
  -9  -3  14   17.19    2.12
  -9   3 -15   80.66    2.12
   9   3 -15   82.25    2.20
  -9   3  15   55.46    1.99
  -9  -3  15   54.09    1.80
  -9   3  15   78.77    2.24
  -9  -3  15   81.72    2.24
   9   3 -16    4.20    1.65
  -9   3  16    1.83    1.49
  -9  -3  16    1.48    1.33
  -9   3  16    3.08    1.79
  -9  -3  16    1.89    1.83
   9   3 -16    3.35    1.67
  -9   3  17   98.01    1.97
  -9  -3  17  100.09    2.05
   9   3 -17   92.12    1.89
   9   3 -17   95.61    2.00
   9   3 -18    8.53    1.22
   9   3 -18    9.87    1.30
  -9   3  18   11.50    1.28
  -9  -3  18   12.51    1.39
  -9   3  18    8.80    1.11
   9   3 -19  124.45    1.81
   9   3 -19  127.27    1.89
   9   3 -20    2.71    0.73
  -9  -4   0    0.66    2.29
  -9   4   0    0.91    3.19
  -9   4   0    0.49    1.62
  -9  -4   1  170.49    3.15
  -9  -4   1  181.82    3.33
  -9   4  -1  176.37    7.01
  -9   4  -1  184.37    2.91
  -9   4   1  184.67    2.87
  -9   4  -1  179.03    4.93
  -9   4   1  176.26    5.21
  -9   4  -2  624.48    7.08
  -9   4   2  587.66    7.21
  -9  -4   2  581.47    7.17
  -9  -4  -2  575.17    7.16
  -9  -4   2  582.40    7.20
  -9   4  -2  605.85   11.29
  -9   4   2  548.71   10.57
  -9   4  -2  578.49    9.08
  -9   4   2  603.48    9.68
  -9   4  -3  867.70    9.62
  -9  -4   3  796.02    9.67
  -9   4   3  844.35    9.71
  -9  -4   3  814.77    9.70
  -9  -4  -3  821.74    9.70
  -9   4   3  882.19   13.74
  -9   4   3  864.81   12.46
  -9   4   3  807.10   13.35
  -9  -4  -4  136.33    2.96
  -9   4   4  139.04    4.99
  -9   4   4  140.30    6.30
  -9   4   4  139.80    3.01
  -9  -4   4  139.32    2.81
  -9  -4  -4  141.51    2.77
  -9   4   4  125.59    6.10
  -9   4  -4  140.94    2.60
  -9  -4  -5  974.58   11.16
  -9   4   5 1010.94   14.08
  -9   4   5 1006.17   15.00
  -9   4   5  963.83   11.13
  -9  -4   5  961.85   11.16
  -9  -4  -5  954.02   11.13
  -9   4   5  922.37   14.91
  -9   4  -5  982.35   11.09
  -9  -4  -6   45.76    2.41
  -9   4   6   43.28    4.15
  -9   4   6   42.24    5.29
  -9   4   6   45.16    2.42
  -9  -4   6   51.23    2.16
  -9  -4  -6   51.04    2.08
  -9   4   6   38.95    5.31
  -9   4  -6   42.37    1.96
  -9  -4  -7  661.70    7.95
  -9  -4   7  657.07    7.96
  -9   4   7  677.00    8.02
  -9   4   7  655.53   11.95
  -9   4   7  698.90   11.84
  -9   4   7  715.19   11.10
  -9  -4  -7  690.44    8.04
  -9  -4   8    4.30    1.45
  -9   4   8    8.07    2.29
  -9  -4  -8    8.28    2.21
  -9   4  -8    8.20    2.28
  -9  -4   8    9.76    1.83
  -9  -4  -8    7.99    1.77
  -9   4   8    7.95    4.81
  -9   4   8    9.13    4.99
  -9  -4  -9    3.81    2.10
   9   4  -9    4.31    2.05
  -9  -4   9    0.72    1.79
  -9   4   9    4.04    2.24
   9  -4  -9    1.51    4.28
  -9   4   9    6.73    4.63
  -9   4  -9    3.87    2.26
  -9  -4   9    4.61    1.72
  -9  -4  -9    3.05    1.61
  -9  -4   9    4.25    1.49
  -9   4  10   68.88    2.42
  -9  -4  10   64.26    2.07
   9   4 -10   67.06    2.36
  -9  -4 -10   65.82    2.29
  -9   4 -10   67.42    2.70
  -9   4 -10   64.01    2.41
  -9   4  11   71.41    2.39
  -9  -4  11   66.82    2.10
   9   4 -11   68.23    2.35
  -9  -4 -11   67.05    2.10
  -9   4 -11   66.44    2.53
  -9   4 -11   69.77    2.42
  -9   4 -12   25.43    2.05
  -9   4  12   25.97    2.11
  -9  -4  12   21.17    1.93
   9   4 -12   25.62    2.04
  -9   4 -12   24.61    2.22
  -9   4 -13  561.46    7.18
  -9   4  13  602.45    7.02
  -9  -4  13  599.41    6.96
   9   4 -13  630.44    7.13
  -9   4 -13  560.29    7.41
   9   4 -14   17.53    1.87
  -9   4 -14   12.14    1.76
  -9   4  14   17.62    1.87
  -9  -4  14   17.37    1.76
   9   4 -15  523.94    6.15
  -9   4  15  526.68    6.03
  -9  -4  15  515.61    6.03
   9   4 -16   58.75    1.70
  -9   4  16   60.72    1.66
   9   4 -16   61.28    1.71
  -9   4 -16   55.01    1.79
  -9  -4  16   59.11    1.68
   9   4 -17   84.78    1.71
  -9  -4  17   86.51    1.67
   9   4 -17   80.13    1.66
   9   4 -18   78.54    1.45
  -9  -4  18   81.15    1.38
   9   4 -18   80.19    1.44
   9   4 -19    0.04    0.68
   9   4 -19    0.22    0.63
  -9   5   0    0.29    5.40
  -9   5   0    0.92    3.44
  -9   5   0    0.81    1.65
  -9  -5   0    0.23    2.33
  -9  -5   1  249.78    3.97
  -9  -5  -1  258.23    3.98
  -9   5   1  250.64    7.98
  -9   5  -1  243.17    7.84
  -9   5  -1  243.97    5.88
  -9   5   1  249.05    6.14
  -9  -5   1  255.03    3.85
  -9   5  -1  260.93    3.61
  -9   5   1  252.72    3.57
  -9  -5   2  177.40    3.33
  -9   5   2  189.99    7.34
  -9  -5   2  186.40    3.24
  -9  -5  -2  178.90    3.25
  -9   5   2  197.40    2.97
  -9   5  -2  192.06    2.98
  -9   5   2  200.04    5.70
  -9  -5   3    7.37    2.18
  -9  -5   3   10.24    2.05
  -9  -5  -3    7.81    2.01
  -9   5  -3    9.38    1.73
  -9   5   3    9.11    1.64
  -9   5   3    8.02    3.77
  -9  -5   4    2.34    2.10
  -9   5   4    1.62    3.80
  -9  -5   4    2.81    1.98
  -9  -5  -4    1.34    1.95
  -9   5  -4    3.23    1.78
  -9   5   4    4.29    1.58
  -9  -5  -5  120.10    2.84
  -9   5   5  130.41    6.41
  -9   5   5  120.72    2.27
  -9   5  -5  123.10    2.47
  -9   5   5  120.73    5.04
  -9   5  -5  111.09    3.00
  -9  -5   5  114.46    2.58
  -9  -5  -5  115.52    2.57
  -9  -5  -6    0.50    2.23
  -9   5  -6   -0.67    1.80
  -9   5   6    0.87    1.44
  -9   5  -6    2.24    2.29
  -9  -5   6    1.88    1.89
  -9  -5  -6    3.32    1.87
  -9   5   7  102.96    2.66
  -9  -5   7   96.30    2.32
  -9  -5  -7   93.99    2.31
  -9   5  -7   96.87    2.80
  -9  -5  -7  104.69    2.64
  -9   5   7   88.59    1.94
  -9   5  -7  100.45    2.37
   9   5  -8    3.77    2.02
  -9   5  -8    4.91    2.24
  -9  -5   8    3.18    1.71
  -9  -5  -8    3.65    1.69
  -9   5   8    3.52    2.25
  -9  -5  -8    3.87    2.13
  -9   5   8    3.73    1.34
  -9   5  -9  138.46    3.19
  -9  -5  -9  142.72    2.77
   9   5  -9  143.66    2.76
  -9   5   9  145.51    2.84
  -9   5 -10    0.94    2.08
  -9   5  10    2.30    2.06
   9   5 -10   -0.14    1.99
  -9  -5 -10    0.11    1.93
   9   5 -11  318.20    4.28
  -9   5  11  322.42    4.22
  -9   5 -11  318.15    4.52
  -9   5 -12   10.76    1.84
  -9   5 -13   62.50    1.98
  -9   5 -14   11.05    1.58
   9   5 -15   34.62    1.41
  -9   5 -15   29.45    1.50
   9   5 -16    2.08    1.04
   9   5 -17   37.45    0.98
  -9  -6   0    0.15    2.23
  -9   6   0    1.15    1.53
  -9  -6   1  165.57    3.15
  -9  -6  -1  170.65    3.17
  -9  -6   1  158.11    3.02
  -9   6  -1  180.33    2.73
  -9   6   1  179.22    2.67
  -9  -6   2  148.71    2.91
  -9  -6  -2  156.90    3.05
  -9  -6   2  151.71    2.86
  -9  -6  -2  156.72    2.89
  -9   6  -2  157.19    2.60
  -9   6   2  151.16    2.45
  -9  -6   3  141.61    2.79
  -9  -6  -3  136.06    3.06
  -9   6  -3  141.60    3.08
  -9  -6   3  137.84    2.75
  -9  -6  -3  140.14    2.78
  -9   6  -4  559.69    7.20
  -9  -6   4  581.51    6.86
  -9  -6  -4  599.28    6.89
  -9   6   4  551.30    6.59
  -9  -6   5   45.16    1.96
  -9  -6  -5   45.94    1.96
  -9   6  -5   45.60    2.35
  -9  -6  -6  356.23    4.56
  -9   6  -6  334.79    4.90
  -9  -6   6  349.33    4.55
  -9  -6  -6  369.43    4.71
  -9   6  -7    2.82    1.96
  -9  -6   7   -2.08    1.56
  -9  -6  -7    0.97    1.61
  -9  -6  -7    0.26    2.04
  -9  -6   8   87.92    1.92
  -9   6  -8   85.65    2.48
  -9  -6   9    4.49    1.28
  -9   6  -9    3.88    1.82
  -9  -6  -9    5.62    1.83
  -9   6  -9    3.78    1.92
  -9  -6 -10   29.38    1.77
  -9   6 -10   26.76    1.89
  -9   6 -11   27.86    1.75
  -9   6 -11   27.90    1.71
  -9   6 -12  205.15    3.01
   9   6 -13   -0.47    1.15
  -9   6 -13    1.03    1.26
   9   6 -14  268.39    3.21
   9   6 -14  279.40    3.21
   9   6 -15    0.37    0.72
   9   6 -15   -0.27    0.75
  -9   7   0   -0.77    1.65
  -9  -7   0   -1.21    1.60
  -9  -7   0   -0.95    1.77
  -9   7  -1   23.82    1.80
  -9   7   1   25.75    1.70
  -9  -7   1   26.14    1.69
  -9  -7   1   27.58    1.79
  -9  -7  -1   27.82    1.88
  -9   7  -2    4.71    1.68
  -9  -7   2    2.63    1.57
  -9  -7  -2    3.48    1.86
  -9  -7   3   67.65    1.84
  -9  -7  -3   67.87    1.87
  -9  -7  -3   71.80    2.11
  -9   7  -4    5.61    1.61
  -9  -7   4    4.32    1.49
  -9  -7  -4    4.50    1.52
  -9  -7  -4    7.11    1.81
   9   7  -5   17.40    1.58
  -9  -7   5   13.14    1.43
  -9   7  -5   13.82    1.71
  -9  -7  -5   17.25    1.46
   9   7  -6    2.34    1.44
  -9  -7   6    3.73    1.28
  -9  -7  -6    2.86    1.31
  -9   7  -6    3.19    1.49
  -9   7  -7   16.55    1.54
  -9  -7   7   17.73    1.18
   9   7  -7   20.01    1.42
  -9  -7  -7   21.10    1.61
  -9   7  -8   22.58    1.47
  -9  -7   8   23.05    1.04
   9   7  -8   30.40    1.36
  -9  -7  -8   31.32    1.55
   9   7  -9   73.06    1.53
  -9  -7  -9   78.34    1.65
   9   7 -10    0.14    1.03
   9   7 -11   33.32    1.02
   9   7 -12    4.01    0.67
  -9  -8   0   -0.93    1.08
  -9   8   0    0.38    0.81
  -9   8  -1    3.45    0.82
  -9  -8   1    3.14    1.07
   9   8  -2   22.67    1.10
  -9  -8   2   22.03    1.10
   9   8  -3   63.42    1.31
  -9  -8   3   65.24    1.31
  -9  -8  -3   67.63    1.32
  -9  -8   4   24.09    0.98
  -9  -8  -4   25.83    0.99
  -9   8  -4   22.33    0.88
  -9  -8  -4   24.63    1.15
   9   8  -5  216.75    2.51
  -9  -8  -5  218.21    2.58
  -9   8  -6  101.80    1.68
  -9   8  -7    0.57    0.80
  -9   8  -8   28.03    0.78
 -10   0   0  797.06    9.39
 -10   0   1    1.99    1.63
 -10   0   1    0.09    1.85
 -10   0  -1    1.02    1.77
 -10   0   2  620.58    7.59
 -10   0   2  660.80    7.86
 -10   0   3   -4.17    4.72
 -10   0   3    0.62    1.86
 -10   0  -3    1.48    1.79
 -10   0   3    2.27    1.87
 -10   0   4  406.80    8.81
 -10   0  -4  408.42    5.22
 -10   0   4  417.49    5.33
 -10   0   5   -1.36    4.79
 -10   0  -5    1.37    1.32
 -10   0  -5    1.44    1.75
 -10   0   5    0.01    1.98
 -10   0   5    0.82    2.04
 -10   0   6  468.01    9.54
 -10   0  -6  489.71    5.97
 -10   0  -6  452.21    5.65
 -10   0   6  482.65    6.11
 -10   0   6  498.95    5.93
 -10   0   7    0.56    4.79
 -10   0  -7    0.23    1.27
 -10   0   7    2.38    1.95
 -10   0  -7    1.54    1.79
 -10   0   7    0.88    2.24
 -10   0   8  271.47    7.47
 -10   0  -8  252.11    3.44
 -10   0  -8  279.33    3.93
 -10   0   8  283.58    3.97
 -10   0   8  263.66    4.03
 -10   0   9   -4.51    4.75
 -10   0   9    1.39    1.98
 -10   0  -9   -1.22    1.89
 -10   0   9    1.05    2.31
 -10   0  10 2085.66   27.09
 -10   0 -10 2146.16   23.58
 -10   0  10 2130.77   23.64
 -10   0  10 2102.22   23.48
 -10   0  11   -0.80    4.63
 -10   0 -11    0.04    1.94
 -10   0  11   -0.26    2.05
 -10   0  12  132.43    2.88
  10   0 -12  128.71    2.40
 -10   0  13    1.56    2.01
  10   0 -13    0.30    1.64
 -10   0  14   17.18    2.01
  10   0 -14   14.19    1.61
 -10   0  15    0.41    1.83
  10   0 -15    0.30    1.48
 -10   0  16  540.99    6.40
 -10   0  16  581.06    6.44
 -10   0  17    0.08    1.47
  10   0 -17    0.04    1.22
 -10   0  17    2.00    1.84
 -10   0  18   62.65    1.75
  10   0 -18   69.36    1.40
 -10   0  19    0.48    1.11
 -10   0  19    0.69    1.30
 -10   0  20  261.75    4.04
 -10   0  20  382.99    3.89
 -10   1   0    5.67    2.99
 -10   1   0    8.28    1.86
 -10  -1   0    5.60    1.80
 -10   1   0    6.28    1.79
 -10   1   1  109.13    4.25
 -10   1  -1  106.93    3.90
 -10  -1   1  114.43    2.49
 -10   1  -1  117.45    2.50
 -10  -1  -1  117.08    2.44
 -10   1   1  118.84    2.55
 -10  -1  -1  105.52    2.39
 -10   1  -1   98.35    2.33
 -10   1   1  101.43    2.34
 -10   1   2  108.31    2.41
 -10  -1  -2  116.46    2.42
 -10   1  -2  115.83    2.48
 -10   1   2  108.67    2.48
 -10  -1   2  103.67    2.41
 -10   1   2  114.60    4.46
 -10   1  -2  103.64    2.35
 -10  -1  -2  111.10    2.42
 -10  -1   2  108.52    2.45
 -10   1   3  257.18    6.10
 -10  -1   3  257.52    3.71
 -10  -1  -3  254.96    3.67
 -10   1  -3  266.16    3.75
 -10  -1  -3  258.39    3.70
 -10   1   3  258.96    3.83
 -10  -1   3  256.03    3.76
 -10   1   3  234.27    3.54
 -10  -1   3  235.35    3.44
 -10  -1  -4   26.54    1.87
 -10  -1   4   23.21    1.94
 -10   1  -4   25.40    1.91
 -10   1   4   23.68    2.03
 -10   1   4   21.61    2.04
 -10  -1   4   21.60    1.90
 -10   1   4   24.87    5.02
 -10   1  -4   20.95    1.56
 -10   1   4   20.41    3.81
 -10  -1  -4   22.49    1.86
 -10  -1   4   22.74    1.97
 -10   1  -5  247.42    3.64
 -10  -1  -5  243.24    3.61
 -10   1   5  260.97    3.90
 -10  -1   5  254.32    3.83
 -10   1   5  251.07    7.49
 -10  -1   5  247.95    7.00
 -10   1   5  254.44    3.75
 -10  -1   5  237.78    3.54
 -10   1  -5  235.68    3.43
 -10   1   5  253.33    6.41
 -10  -1  -5  249.14    3.61
 -10  -1   5  251.73    3.72
 -10   1  -6   11.69    1.63
 -10  -1   6   10.36    1.94
 -10   1  -6   12.77    1.79
 -10  -1  -6   11.82    1.75
 -10   1   6    9.79    2.02
  10   1  -6   10.81    1.61
 -10   1   6   14.71    2.22
 -10  -1   6   12.91    1.98
 -10   1  -6   12.36    1.51
 -10   1   6   14.39    4.00
 -10  -1  -6   13.99    1.78
 -10  -1   6   14.88    1.97
 -10   1   6   17.18    5.06
 -10  -1   6   11.65    4.71
 -10   1  -7  246.96    3.61
 -10  -1  -7  243.50    3.58
 -10   1  -7  240.80    3.35
  10   1  -7  230.29    3.40
 -10   1   7  250.63    3.76
 -10  -1   7  241.81    3.57
 -10  -1   7  232.83    3.71
 -10   1   7  249.38    3.80
 -10   1   7  249.60    6.66
 -10   1  -7  218.92    3.52
 -10   1   7  252.71    7.40
 -10  -1   7  243.92    7.02
 -10   1  -8  124.55    2.28
 -10   1  -8  126.54    2.63
 -10  -1  -8  132.52    2.62
  10   1  -8  116.00    2.38
 -10  -1   8  123.72    2.68
 -10   1   8  127.75    2.79
 -10  -1   8  131.52    2.76
 -10   1   8  138.49    5.59
 -10   1  -8  105.70    2.41
 -10   1   8  129.53    6.14
 -10  -1   8  129.57    5.91
 -10   1  -9    1.47    1.51
  10   1  -9    0.63    1.70
 -10  -1   9    1.13    2.19
 -10  -1   9    1.25    1.96
 -10   1  -9    2.29    1.95
 -10  -1  -9    2.01    1.91
 -10   1   9    0.06    2.04
 -10   1   9   -0.74    4.26
 -10   1  -9    1.18    1.62
 -10   1   9   -0.62    4.89
 -10  -1   9    0.56    4.61
 -10  -1  10  588.04    7.00
 -10   1  10  584.77    7.05
  10   1 -10  535.40    6.73
 -10  -1  10  586.01    6.89
 -10   1 -10  503.47    6.81
 -10   1 -10  579.81    6.92
 -10  -1 -10  587.78    6.91
 -10   1 -10  551.89    6.68
 -10   1  10  583.14   10.86
 -10  -1  10  558.60   10.32
  10   1 -11    4.68    1.84
 -10  -1  11    2.78    2.31
 -10   1  11    3.66    4.80
 -10  -1  11    2.70    4.39
  10   1 -11    3.13    4.00
 -10   1 -11    4.50    1.54
 -10  -1  11    2.56    1.93
 -10   1  11    1.78    2.02
 -10  -1 -11    3.95    1.86
 -10   1 -11    4.02    1.91
 -10   1  12   54.51    2.26
 -10  -1  12   52.10    2.22
 -10   1 -12   50.56    2.14
 -10  -1  12   59.00    2.50
  10   1 -12   53.78    2.04
 -10   1  13    7.83    2.04
 -10  -1  13    6.76    1.94
 -10   1 -13    9.76    1.93
  10   1 -13    7.95    1.81
 -10   1  13    7.50    2.42
 -10  -1  13   10.78    2.30
 -10   1 -14   45.06    2.01
 -10   1  14   39.75    2.09
 -10  -1  14   40.51    2.04
  10   1 -14   43.74    1.93
 -10   1  14   46.59    2.43
  10   1 -15    2.99    1.67
  10   1 -15    2.88    1.43
 -10   1  15    1.58    1.77
 -10  -1  15    2.84    1.70
 -10   1  15    2.87    2.17
 -10   1  16   92.31    2.21
 -10  -1  16   86.68    2.11
  10   1 -16   93.06    2.00
 -10   1  17    0.12    1.54
 -10  -1  17    0.13    1.40
  10   1 -17    1.14    1.37
 -10   1  17    1.68    1.79
  10   1 -18  228.75    2.99
 -10   1  18  234.13    3.24
 -10  -1  18  224.22    3.15
 -10   1  19    6.87    1.16
  10   1 -19    8.11    0.92
 -10   1  19    7.84    1.12
 -10  -1  19    7.44    1.05
 -10   1  20   22.29    0.91
 -10  -1  20   23.18    0.96
 -10   1  20   15.97    0.87
 -10  -1  20   17.50    0.83
 -10   2   0  135.02    2.70
 -10   2   0  130.40    2.68
 -10  -2   0  133.65    2.59
 -10   2   0  134.85    4.41
 -10   2  -1  970.53   11.24
 -10   2   1  998.06   13.61
 -10   2  -1  942.58   13.16
 -10   2   1  950.11   11.22
 -10   2  -1  999.13   11.35
 -10  -2  -1  986.20   11.29
 -10   2   1 1025.76   11.42
 -10  -2   1  999.34   11.34
 -10  -2   1  997.28   11.35
 -10   2   2  438.63    7.90
 -10   2   2  444.17    9.01
 -10   2   2  424.82    5.52
 -10   2   2  441.53    9.58
 -10  -2   2  443.07    5.63
 -10  -2  -2  450.45    5.62
 -10  -2  -2  441.31    5.57
 -10   2  -2  446.32    5.61
 -10   2   2  448.38    5.71
 -10  -2   2  442.43    5.62
 -10  -2  -3   67.04    2.04
 -10   2  -3   65.77    2.12
 -10  -2   3   60.93    2.08
 -10   2   3   70.46    2.30
 -10   2   3   63.59    4.15
 -10   2   3   64.59    5.16
 -10   2   3   70.32    2.33
 -10   2  -3   67.11    1.95
 -10   2   3   66.88    5.76
 -10  -2   3   78.42    2.27
 -10  -2  -3   78.59    2.22
 -10  -2  -4   12.99    1.72
 -10   2  -4   13.22    1.77
 -10   2   4   12.38    1.96
 -10  -2   4   10.52    1.83
 -10   2   4   10.44    3.70
 -10   2   4   15.50    4.70
 -10   2   4   13.92    2.22
 -10   2  -4   13.90    1.66
 -10   2   4   14.34    5.11
 -10  -2  -4   15.04    1.93
 -10  -2   4   14.15    2.00
 -10   2   5   87.86    2.51
 -10  -2   5   85.94    2.36
 -10   2   5   84.86    4.65
 -10   2   5   93.08    5.36
 -10  -2   5   83.69    2.14
 -10   2  -5   84.60    2.20
 -10  -2  -5   88.05    2.15
 -10   2  -5   93.02    2.15
 -10   2   5   99.21    6.01
 -10  -2   5   86.78    2.38
 -10  -2  -5   82.70    2.29
 -10   2   6   10.42    2.07
 -10  -2   6   11.81    1.94
 -10   2  -6   10.73    1.78
 -10   2   6   10.92    3.93
 -10   2   6   13.14    4.61
 -10  -2   6   10.73    1.86
 -10  -2  -6   11.61    1.72
 -10   2  -6   12.18    1.67
 -10   2   6   10.60    5.17
 -10  -2   6    9.19    1.93
 -10  -2  -6    9.82    1.85
 -10   2  -6   11.61    1.86
 -10   2  -7  171.10    2.81
 -10   2  -7  167.51    2.93
 -10  -2  -7  171.99    2.89
 -10  -2   7  162.78    3.04
 -10   2   7  175.83    3.26
  10   2  -7  168.25    2.87
 -10  -2   7  165.52    2.87
 -10   2   7  174.67    6.05
 -10   2  -7  158.36    3.08
 -10  -2   7  179.16    2.99
 -10  -2  -7  169.00    2.86
 -10   2   7  173.51    5.79
 -10  -2  -8  626.71    7.47
 -10   2  -8  619.80    7.41
 -10   2  -8  612.83    7.50
 -10  -2   8  625.27    7.60
 -10   2   8  651.08    7.72
  10   2  -8  627.42    7.46
 -10  -2   8  619.42    7.38
 -10   2   8  610.68   10.61
 -10   2   8  639.02   10.75
 -10  -2  -8  625.51    7.40
 -10   2  -8  612.04    7.68
 -10  -2   8  667.53    7.54
 -10   2  -8  605.04    7.35
  10   2  -9  394.01    5.03
 -10  -2   9  399.75    5.00
 -10   2  -9  371.13    5.03
 -10  -2  -9  373.62    4.99
 -10   2  -9  385.17    4.94
 -10   2  -9  405.16    5.26
 -10   2  -9  389.62    4.86
 -10   2   9  388.68    5.28
 -10  -2   9  371.46    5.13
  10   2 -10   66.16    2.22
 -10   2  10   73.92    2.69
 -10  -2  10   68.72    2.37
 -10   2 -10   73.24    2.09
 -10   2 -10   68.85    2.15
 -10  -2 -10   69.57    2.12
 -10   2 -10   59.83    1.89
 -10   2 -10   62.89    2.31
 -10   2  10   78.89    2.45
 -10  -2  10   72.89    2.28
 -10   2  11  269.40    4.00
 -10  -2  11  260.63    3.76
 -10   2  11  241.47    3.85
 -10  -2  11  231.47    3.74
 -10   2 -11  240.02    3.46
 -10   2 -11  254.46    3.84
  10   2 -11  245.25    3.65
 -10   2  12  299.44    4.29
  10   2 -12  301.15    4.12
 -10   2  12  310.80    4.38
 -10  -2  12  298.53    4.14
 -10  -2  13   18.04    1.86
 -10   2  13   20.16    2.04
  10   2 -13   22.17    1.97
 -10   2  13   20.33    2.36
 -10  -2  13   19.70    2.17
 -10   2  14   67.02    2.19
 -10  -2  14   62.49    2.04
  10   2 -14   64.64    2.11
 -10   2  14   66.07    2.39
 -10  -2  14   68.29    2.28
 -10   2  15    0.40    1.71
 -10  -2  15    0.20    1.57
  10   2 -15    0.53    1.67
 -10   2  15    1.00    1.94
 -10  -2  15    1.41    1.95
  10   2 -16    6.59    1.56
 -10   2  16    5.77    1.59
 -10  -2  16    6.49    1.43
  10   2 -16    6.22    1.43
 -10   2  16    5.30    1.71
 -10  -2  16    7.56    1.74
  10   2 -17  144.21    2.23
  10   2 -17  139.51    2.09
 -10   2  17  145.07    2.33
 -10  -2  17  147.82    2.32
 -10   2  17  125.13    2.32
 -10  -2  17  126.40    2.21
 -10   2  18  341.63    3.88
  10   2 -18  307.09    3.72
 -10   2  18  321.19    3.98
 -10  -2  18  301.19    3.89
  10   2 -18  331.81    3.88
 -10  -2  19  256.35    3.11
  10   2 -19  267.63    3.11
 -10   3   0  417.20    7.38
 -10   3   0  424.84    5.36
 -10   3   0  405.30    5.24
 -10  -3   0  395.71    5.16
 -10  -3   1  521.85    6.67
 -10   3   1  572.27    9.03
 -10   3  -1  559.37    8.62
 -10   3   1  602.00   10.80
 -10   3   1  559.47    6.67
 -10  -3  -1  529.34    6.46
 -10   3   1  538.64    6.56
 -10  -3   1  540.71    6.51
 -10   3  -1  524.03    6.52
 -10   3  -2   -0.02    1.68
 -10  -3  -2   -0.45    1.59
 -10   3   2   -1.49    1.81
 -10  -3   2   -0.33    1.67
 -10   3   2   -0.75    5.14
 -10  -3  -2   -4.66    2.32
 -10   3   2   -0.35    5.11
 -10  -3   2   -0.51    2.07
 -10  -3  -2    0.37    2.02
 -10   3   2   -0.98    3.39
 -10  -3   3  123.36    2.73
 -10  -3  -3  123.57    2.69
 -10   3   3  121.77    2.60
 -10  -3   3  123.24    2.49
 -10   3  -3  114.72    2.37
 -10  -3  -3  116.24    2.29
 -10  -3  -3  122.41    2.82
 -10   3   3  125.19    6.41
 -10   3   3  130.22    4.83
 -10  -3   4   74.11    2.37
 -10  -3  -4   73.21    2.31
 -10   3   4   72.74    2.26
 -10  -3   4   69.88    2.14
 -10   3  -4   69.20    2.01
 -10  -3  -4   67.58    1.90
 -10   3   4   80.06    5.68
 -10  -3  -4   70.17    2.48
 -10   3   4   68.82    5.89
 -10   3   4   84.40    4.43
 -10  -3   5  123.25    2.64
 -10  -3  -5  122.42    2.59
 -10  -3   5  106.03    2.42
 -10   3   5  114.22    2.59
 -10   3  -5  103.02    2.29
 -10  -3  -5  106.87    2.20
 -10   3   5  125.36    6.14
 -10  -3  -5  117.26    2.72
 -10   3   5  113.68    6.34
 -10   3   5  123.33    4.91
 -10  -3   6   50.90    2.19
 -10  -3  -6   47.95    2.07
 -10   3  -6   50.82    2.35
 -10  -3  -6   52.42    2.34
 -10   3   6   46.59    2.02
 -10  -3   6   47.31    1.95
 -10   3  -6   49.79    1.89
 -10  -3  -6   52.99    1.81
 -10   3  -6   60.23    2.00
 -10   3   6   57.63    5.34
 -10   3   6   50.56    5.71
 -10   3   6   64.22    4.35
 -10   3  -7  342.60    5.09
 -10  -3   7  354.35    4.77
 -10  -3  -7  344.78    4.68
 -10   3  -7  351.16    4.65
 -10  -3  -7  344.79    4.59
 -10   3  -7  388.91    4.72
 -10  -3  -7  360.86    4.79
 -10   3   7  375.52    4.87
 -10  -3   7  353.48    4.76
 -10   3   7  360.23    4.85
 -10  -3   7  346.14    4.49
 -10   3   7  383.21    8.47
 -10   3   7  395.43    7.90
 -10   3   7  375.71    9.04
 -10   3  -8   12.57    1.80
 -10   3   8   13.56    4.06
 -10  -3  -8   12.32    1.73
 -10   3  -8   14.20    2.14
 -10  -3   8   14.42    1.90
 -10   3  -8   10.95    1.82
 -10  -3  -8   11.71    2.08
  10   3  -8   11.29    2.00
 -10   3   8   12.28    2.35
 -10  -3   8    7.55    1.82
 -10   3   8   12.46    4.65
 -10   3   8   18.76    5.22
 -10   3   8    9.59    2.01
 -10  -3   8    9.83    1.84
 -10   3  -8    9.69    1.65
 -10  -3  -8   11.36    1.61
 -10   3   9   87.07    2.45
 -10  -3   9   78.03    2.25
  10   3  -9   87.68    2.42
 -10   3   9   93.86    2.67
 -10  -3   9   83.28    2.22
 -10  -3   9   79.21    2.17
 -10  -3  -9   70.48    1.97
 -10   3  -9   77.08    2.56
 -10   3  -9   77.75    2.22
 -10   3  -9   95.10    2.27
 -10   3   9   93.32    6.05
 -10   3  10   20.81    2.37
 -10  -3  10   19.78    1.99
 -10   3  10   17.46    2.01
 -10  -3  10   14.93    1.84
 -10   3 -10   22.21    2.23
  10   3 -10   19.80    2.02
 -10   3 -10   21.48    1.87
 -10   3  11   46.77    2.40
 -10  -3  11   43.11    2.09
 -10   3  11   42.77    2.11
 -10  -3  11   39.98    1.98
 -10   3 -11   38.25    2.22
  10   3 -11   41.33    2.07
 -10   3 -11   35.60    1.88
 -10   3  12   78.64    2.46
 -10  -3  12   75.71    2.22
 -10   3  12   74.32    2.23
 -10  -3  12   70.33    2.07
 -10   3 -12   66.37    2.31
  10   3 -12   74.83    2.23
 -10   3 -12   65.91    2.02
 -10   3 -13    7.96    1.66
 -10   3  13   11.00    2.13
 -10  -3  13   10.50    1.89
  10   3 -13    9.91    1.90
 -10   3  13   10.26    1.80
 -10  -3  13   10.02    1.64
 -10   3  14    6.93    1.89
 -10  -3  14    4.97    1.79
  10   3 -14    8.27    1.75
 -10   3  14    7.96    1.63
 -10  -3  14    4.90    1.50
 -10   3  15    0.10    1.74
 -10  -3  15    0.70    1.66
 -10   3  15    0.42    1.43
  10   3 -15    0.83    1.56
  10   3 -16   27.78    1.43
 -10   3  16   27.83    1.61
 -10  -3  16   28.92    1.51
 -10   3  16   27.46    1.35
  10   3 -16   28.33    1.51
  10   3 -17   44.49    1.29
  10   3 -17   44.79    1.38
 -10   3  17   47.83    1.47
 -10  -3  17   46.65    1.39
  10   3 -18    2.88    0.96
  10   3 -18    4.41    0.83
 -10  -3  18    4.93    1.09
 -10   3  18    5.06    0.99
  10   3 -19   44.19    0.90
 -10  -3  19   50.61    0.93
 -10   4   0   13.04    3.37
 -10  -4   0   20.10    2.44
 -10   4   0   16.34    1.80
 -10  -4   1  600.19    7.34
 -10   4  -1  613.33    7.19
 -10   4   1  603.94    7.15
 -10  -4   2  121.73    2.74
 -10  -4  -2  114.49    2.74
 -10   4   2  101.27    4.55
 -10   4   2  110.91    6.39
 -10   4   2  110.64    2.37
 -10   4  -2  109.25    2.42
 -10  -4   3  146.32    2.99
 -10  -4  -3  152.11    2.98
 -10   4   3  152.63    6.75
 -10   4   3  146.18    5.14
 -10   4  -3  158.97    2.76
 -10  -4  -4   11.65    2.39
 -10   4   4    9.45    3.79
 -10   4   4    8.18    5.33
 -10   4   4   12.46    2.53
 -10   4  -4   11.94    1.79
 -10   4   4   13.32    5.03
 -10  -4   4   10.58    2.09
 -10  -4  -4   12.87    2.06
 -10   4   5   31.44    4.03
 -10   4   5   29.37    5.43
 -10   4  -5   27.68    1.90
 -10  -4  -5   27.15    2.38
 -10   4   5   27.18    2.49
 -10   4   5   27.93    5.22
 -10  -4   5   27.59    2.12
 -10  -4  -5   24.21    2.06
 -10   4  -5   23.20    2.26
 -10  -4   5   25.49    1.54
 -10  -4   6   56.22    1.74
 -10   4   6   63.82    2.60
 -10  -4  -6   59.53    2.47
 -10   4   6   61.65    5.64
 -10   4  -6   57.92    2.57
 -10  -4   6   55.83    2.22
 -10  -4  -6   57.35    2.14
 -10  -4   7  263.03    3.81
 -10  -4  -7  250.65    3.75
 -10   4  -7  278.96    4.39
 -10   4   7  285.80    4.04
 -10  -4  -7  277.84    3.96
 -10  -4   7  247.73    3.56
 -10   4   8  318.82    4.44
 -10  -4   8  309.99    4.21
 -10  -4  -8  303.13    4.14
 -10   4  -8  303.24    4.70
 -10  -4  -8  318.89    4.33
  10   4  -8  316.24    4.31
 -10   4   9  376.26    4.88
 -10   4  -9  365.26    5.22
 -10   4  -9  364.86    4.93
 -10  -4  -9  380.36    4.76
  10   4  -9  377.64    4.84
 -10   4 -10   10.12    1.95
 -10  -4  10    9.73    1.51
 -10   4 -10   10.59    2.16
 -10   4  10    9.62    2.19
  10   4 -10   11.33    1.99
 -10   4  11  213.36    3.27
  10   4 -11  208.19    3.18
 -10   4 -12  192.36    3.17
 -10   4 -12  200.50    3.45
 -10   4  12  224.93    3.26
  10   4 -12  219.31    3.20
 -10   4 -13   31.52    1.66
 -10   4  13   35.47    1.93
  10   4 -13   36.54    1.82
 -10   4  14   89.16    2.01
  10   4 -14   88.06    1.95
  10   4 -15   10.45    1.36
 -10   4  15   12.71    1.50
  10   4 -16    5.52    1.10
  10   4 -16    5.82    1.15
  10   4 -17  193.59    2.47
  10   4 -17  200.56    2.49
  10   4 -18   57.58    0.99
 -10   5   0  178.90    2.88
 -10  -5   0  168.95    3.21
 -10   5  -1   35.78    1.79
 -10   5   1   37.00    1.81
 -10  -5   1   34.90    2.22
 -10  -5   1   32.56    2.33
 -10  -5  -1   33.66    2.42
 -10   5  -2    7.81    1.74
 -10   5   2    7.55    1.65
 -10  -5   2   10.07    2.10
 -10  -5  -2   11.16    2.11
 -10   5  -3   83.56    2.12
 -10   5   3   84.06    2.03
 -10  -5   3   70.63    2.37
 -10  -5  -3   69.54    2.36
 -10   5   4   66.62    1.90
 -10  -5   4   64.11    2.26
 -10   5  -4   59.70    2.55
 -10  -5  -4   65.06    2.25
 -10   5  -5    2.78    1.76
 -10   5   5    0.25    1.53
 -10  -5   5    0.23    1.87
 -10  -5  -5   -0.21    1.89
 -10  -5  -5   -0.76    2.24
 -10   5  -6    5.85    1.78
 -10   5   6    5.20    1.47
 -10  -5   6    3.84    1.83
 -10  -5  -6    4.01    1.81
 -10  -5  -6    5.63    2.19
 -10  -5   7    3.22    1.68
 -10  -5  -7    3.44    1.71
  10   5  -7    2.19    1.89
 -10   5   7    1.59    1.39
 -10  -5  -7    1.98    2.13
 -10  -5  -8   37.94    2.07
  10   5  -8   41.43    1.98
 -10   5   8   37.51    1.47
 -10  -5   9  132.29    2.37
 -10   5  -9  148.05    2.86
 -10  -5  -9  162.73    2.70
 -10   5   9  155.89    2.28
  10   5  -9  174.85    2.76
 -10   5 -10  230.12    3.65
  10   5 -10  259.87    3.50
 -10   5 -11  200.32    3.22
  10   5 -11  234.10    3.14
 -10   5 -12    9.10    1.49
  10   5 -12   14.88    1.53
 -10   5 -13    6.86    1.33
  10   5 -13    8.68    1.36
 -10   5 -14    0.12    1.17
  10   5 -14    1.63    1.15
  10   5 -15   19.58    1.00
  10   5 -15   17.51    0.99
  10   5 -16   49.06    0.99
  10   5 -16   50.67    1.00
 -10   6   0  358.64    4.46
 -10  -6   0  359.15    4.70
 -10   6  -1    1.31    1.47
 -10   6   1    1.21    1.41
 -10  -6   1   -0.52    1.86
 -10  -6  -1   -1.27    2.02
 -10   6  -2  140.01    2.37
 -10   6   2  134.94    2.23
 -10  -6   2  141.66    2.62
 -10  -6  -2  141.54    2.62
 -10  -6  -2  139.21    2.77
 -10   6   3   42.65    1.47
 -10   6  -3   41.48    2.21
 -10  -6   3   39.65    1.94
 -10  -6  -3   41.12    1.94
 -10   6   4  195.03    2.72
 -10  -6   4  203.18    3.04
 -10  -6  -4  207.27    3.08
 -10   6  -4  193.85    3.49
 -10   6   5    7.26    1.14
 -10   6  -5    8.66    1.87
 -10  -6   5    8.48    1.62
 -10  -6  -5    9.37    1.63
  10   6  -6  253.03    3.45
 -10  -6  -6  259.71    3.55
 -10  -6   6  243.70    3.34
 -10  -6  -6  242.45    3.36
  10   6  -7    3.08    1.60
 -10  -6  -7    2.42    1.73
 -10  -6   7    1.98    1.36
 -10   6  -7    1.42    1.88
 -10   6  -8   95.05    2.24
 -10   6  -8   91.28    2.24
 -10   6  -9    9.15    1.64
 -10  -6  -9    9.31    1.47
 -10  -6   9    6.64    1.05
 -10   6  -9    7.73    1.62
 -10   6 -10  499.02    5.76
 -10   6 -10  453.85    5.87
 -10   6 -11   25.32    1.37
 -10   6 -12   14.42    1.13
  10   6 -13    1.03    0.84
 -10   6 -13    1.16    0.87
  10   6 -14   14.83    0.65
 -10   7   0   39.97    1.66
 -10   7   1   32.87    1.58
 -10  -7   1   33.31    1.52
 -10   7  -1   34.86    1.63
 -10   7   2  152.15    2.60
 -10  -7   2  171.32    2.49
 -10  -7  -2  175.28    2.49
 -10   7  -2  153.89    2.63
 -10  -7  -3   21.02    1.55
 -10  -7   3   21.67    1.39
 -10  -7  -3   23.64    1.39
 -10   7   3   21.93    1.39
 -10   7  -3   21.57    1.50
 -10  -7   4   20.57    1.30
 -10  -7  -4   20.89    1.30
 -10   7  -4   19.75    1.54
 -10  -7   5   16.51    1.15
 -10  -7  -5   16.25    1.18
 -10   7  -5   14.03    1.38
 -10   7  -6   36.58    1.45
 -10  -7   6   37.05    1.16
 -10   7  -6   35.90    1.49
 -10   7  -7    0.75    1.17
 -10  -7   7    1.06    0.84
 -10   7  -7    0.75    1.23
 -10   7  -8   59.32    1.49
 -10   7  -8   59.90    1.49
  10   7  -9    0.43    0.85
 -10   7  -9    0.46    0.96
  10   7 -10    5.33    0.72
 -10   7 -10    3.60    0.79
  10   8   0   58.26    1.11
 -10  -8   1   53.54    1.08
  10   8  -1   66.18    1.11
 -10  -8   2  107.02    1.58
 -10  -8  -2  111.03    1.58
 -10  -8   3   22.71    0.71
 -10  -8  -3   21.39    0.71
 -11   0   0    2.75    1.99
 -11   0  -1    0.06    1.93
 -11   0   1    0.82    2.05
 -11   0   1   -0.12    1.74
 -11   0  -2   95.31    2.49
 -11   0   2   92.02    2.53
 -11   0   3   -0.26    2.09
 -11   0  -3   -0.24    1.94
 -11   0   3   -0.38    1.88
 -11   0   4  659.85    7.94
 -11   0   4  652.66    7.68
 -11   0   5    0.80    2.09
 -11   0  -5    0.83    1.91
 -11   0   5    0.59    2.13
 -11   0   5   -3.13    5.17
 -11   0  -5    1.56    1.42
 -11   0   6   70.62    2.42
 -11   0   6   66.20    2.47
 -11   0   6   65.19    5.69
 -11   0  -6   68.69    2.23
 -11   0  -6   61.61    1.71
 -11   0   7    3.00    2.23
 -11   0   7    0.50    2.17
 -11   0  -7    0.70    1.90
 -11   0   7   -2.01    4.96
 -11   0  -7   -0.05    1.32
 -11   0   8  456.63    5.72
 -11   0   8  452.75    5.95
 -11   0  -8  439.49    5.73
 -11   0   9    2.86    2.32
 -11   0   9   -1.50    4.93
 -11   0  -9    0.13    1.96
 -11   0   9    1.46    2.12
 -11   0  10    0.47    2.08
 -11   0 -10   -0.81    1.91
 -11   0  10    2.52    2.31
 -11   0  11    1.04    2.06
 -11   0  11    2.24    2.31
 -11   0  12  195.19    3.42
 -11   0  12  218.80    3.47
 -11   0  13    0.64    1.90
 -11   0  14  507.60    6.27
 -11   0  15    0.07    1.63
 -11   0  16  119.71    2.27
 -11   0  17    0.52    1.29
 -11   0  18   11.10    1.09
 -11   0  18   16.59    1.17
 -11   0  19    0.49    0.73
 -11   0  19    0.26    0.82
 -11  -1   0    0.59    1.91
 -11   1   0    0.01    2.02
 -11   1   0    1.86    2.01
 -11   1   1  131.74    2.70
 -11   1  -1  138.51    2.82
 -11  -1  -1  136.25    2.77
 -11   1   1  131.52    2.90
 -11  -1   1  135.37    2.83
 -11   1  -1  131.54    2.71
 -11  -1  -1  140.26    2.88
 -11  -1   2  262.67    4.05
 -11  -1  -2  269.10    4.05
 -11   1  -2  281.24    4.02
 -11  -1  -2  285.70    4.01
 -11   1   2  276.03    4.13
 -11  -1   2  269.60    4.04
 -11   1   2  248.61    3.82
 -11  -1  -3  127.60    2.73
 -11  -1   3  128.23    2.77
 -11   1   3  115.31    2.61
 -11  -1   3  102.71    2.19
 -11   1   3  113.97    2.81
 -11   1  -3  116.34    2.66
 -11  -1  -3  121.73    2.61
 -11  -1   3  120.92    2.78
 -11   1  -3  114.90    2.31
 -11   1  -4  965.69   11.09
 -11   1   4 1021.60   15.67
 -11  -1  -4  989.39   11.28
 -11   1   4 1022.29   11.39
 -11   1  -4  988.10   11.31
 -11  -1   4 1010.03   11.34
 -11   1   4  953.18   11.14
 -11  -1   4  935.96   11.02
 -11   1   5   51.96    2.26
 -11  -1   5   54.86    2.13
 -11   1   5   50.58    2.33
 -11  -1   5   49.86    2.29
 -11   1  -5   54.91    2.16
 -11  -1  -5   54.31    2.11
 -11   1  -5   52.54    1.86
 -11   1   5   49.90    5.78
 -11   1  -5   47.25    1.85
 -11   1   6  691.09    8.29
 -11  -1   6  691.02    8.22
 -11   1   6  765.33    8.64
 -11  -1   6  739.21    8.56
 -11   1  -6  733.81    8.42
 -11  -1  -6  721.92    8.39
 -11   1  -6  699.76    8.20
 -11   1   6  734.30   12.79
 -11   1  -6  632.13    8.32
 -11   1   7  263.11    3.94
 -11  -1   7  270.79    3.83
 -11   1   7  269.00    4.14
 -11  -1   7  272.99    4.07
 -11   1  -7  274.85    3.92
 -11  -1  -7  264.65    3.86
 -11   1  -7  260.57    3.57
 -11   1   7  267.51    7.93
 -11   1   8    2.70    2.36
 -11  -1   8    4.41    2.19
 -11   1  -8    2.00    1.91
 -11  -1  -8    1.32    1.86
 -11   1   8    2.06    2.23
 -11  -1   8    1.98    2.11
 -11   1  -8    1.62    1.53
 -11  -1   8    4.26    4.73
 -11   1   8    5.59    5.12
 -11   1  -8    1.37    1.57
  11   1  -9   13.42    1.72
 -11   1   9   15.82    2.46
 -11  -1   9   16.30    2.30
 -11  -1  -9   14.46    1.90
 -11   1   9   13.73    2.28
 -11  -1   9   11.81    2.12
 -11   1  -9   12.87    1.93
 -11   1  -9   14.48    1.55
 -11   1   9   17.46    5.20
 -11   1  -9   13.09    1.53
 -11   1 -10   54.87    2.13
 -11  -1 -10   53.30    2.10
 -11   1  10   54.59    2.39
 -11  -1  10   50.48    2.28
  11   1 -10   52.33    1.92
 -11  -1  10   59.54    2.41
 -11  -1  11   15.29    2.05
 -11   1  11   15.44    2.14
  11   1 -11   17.82    1.71
 -11  -1  11   19.14    2.25
 -11   1  12   84.54    2.49
 -11  -1  12   86.46    2.37
  11   1 -12   79.27    2.04
 -11  -1  13  408.52    5.30
 -11   1  13  422.76    5.38
 -11  -1  14  283.62    4.05
  11   1 -14  280.62    3.81
 -11   1  15   37.31    1.79
 -11  -1  15   32.95    1.67
  11   1 -15   34.04    1.45
 -11   1  15   36.14    1.92
 -11  -1  15   37.91    1.93
 -11   1  16   91.40    1.97
 -11   1  16   91.58    2.04
 -11  -1  16   84.75    1.89
  11   1 -16   83.51    1.63
 -11   1  17   44.12    1.49
 -11  -1  17   43.55    1.43
  11   1 -17   47.38    1.12
 -11   1  18   18.09    1.09
 -11  -1  18   17.37    1.03
 -11   1  19   51.84    1.06
 -11  -1  19   57.87    1.03
 -11   2   0   -0.40    1.96
 -11  -2   0    0.86    1.83
 -11   2   0    2.03    2.27
 -11   2  -1   79.55    2.37
 -11  -2  -1   84.79    2.30
 -11   2   1   80.66    2.47
 -11  -2   1   81.34    2.32
 -11  -2   1   80.85    2.48
 -11   2   1   84.19    2.55
 -11   2   2  149.10    2.95
 -11   2  -2  141.22    2.84
 -11  -2  -2  143.68    2.74
 -11   2   2  140.20    2.97
 -11  -2   2  143.50    2.86
 -11   2   2  136.92    4.98
 -11  -2   2  154.68    2.99
 -11  -2  -2  155.80    2.95
 -11   2  -2  149.92    2.69
 -11   2   3  284.75    8.45
 -11   2   3  308.96    4.34
 -11   2  -3  292.49    4.27
 -11   2   3  304.36    4.47
 -11  -2   3  305.27    4.35
 -11  -2  -3  293.84    4.21
 -11   2   3  281.66    6.71
 -11  -2   3  323.91    4.42
 -11  -2  -3  331.50    4.39
 -11   2  -3  307.27    4.17
 -11   2   4   78.17    6.23
 -11   2   4   83.92    2.58
 -11   2   4   83.86    2.55
 -11  -2   4   83.41    2.41
 -11   2   4   82.75    4.65
 -11  -2  -4   80.61    2.40
 -11  -2   4   78.02    2.50
 -11   2  -4   88.68    2.19
 -11  -2  -4   80.97    2.19
 -11   2  -4   80.02    2.28
 -11   2  -5  290.48    4.22
 -11  -2  -5  296.19    4.15
 -11   2  -5  309.54    4.12
 -11   2   5  303.34    4.44
 -11  -2   5  282.75    4.24
  11   2  -5  292.25    4.11
 -11   2   5  312.74    4.31
 -11   2   5  288.71    7.05
 -11   2   5  278.19    8.42
 -11  -2  -5  335.98    4.32
 -11  -2   5  346.88    4.41
 -11   2  -5  278.30    4.27
 -11   2  -6  130.07    2.67
 -11  -2  -6  134.75    2.59
 -11   2  -6  145.66    2.59
 -11   2   6  124.05    2.80
 -11  -2   6  131.29    2.77
  11   2  -6  130.18    2.58
 -11   2   6  145.24    3.00
 -11  -2   6  135.83    2.53
 -11  -2   6  150.69    2.92
 -11   2   6  134.14    5.39
 -11   2   6  133.91    6.76
 -11  -2  -6  144.69    2.76
 -11   2  -6  131.17    2.80
 -11   2   7   45.90    2.32
 -11  -2   7   46.66    2.21
  11   2  -7   53.02    2.05
 -11  -2   7   49.79    2.08
 -11   2  -7   50.37    2.13
 -11   2   7   50.62    4.61
 -11   2  -7   49.55    1.91
 -11   2  -7   47.49    2.07
 -11  -2  -7   50.42    1.98
 -11  -2  -7   52.91    2.05
 -11  -2   7   55.17    2.22
 -11  -2   8    7.64    1.99
 -11   2   8    5.13    2.14
 -11  -2   8    5.63    1.98
 -11   2  -8    6.40    1.88
 -11  -2  -8    7.49    1.80
 -11   2  -8    7.38    1.72
  11   2  -8    7.80    1.82
 -11   2  -8    3.98    1.81
 -11  -2   9    2.87    2.01
 -11   2   9    1.74    2.09
 -11  -2   9    2.78    1.95
 -11   2  -9    2.71    1.82
 -11  -2  -9    5.03    1.70
 -11   2  -9    1.75    1.65
  11   2  -9    3.18    1.81
 -11   2  -9    3.19    1.85
 -11   2 -10    6.59    1.72
  11   2 -10    7.38    1.82
 -11  -2  10    8.08    2.01
 -11   2  10    6.85    2.09
 -11  -2  10    7.93    1.93
 -11  -2  11  166.30    2.88
  11   2 -11  163.42    2.79
 -11   2  11  173.05    3.12
 -11  -2  11  164.69    2.95
 -11   2  12  135.12    2.79
 -11  -2  12  134.13    2.64
  11   2 -12  140.18    2.54
 -11   2  12  141.60    2.81
 -11  -2  12  138.24    2.64
 -11   2  13   56.66    2.14
  11   2 -13   59.22    1.85
 -11   2  13   53.21    2.06
 -11  -2  13   50.18    1.93
 -11   2  14    8.87    1.87
 -11  -2  14   10.80    1.78
 -11   2  14    6.99    1.67
 -11  -2  14    8.88    1.57
  11   2 -14    7.85    1.52
  11   2 -15   47.49    1.44
 -11   2  15   48.92    1.85
 -11  -2  15   51.03    1.84
 -11   2  15   41.20    1.70
 -11  -2  15   42.57    1.57
  11   2 -15   48.57    1.59
  11   2 -16   71.87    1.39
  11   2 -16   73.23    1.56
 -11   2  16   72.69    1.70
 -11  -2  16   69.73    1.61
 -11   2  16   78.51    1.78
 -11  -2  16   79.35    1.75
  11   2 -17   22.96    1.04
 -11   2  17   19.88    1.09
 -11  -2  17   18.33    1.02
 -11   2  17   23.94    1.26
 -11  -2  17   24.54    1.24
 -11   2  18   14.05    0.94
 -11  -2  18   14.00    0.95
 -11   3   0    0.85    1.82
 -11  -3   0   -0.60    1.66
 -11   3   1  411.66    7.77
 -11   3  -1  393.70    5.23
 -11  -3  -1  398.75    5.18
 -11   3   1  405.87    5.31
 -11  -3   1  409.78    5.24
 -11   3   1  443.12    5.46
 -11  -3   1  434.88    5.49
 -11   3   2   21.34    3.70
 -11   3  -2   21.73    1.80
 -11  -3  -2   22.30    1.68
 -11   3   2   19.37    1.91
 -11  -3   2   20.73    1.78
 -11  -3   2   28.76    2.20
 -11  -3  -2   24.64    2.21
 -11   3   2   26.38    2.54
 -11   3   3   55.99    2.58
 -11   3   3   45.65    2.10
 -11  -3   3   48.27    1.97
 -11   3  -3   45.77    1.89
 -11  -3  -3   47.42    1.79
 -11   3   3   47.12    4.05
 -11  -3   3   51.63    2.36
 -11  -3  -3   52.95    2.30
 -11   3   4   36.70    5.67
 -11   3   4   39.74    5.21
 -11   3   4   37.93    2.10
 -11  -3   4   34.11    1.94
 -11   3  -4   34.73    1.83
 -11  -3  -4   37.23    1.72
 -11   3   4   36.31    4.14
 -11  -3   4   39.96    2.27
 -11  -3  -4   41.70    2.20
 -11   3   5  400.52    9.77
 -11   3   5  449.61    8.48
 -11   3   5  434.79    9.23
 -11   3   5  434.54    5.49
 -11  -3   5  416.56    5.40
 -11  -3   5  432.71    5.49
 -11  -3  -5  417.89    5.44
 -11   3  -5  371.47    5.57
 -11   3  -5  465.85    5.41
 -11   3  -5  411.13    5.31
 -11  -3  -5  411.87    5.24
 -11  -3   6   23.69    2.07
 -11   3  -6   25.64    2.17
 -11  -3  -6   22.95    1.98
 -11   3  -6   27.34    1.78
 -11   3  -6   33.19    1.89
 -11  -3  -6   26.70    1.67
 -11   3   6   28.02    2.07
 -11  -3   6   24.78    1.90
  11   3  -6   26.48    1.98
  11   3  -7  226.95    3.41
 -11   3  -7  219.76    3.27
 -11  -3  -7  218.54    3.20
 -11   3  -7  248.36    3.40
 -11  -3   7  221.20    3.44
 -11  -3  -7  208.11    3.33
 -11   3  -7  209.02    3.67
 -11   3   7  236.49    3.54
 -11  -3   7  222.64    3.42
 -11   3  -7  195.84    3.21
  11   3  -8  166.76    2.85
 -11   3   8  162.98    3.11
 -11   3  -8  166.53    2.75
 -11   3  -8  149.33    2.65
 -11  -3  -8  151.88    2.57
 -11   3  -8  150.21    3.07
 -11   3   8  159.43    2.96
 -11  -3   8  148.52    2.76
 -11  -3  -8  143.07    2.67
 -11   3  -8  141.70    2.58
 -11  -3   8  155.12    2.85
 -11   3   9  103.81    2.70
 -11   3  -9  107.50    2.32
 -11   3   9   91.46    2.32
 -11  -3   9   85.09    2.13
  11   3  -9  104.06    2.38
 -11   3  -9   93.10    2.64
 -11   3  10    3.51    2.20
 -11   3  10    1.16    1.65
 -11  -3  10    1.89    1.52
  11   3 -10    1.56    1.81
 -11   3 -10    4.48    1.85
 -11   3  11  356.44    4.47
 -11   3  11  311.85    4.30
 -11  -3  11  309.67    4.27
  11   3 -11  370.09    4.38
 -11   3 -11  307.75    4.55
 -11   3  12   39.98    2.08
 -11   3  12   27.28    1.62
 -11  -3  12   28.88    1.56
  11   3 -12   39.94    1.83
 -11   3 -12   30.86    1.80
 -11   3  13  138.93    2.50
  11   3 -13  137.11    2.36
 -11   3  14   53.62    1.86
  11   3 -14   51.52    1.61
  11   3 -15  561.91    6.55
 -11   3  15  538.28    6.53
  11   3 -15  599.46    6.59
 -11   3  15  599.22    6.59
 -11   3  16    5.92    1.23
  11   3 -16    6.24    1.04
  11   3 -16    5.22    0.96
  11   3 -17    6.33    0.80
 -11   3  17    7.33    0.96
 -11   4   0   -0.18    1.79
 -11   4  -1    4.31    1.82
 -11   4   1    4.82    1.80
 -11  -4   1    4.43    2.14
 -11   4  -2    1.43    1.78
 -11   4   2    0.96    1.75
 -11  -4   2   -0.56    2.13
 -11  -4  -2    2.01    2.08
 -11   4   3  165.07    2.82
 -11   4  -3  167.65    2.91
 -11  -4   3  171.80    3.09
 -11  -4  -3  167.16    3.05
 -11   4  -4    1.34    1.80
 -11  -4   4   -0.04    2.01
 -11  -4  -4    3.36    1.95
 -11   4   5  233.50    3.76
 -11  -4   5  229.99    3.54
 -11  -4  -5  223.98    3.46
 -11   4  -5  219.70    3.87
  11   4  -6  112.91    2.54
 -11   4   6  121.49    2.95
 -11  -4   6  115.99    2.53
 -11  -4  -6  116.08    2.45
 -11   4  -6  118.10    2.94
  11   4  -7  196.00    3.05
 -11   4   7  207.97    3.36
 -11   4  -7  170.11    2.97
 -11  -4   7  185.49    3.00
 -11  -4  -7  174.67    2.91
 -11   4  -7  185.40    3.38
 -11   4   8    2.13    2.25
  11   4  -8    1.00    1.86
 -11   4  -8    0.83    1.66
 -11   4  -8    2.76    2.03
 -11  -4   8   -0.50    1.66
 -11   4   9    3.77    2.14
 -11  -4   9    2.10    1.50
 -11   4  -9    3.05    1.99
 -11   4  -9    1.68    1.63
  11   4  -9    3.01    1.76
 -11   4  10   44.58    2.17
  11   4 -10   42.94    1.84
 -11   4 -11   42.96    1.94
  11   4 -11   46.09    1.76
 -11   4  11   48.96    2.10
 -11   4  12   20.45    1.82
  11   4 -12   22.15    1.59
  11   4 -13  169.07    2.53
 -11   4  13  177.33    2.66
  11   4 -14   94.97    1.74
 -11   4  14   98.73    1.83
  11   4 -15   63.12    1.31
  11   4 -15   59.94    1.27
  11   4 -16   26.46    0.84
  11   4 -16   27.19    0.82
 -11   5   0   -1.08    1.56
 -11   5  -1   24.13    1.70
 -11   5   1   24.14    1.66
 -11   5  -2  203.57    3.01
 -11   5   2  202.93    2.94
 -11  -5   2  182.22    3.21
 -11  -5  -2  182.61    3.18
 -11  -5   3  556.16    7.04
 -11  -5  -3  554.11    7.03
 -11   5  -4  220.20    3.13
 -11   5   4  215.19    2.98
 -11  -5   4  192.79    3.18
 -11  -5  -4  191.83    3.17
 -11   5  -5   15.33    1.67
 -11   5   5   15.10    1.46
 -11  -5   5   11.39    1.76
 -11  -5  -5    9.44    1.73
 -11   5   6   98.46    1.90
  11   5  -6  103.00    2.22
 -11  -5   6   88.76    2.11
 -11  -5  -6   88.50    2.09
 -11  -5   7   72.70    1.87
 -11   5   7   78.97    1.71
 -11   5  -7   74.50    2.04
 -11  -5   8   15.80    1.40
  11   5  -8   21.67    1.71
 -11   5   8   17.70    1.24
 -11   5  -8   19.12    1.65
 -11   5  -9   77.64    2.15
 -11   5   9   74.57    1.48
 -11   5  -9   77.02    1.91
 -11   5 -10   34.85    1.80
  11   5 -10   43.30    1.56
 -11   5 -11    4.46    1.46
  11   5 -11    6.44    1.32
  11   5 -12   58.61    1.44
  11   5 -13  173.48    2.31
  11   5 -14   35.04    0.93
  11   5 -14   30.88    0.93
 -11   6   0   -0.48    1.67
 -11   6   0   -0.46    1.27
 -11  -6   1   14.04    1.62
 -11   6  -1   14.05    1.82
 -11   6  -1   13.82    1.35
 -11   6   1   11.64    1.26
 -11   6  -2   33.37    1.91
 -11  -6   2   34.85    1.65
 -11  -6  -2   34.49    1.68
 -11   6  -2   36.73    1.49
 -11   6   2   32.97    1.33
 -11  -6   3   11.27    1.51
 -11  -6  -3   11.56    1.51
 -11   6  -3    9.77    1.80
 -11   6   3    8.62    1.19
 -11  -6   4  280.37    3.60
 -11  -6  -4  277.70    3.60
 -11   6  -4  273.14    3.91
 -11   6   4  270.25    3.37
 -11  -6   5   40.16    1.51
 -11  -6  -5   40.15    1.51
 -11   6  -5   42.50    1.85
 -11   6   5   43.08    1.16
 -11   6  -6   77.85    1.87
  11   6  -6   87.45    1.82
 -11  -6   6   75.68    1.64
 -11   6  -6   83.28    2.14
 -11   6  -7    8.78    1.39
  11   6  -7    8.11    1.35
 -11  -6   7    7.12    1.11
 -11   6  -7    7.73    1.48
 -11   6  -8   12.20    1.27
  11   6  -8   12.86    1.26
 -11   6  -8   11.62    1.43
 -11   6  -9   19.06    1.16
  11   6  -9   21.78    1.17
 -11   6  -9   19.07    1.29
  11   6 -10    8.94    1.01
  11   6 -11    6.03    0.83
  11   6 -12    4.69    0.61
 -11   7   0    0.57    1.12
 -11  -7   1   22.51    1.15
 -11   7  -1   22.80    1.24
 -11   7   1   22.23    1.21
 -11  -7   2   18.56    1.08
 -11  -7  -2   19.03    1.11
 -11   7  -2   18.02    1.20
 -11   7   2   18.36    1.19
 -11   7   3   53.48    1.37
 -11  -7   3   53.10    1.26
 -11  -7  -3   54.73    1.25
 -11   7  -3   53.70    1.44
 -11   7  -4   80.54    1.56
 -11   7   4   82.93    1.53
 -11  -7   4   85.44    1.42
 -11  -7  -4   84.64    1.41
 -11   7  -4   86.24    1.61
 -11   7  -5   41.43    1.18
 -11  -7   5   39.46    0.97
 -11   7   5   39.58    1.10
 -11   7  -5   42.80    1.23
 -11   7  -6  114.50    1.71
 -11   7  -6  119.80    1.77
 -11   7  -7   58.58    1.10
 -12   0   0   58.44    2.34
 -12   0  -1    1.29    2.09
 -12   0   1    0.26    2.15
 -12   0   1   -1.77    1.81
 -12   0  -2  548.75    6.70
 -12   0   2  542.67    6.76
 -12   0  -3    0.34    2.02
 -12   0   3   -1.32    2.24
 -12   0   3   -0.87    1.89
 -12   0  -3    1.96    1.53
 -12   0  -4  554.34    6.59
 -12   0   4  572.96    6.75
 -12   0   4  512.14    6.32
 -12   0  -4  498.33    6.24
 -12   0  -5    0.96    1.94
 -12   0   5    1.33    2.23
 -12   0   5   -0.50    2.01
 -12   0  -5   -0.50    1.38
 -12   0   6   28.87    2.18
 -12   0   6   29.88    2.07
 -12   0  -6   33.82    2.07
 -12   0  -6   29.61    1.44
 -12   0   7    0.38    2.09
 -12   0  -7    1.47    1.95
 -12   0   7    0.68    1.98
 -12   0   8  480.20    6.41
 -12   0   8  503.15    6.20
 -12   0   9    0.01    2.10
 -12   0  -9    1.86    1.84
 -12   0   9    0.91    2.15
 -12   0  10  209.38    3.52
 -12   0  10  210.59    3.36
 -12   0 -10  211.95    3.32
 -12   0  11    1.53    2.05
 -12   0  11    0.01    1.93
 -12   0  12   49.78    2.12
 -12   0  12   42.99    2.03
 -12   0  13    0.97    1.83
 -12   0  13    1.01    1.66
 -12   0  14   16.56    1.57
 -12   0  15    0.88    1.32
 -12   0  16   24.90    1.21
 -12   0  17   -0.10    0.84
 -12   1   0  507.73    6.30
 -12  -1   0  501.92    6.24
 -12  -1  -1  117.26    2.64
 -12   1   1  114.30    2.77
 -12  -1   1  108.76    2.69
 -12   1  -1  109.05    2.72
 -12   1   1  104.44    2.56
 -12   1  -2  450.23    5.65
 -12   1   2  445.09    5.71
 -12   1  -2  470.76    5.94
 -12  -1  -2  468.51    5.87
 -12   1   2  454.64    5.98
 -12  -1   2  461.97    5.93
 -12   1  -3  138.42    2.52
 -12   1  -3  140.81    2.87
 -12  -1  -3  140.51    2.80
 -12   1   3  134.19    3.02
 -12  -1   3  140.11    2.96
 -12   1   3  139.15    2.81
 -12   1  -4   74.80    2.32
 -12  -1  -4   77.41    2.28
 -12   1  -4   75.01    2.01
 -12   1   4   74.85    2.57
 -12  -1   4   72.12    2.49
 -12   1   4   71.86    2.39
 -12  -1   4   66.55    2.02
 -12   1  -5    6.83    1.51
 -12   1  -5    9.23    1.59
 -12   1   5    8.56    2.16
 -12  -1   5    7.77    1.74
 -12   1   5    8.06    2.22
 -12  -1   5    8.05    2.15
 -12   1  -5    7.89    1.97
 -12  -1  -5    9.88    1.91
 -12   1  -6  192.48    3.19
 -12  -1  -6  189.45    3.14
 -12   1  -6  182.42    2.87
 -12   1   6  196.82    3.26
 -12  -1   6  183.44    2.94
 -12   1   6  181.54    3.39
 -12  -1   6  178.81    3.31
 -12   1  -7  170.50    2.68
 -12   1  -7  181.37    3.09
 -12  -1  -7  175.85    3.03
 -12   1   7  182.21    3.18
 -12  -1   7  181.49    2.97
 -12   1   7  165.49    3.18
 -12   1  -8  514.08    6.21
 -12  -1  -8  506.49    6.16
 -12   1  -8  458.54    5.85
 -12   1   8  504.71    6.11
 -12  -1   8  516.95    6.04
 -12   1   8  486.27    6.29
 -12  -1   8  474.99    6.22
 -12   1  -9   73.49    2.17
 -12  -1  -9   69.99    2.14
 -12   1   9   68.10    2.38
 -12  -1   9   66.62    2.33
 -12   1   9   74.36    2.37
 -12  -1   9   74.76    2.27
 -12   1  10  237.02    3.76
 -12  -1  10  231.90    3.65
 -12   1  10  233.88    3.54
 -12  -1  10  244.99    3.51
 -12   1  11   58.99    2.21
 -12  -1  11   58.70    2.11
 -12  -1  11   64.44    2.13
 -12   1  12  294.79    4.10
 -12  -1  12  286.17    4.03
 -12  -1  12  294.26    3.92
 -12   1  13   17.66    1.72
 -12  -1  13   15.44    1.63
 -12   1  14    1.42    1.47
 -12  -1  14    0.49    1.41
 -12  -1  14   -0.31    1.58
 -12   1  15   21.77    1.36
 -12  -1  15   21.09    1.31
 -12  -1  15   25.25    1.46
 -12   1  16  189.24    2.69
 -12   1  16  218.71    2.66
 -12  -1  16  217.98    2.60
 -12   1  17    4.44    0.85
 -12  -1  17    4.56    0.80
 -12   1  17    6.82    0.93
 -12  -1  17    6.45    0.88
 -12   2   0  352.67    4.81
 -12  -2   0  352.36    4.72
 -12  -2  -1    1.34    2.21
 -12   2  -1    0.50    2.02
 -12  -2  -1    0.72    1.85
 -12   2   1    2.24    2.12
 -12  -2   1    2.03    1.95
 -12   2  -1    3.35    1.76
 -12   2   1    1.53    2.29
 -12   2   2  226.95    3.63
 -12   2  -2  215.28    3.49
 -12  -2  -2  212.46    3.37
 -12   2   2  208.69    3.55
 -12  -2   2  207.91    3.46
 -12  -2   2  239.30    3.74
 -12  -2  -2  234.88    3.68
 -12   2  -2  221.92    3.35
 -12   2   3   44.52    2.42
 -12   2  -3   46.22    1.96
 -12   2  -3   42.00    2.11
 -12  -2  -3   43.44    1.95
 -12   2   3   43.12    2.27
 -12  -2   3   40.80    2.12
 -12  -2   3   48.44    2.42
 -12  -2  -3   47.93    2.30
 -12   2   4  314.63    4.32
 -12   2  -4  301.74    4.24
 -12  -2  -4  298.24    4.14
 -12   2  -4  313.31    4.12
 -12   2   4  294.26    4.41
 -12  -2   4  308.00    4.31
 -12  -2  -4  310.08    4.32
 -12  -2   4  324.79    4.41
 -12   2   5   79.09    2.59
 -12   2  -5   78.71    2.23
 -12  -2  -5   82.05    2.14
 -12   2  -5   83.17    2.12
  12   2  -5   71.84    2.02
 -12   2   5   79.03    2.49
 -12  -2   5   78.50    2.36
 -12   2   6  250.04    3.74
 -12   2  -6  245.84    3.45
 -12   2  -6  243.87    3.62
 -12  -2  -6  244.14    3.51
  12   2  -6  228.79    3.38
 -12   2   6  247.04    3.81
 -12  -2   6  234.13    3.65
 -12   2   7    1.47    2.23
 -12   2  -7    1.34    1.65
  12   2  -7    0.48    1.64
 -12   2   7    1.33    2.08
 -12  -2   7   -0.44    1.89
 -12   2  -7    1.02    1.84
 -12  -2  -7    1.32    1.74
 -12   2  -7    1.99    1.64
 -12   2  -8   40.99    1.91
 -12  -2  -8   43.52    1.84
 -12   2  -8   42.16    1.75
  12   2  -8   41.86    1.75
 -12   2   8   42.28    2.21
 -12  -2   8   41.63    2.03
 -12   2  -8   37.38    1.84
 -12   2   9   70.08    2.27
 -12  -2   9   70.14    2.07
  12   2  -9   68.53    1.97
 -12   2  -9   68.85    2.06
 -12  -2  -9   72.26    1.97
  12   2 -10   82.33    1.96
 -12   2  10   78.30    2.19
 -12  -2  10   76.16    2.00
  12   2 -11  267.27    3.43
 -12   2  11  254.11    3.64
 -12  -2  12   34.47    1.69
  12   2 -12   33.98    1.48
 -12   2  12   32.01    1.70
 -12  -2  12   30.48    1.53
 -12   2  13   70.95    1.92
 -12   2  13   61.90    1.75
 -12  -2  13   57.89    1.59
  12   2 -13   67.56    1.55
  12   2 -14   48.51    1.23
 -12   2  14   47.75    1.54
 -12  -2  14   44.95    1.39
 -12   2  15   63.08    1.48
 -12  -2  15   61.81    1.41
  12   2 -15   66.45    1.21
 -12   2  16   55.51    1.21
 -12   2  16   71.91    1.36
 -12   3   0  146.55    2.77
 -12  -3   0  150.80    2.65
 -12   3   1  719.60    8.47
 -12  -3   1  712.15    8.38
 -12  -3  -1  702.65    8.35
 -12   3  -1  696.60    8.41
 -12  -3   1  714.33    8.59
 -12   3   2    0.09    1.81
 -12  -3   2    0.43    1.70
 -12   3  -2    0.54    1.70
 -12  -3  -2    1.34    1.58
 -12  -3   2   -3.22    2.16
 -12   3  -3   77.60    2.07
 -12  -3  -3   80.17    1.96
 -12  -3   3   80.00    2.50
 -12  -3  -3   77.46    2.38
 -12   3   3   78.08    2.24
 -12  -3   3   77.78    2.10
 -12   3   3   86.68    2.70
 -12  -3   4    5.54    2.10
 -12  -3  -4    5.68    1.97
 -12   3  -4    3.14    1.91
 -12   3  -4    4.97    1.77
 -12   3   4    4.09    1.81
 -12  -3   4    5.20    1.66
 -12   3  -4    6.11    1.67
 -12  -3  -4    5.92    1.56
 -12   3   4    3.81    2.45
 -12   3  -5    0.43    1.72
 -12   3   5    0.47    1.79
 -12  -3   5    0.29    1.67
 -12   3  -5    0.06    1.61
 -12  -3  -5    1.04    1.49
  12   3  -5    0.66    1.73
 -12   3  -5    0.91    1.92
 -12  -3   5    0.10    2.05
 -12  -3  -5    2.51    1.92
 -12   3  -6    0.57    1.69
 -12   3   6   -0.61    1.77
 -12   3  -6   -0.03    1.56
 -12  -3  -6    0.00    1.45
 -12  -3   6   -0.13    1.63
  12   3  -6   -0.01    1.72
 -12   3  -6    1.33    1.88
 -12  -3  -6    1.96    1.79
 -12  -3   6    0.68    1.93
 -12   3  -7  279.43    3.65
 -12   3  -7  253.53    3.55
 -12  -3  -7  252.97    3.45
 -12   3   7  262.58    3.71
 -12  -3   7  253.07    3.61
  12   3  -7  266.77    3.63
 -12   3  -7  235.51    3.84
 -12   3  -8   11.02    1.67
 -12   3  -8    7.70    1.90
  12   3  -8    8.08    1.68
 -12   3   8   10.39    1.71
 -12  -3   8    8.45    1.58
 -12   3   9  760.44    8.75
 -12  -3   9  747.75    8.68
 -12   3 -10   14.08    1.61
 -12   3  10   10.94    1.57
 -12  -3  10   10.74    1.45
  12   3 -10   12.68    1.61
 -12   3  10   14.70    1.98
  12   3 -11  209.69    2.89
 -12   3  11  212.80    3.11
 -12   3  12    3.63    1.28
  12   3 -12    3.15    1.30
 -12   3  12    3.12    1.70
 -12   3  13    7.35    1.08
  12   3 -13    9.07    1.18
 -12   3  14    4.69    1.34
  12   3 -14    4.61    0.97
  12   3 -14    4.54    1.00
  12   3 -15   16.40    0.81
 -12   3  15   18.83    1.15
 -12   4   0  811.41    9.37
 -12  -4   1   68.35    2.34
 -12   4  -1   73.47    2.05
 -12   4   1   73.04    2.10
 -12  -4   2   41.08    2.16
 -12  -4  -2   41.37    2.08
 -12   4   2   48.16    1.87
 -12   4  -2   48.50    1.92
 -12  -4   3   16.93    1.99
 -12  -4  -3   13.40    1.91
 -12   4  -3   13.35    1.97
 -12   4   3   16.65    1.72
 -12   4  -3   16.85    1.74
 -12  -4   4   28.21    1.96
 -12  -4  -4   23.95    1.88
 -12   4  -4   23.00    2.07
 -12   4   4   25.31    1.70
 -12   4  -5    6.33    2.02
 -12  -4   5    4.44    1.77
 -12  -4  -5    5.10    1.73
  12   4  -5    7.73    1.70
 -12   4   5    5.45    1.54
 -12  -4   6  264.80    3.66
 -12  -4  -6  244.72    3.58
 -12   4  -6  245.08    3.91
  12   4  -6  275.64    3.62
 -12   4   6  268.96    3.53
 -12   4   7   35.04    1.54
  12   4  -7   40.84    1.78
 -12  -4   7   35.25    1.73
 -12   4  -7   37.66    1.97
 -12   4   8   61.37    1.62
  12   4  -8   65.24    1.86
 -12   4   9   59.23    1.54
 -12   4  -9   63.55    1.94
  12   4 -10   83.92    1.74
 -12   4 -10   74.50    1.89
  12   4 -11   21.16    1.32
 -12   4  11   15.37    1.06
  12   4 -12   97.92    1.62
 -12   4  12   76.28    1.30
  12   4 -13   18.76    0.99
  12   4 -14   23.53    0.82
  12   4 -14   26.90    0.83
 -12   5   0  418.82    5.09
 -12   5  -1  209.22    2.92
 -12   5   1  207.98    2.89
 -12  -5   2   74.16    2.02
 -12  -5  -2   70.51    2.02
 -12   5  -2   85.23    1.89
 -12   5   2   79.62    1.77
 -12  -5   3   16.56    1.63
 -12  -5  -3   16.54    1.64
 -12   5  -3   22.55    1.52
 -12   5   3   20.93    1.42
 -12  -5   4    0.30    1.52
 -12  -5  -4    1.90    1.51
 -12   5  -4    2.79    1.45
 -12   5   4    2.79    1.26
  12   5  -4    1.88    1.51
 -12   5  -5    0.44    1.68
 -12  -5   5    0.34    1.45
 -12  -5  -5    0.18    1.41
 -12   5   5    2.70    1.24
  12   5  -5    2.13    1.48
 -12  -5   6   16.72    1.42
 -12   5  -6   16.42    1.69
 -12   5   6   15.28    1.18
  12   5  -6   19.48    1.47
 -12   5  -7   62.55    1.96
 -12   5   7   63.96    1.39
 -12   5  -8   75.78    1.94
 -12   5   8   75.33    1.39
 -12   5  -9  154.54    2.66
  12   5  -9  189.82    2.45
  12   5 -10  260.84    3.23
  12   5 -11  172.51    2.25
  12   5 -12   25.04    0.82
 -12   6   0    6.60    1.43
 -12  -6   1   58.74    1.57
 -12   6   1   61.35    1.80
 -12   6  -1   64.18    1.85
 -12  -6   2  114.90    1.90
 -12  -6  -2  113.95    1.90
 -12   6  -2  110.48    2.17
 -12   6   2  108.47    1.70
 -12  -6   3   17.18    1.22
 -12  -6  -3   15.22    1.21
 -12   6  -3   16.41    1.46
 -12   6   3   16.05    0.94
  12   6  -3   19.48    1.28
 -12  -6   4   41.88    1.28
 -12  -6  -4   42.03    1.27
 -12   6  -4   43.26    1.56
 -12   6   4   43.00    1.02
 -12  -6   5    3.50    1.03
 -12   6  -5    4.90    1.27
  12   6  -5    5.51    1.13
  12   6  -6   54.17    1.30
  12   6  -7   10.45    0.95
  12   6  -8  122.24    1.71
  12   6  -9    2.30    0.68
 -12   7   0  172.33    2.39
  12   7   0  209.44    2.35
 -12   7  -1    8.31    0.70
  12   7  -1    9.03    0.73
  12   7   1    9.31    0.73
  12   7   2  118.59    1.44
  12   7  -2  116.03    1.46
 -13   0   0    0.37    1.99
 -13   0  -1    0.27    1.46
 -13   0  -1    0.98    2.03
 -13   0   1   -0.51    2.10
 -13   0  -2   71.10    2.28
 -13   0   2   73.35    2.36
 -13   0  -3    1.34    1.40
 -13   0  -3   -0.70    1.91
 -13   0   3    0.89    2.09
 -13   0   4   63.95    2.09
 -13   0  -4   76.67    2.23
 -13   0  -4   65.38    1.67
 -13   0   4   76.92    2.42
 -13   0   5    0.05    1.84
 -13   0   5    0.33    2.05
 -13   0  -5    0.57    1.85
 -13   0   6   11.74    1.86
 -13   0  -6   10.27    1.88
 -13   0   6   11.12    2.07
 -13   0   7    0.55    1.81
 -13   0  -7    0.63    1.76
 -13   0   7    0.25    1.99
 -13   0   8  138.04    2.58
 -13   0   8  143.57    2.80
 -13   0   9   -0.39    1.88
 -13   0  -9    0.01    1.66
 -13   0  10    2.69    1.73
 -13   0  10    5.04    1.77
 -13   0  11    0.55    1.64
 -13   0  11    0.28    1.62
 -13   0  12    0.67    1.48
 -13   0  13    1.59    1.41
 -13   0  13    0.75    1.29
 -13   0  14   73.15    1.47
 -13   0  14   59.02    1.51
 -13   0  15    0.31    0.99
 -13   0  15    0.27    0.90
 -13   0  16    2.01    0.69
 -13   0  16    1.33    0.63
 -13   1   0    0.11    2.00
 -13  -1   0    1.00    1.93
 -13   1  -1  154.19    2.96
 -13  -1  -1  155.42    2.90
 -13   1   1  155.52    3.05
 -13  -1   1  155.27    2.95
 -13   1  -1  147.14    2.61
 -13   1  -2  181.66    3.12
 -13  -1  -2  181.23    3.06
 -13   1   2  180.51    3.26
 -13  -1   2  177.12    3.17
 -13   1   2  180.77    3.05
 -13   1  -2  176.33    2.84
 -13   1  -3    7.35    1.91
 -13  -1  -3    5.98    1.82
 -13   1   3    5.60    2.08
 -13  -1   3    4.78    1.99
 -13   1  -3    7.18    1.60
 -13   1   3    5.88    2.03
 -13   1   4  379.68    5.11
 -13  -1   4  363.01    5.03
 -13   1  -4  388.57    4.98
 -13  -1  -4  378.76    4.94
 -13   1  -4  364.44    4.71
 -13   1   4  390.73    4.88
 -13   1   5  958.03   10.72
 -13  -1   5  928.25   10.65
 -13   1  -5  937.03   10.61
 -13  -1  -5  924.43   10.55
 -13   1   5  918.06   10.45
 -13   1   6  274.29    4.05
 -13  -1   6  266.86    4.00
 -13   1  -6  258.43    3.57
 -13   1  -6  283.83    3.90
 -13  -1  -6  275.52    3.84
 -13   1   6  280.24    3.86
 -13   1   7   44.98    2.17
 -13  -1   7   41.39    2.07
 -13   1  -7   46.01    2.04
 -13  -1  -7   47.96    1.95
 -13   1   7   46.26    2.10
 -13   1   8  167.13    3.01
 -13  -1   8  166.93    2.93
 -13   1  -8  174.54    2.82
 -13  -1  -8  168.07    2.75
 -13   1   8  166.59    2.86
 -13   1   9   39.62    1.98
 -13  -1   9   38.17    1.89
 -13   1  -9   41.00    1.80
 -13  -1  -9   41.62    1.74
 -13   1   9   41.87    1.97
 -13   1  10   17.64    1.75
 -13  -1  10   16.03    1.68
 -13   1  10   16.73    1.80
 -13   1  11   87.75    2.11
 -13  -1  11   88.00    2.04
 -13   1  11   94.07    2.09
 -13   1  12  419.02    5.09
 -13  -1  12  407.74    5.04
 -13   1  12  411.72    4.96
 -13   1  13   13.79    1.31
 -13  -1  13   13.14    1.24
 -13   1  14  160.23    2.34
 -13  -1  14  160.27    2.28
 -13   1  15  109.63    1.72
 -13  -1  15  118.85    1.69
 -13   2   0   -0.39    1.67
 -13   2   0    0.20    1.83
 -13  -2   0    0.79    1.75
 -13   2  -1   48.61    1.91
 -13   2   1   47.86    1.92
 -13   2  -1   44.28    2.00
 -13  -2  -1   45.11    1.86
 -13   2   1   45.56    2.07
 -13  -2   1   51.17    1.95
 -13   2  -2    8.81    1.70
 -13   2  -2    9.34    1.80
 -13  -2  -2   10.65    1.71
 -13   2   2    9.16    1.91
 -13  -2   2    9.68    1.80
 -13   2   3   53.76    2.34
 -13   2   3   51.01    2.16
 -13  -2   3   51.06    2.03
 -13   2  -3   46.33    1.87
 -13  -2  -3   48.88    1.85
 -13   2  -3   50.94    1.84
 -13   2  -3   50.36    2.00
 -13   2   4    0.02    1.88
 -13  -2   4    2.01    1.75
 -13   2  -4    0.72    1.71
 -13  -2  -4   -0.27    1.59
 -13   2  -4    1.32    1.60
 -13   2   4    0.27    2.22
 -13   2   5   -0.22    1.86
 -13  -2   5   -0.39    1.72
 -13   2  -5    0.76    1.71
 -13  -2  -5    0.96    1.61
 -13   2  -5    1.89    1.52
 -13   2   5    0.75    2.15
 -13   2   6   10.46    1.82
 -13  -2   6    9.84    1.72
 -13   2  -6   10.87    1.75
 -13  -2  -6   10.54    1.63
 -13   2  -6   12.85    1.53
 -13   2   6   10.76    2.14
 -13   2   7  103.93    2.36
 -13  -2   7  103.65    2.25
 -13   2  -7  107.38    2.19
 -13  -2  -7  104.30    2.06
 -13   2  -7   96.70    2.03
 -13   2   7  102.04    2.46
 -13   2  -8    4.79    1.55
 -13  -2  -8    4.18    1.45
 -13   2   8    4.85    1.71
 -13  -2   8    4.38    1.60
 -13   2   8    5.80    1.91
 -13   2   9   16.10    1.67
 -13  -2   9   17.55    1.57
 -13   2   9   14.57    1.87
 -13   2  10    6.69    1.53
 -13  -2  10    7.99    1.43
 -13   2  11   18.50    1.45
 -13  -2  11   19.66    1.36
 -13   2  12    0.34    1.23
 -13  -2  12    1.36    1.13
 -13   2  13   35.38    1.22
 -13  -2  13   37.02    1.15
 -13   2  14    2.12    0.82
 -13   2  15    1.82    0.84
 -13   3   0    1.38    1.52
 -13  -3   0    0.21    1.41
 -13  -3   1   31.18    1.53
 -13   3   1   30.21    1.68
 -13   3  -1   32.95    1.63
 -13  -3  -1   32.78    1.50
 -13   3   2   42.50    1.87
 -13   3  -2   37.99    1.65
 -13  -3  -2   39.71    1.54
 -13   3   2   37.18    1.81
 -13  -3   2   35.08    1.65
 -13  -3  -2   29.74    2.06
  13   3  -2   31.61    1.66
 -13   3   3 1109.34   12.68
 -13  -3   3 1112.50   12.62
 -13   3  -3 1063.76   12.87
 -13   3   3 1178.40   12.73
 -13   3  -3 1115.68   12.66
 -13   3  -3 1188.73   12.70
 -13  -3  -3 1122.03   12.59
  13   3  -3 1117.28   12.54
 -13   3   4   25.81    1.65
 -13  -3   4   23.64    1.53
 -13   3  -4   27.83    1.86
 -13   3   4   29.39    1.69
 -13   3  -4   28.89    1.62
 -13  -3  -4   28.75    1.44
 -13   3  -4   31.67    1.66
  13   3  -4   25.98    1.56
 -13   3   5  314.38    4.13
 -13  -3   5  318.08    4.07
 -13   3  -5  284.45    4.26
 -13   3  -5  321.94    4.07
 -13  -3  -5  325.12    4.00
 -13   3  -5  350.88    4.19
  13   3  -5  317.75    4.02
 -13   3   6   16.89    1.55
 -13  -3   6   15.41    1.46
 -13   3  -6   17.95    1.61
 -13   3  -6   16.80    1.54
 -13   3  -6   16.16    1.42
  13   3  -6   18.23    1.46
 -13   3   6   19.75    2.05
 -13   3   7  442.15    5.42
  13   3  -7  441.86    5.28
 -13   3   8   11.10    1.38
  13   3  -8   11.37    1.35
 -13   3   9   33.88    1.38
  13   3  -9   39.42    1.36
 -13   3  10   16.08    1.16
  13   3 -10   16.74    1.14
 -13   3  11   22.24    1.03
  13   3 -11   22.40    1.03
 -13   3  12    8.54    0.86
 -13   3  12   12.91    1.31
 -13   3  13  264.80    3.08
 -13   4   0    0.92    1.45
 -13  -4   1    2.52    1.76
 -13   4  -1    2.32    1.47
 -13   4   1    1.08    1.44
 -13  -4  -2   33.06    1.82
 -13  -4   2   35.62    1.86
 -13   4  -2   29.46    1.87
 -13   4  -2   42.70    1.62
 -13   4   2   43.53    1.60
  13   4  -2   39.29    1.58
 -13   4  -3    0.64    1.65
 -13  -4  -3    0.17    1.61
 -13  -4   3    1.37    1.64
 -13   4   3    1.01    1.41
  13   4  -3   -0.54    1.40
 -13   4   4   18.11    1.43
  13   4  -4   16.50    1.46
 -13   4  -5   11.21    1.61
 -13   4   5   16.13    1.37
  13   4  -5   14.88    1.42
 -13   4  -6    5.38    1.52
 -13   4   6    4.43    1.26
  13   4  -6    4.25    1.31
 -13   4  -7    0.06    1.37
 -13   4   7   -0.12    1.16
  13   4  -7    0.38    1.22
 -13   4   8   30.02    1.18
  13   4  -8   30.03    1.27
 -13   4   9    3.97    0.96
  13   4  -9    4.84    1.07
 -13   4  10   25.13    0.90
  13   4 -10   31.87    1.02
  13   4 -11    9.95    0.75
 -13   5   0    0.43    1.47
 -13   5   0    0.25    1.17
 -13  -5   1   99.32    2.00
 -13   5  -1   95.75    2.18
 -13   5  -1  110.54    1.86
 -13   5   1  112.32    1.85
  13   5  -1  114.22    1.90
 -13  -5   2   83.39    1.82
 -13  -5  -2   79.51    1.79
 -13   5  -2   79.22    2.02
 -13   5  -2   87.48    1.69
 -13   5   2   87.62    1.62
  13   5  -2   91.00    1.66
 -13  -5  -3   11.45    1.28
 -13  -5   3    9.49    1.28
 -13   5  -3   15.99    1.23
 -13   5   3   17.24    1.11
 -13   5  -3   11.57    1.42
  13   5  -3   16.88    1.25
 -13   5   4  110.99    1.76
 -13   5  -4  100.35    2.11
 -13   5   5  364.33    4.35
 -13   5  -5  354.83    4.69
 -13   5   6   85.46    1.41
 -13   5  -6   83.02    1.75
 -13   5   7   10.87    0.73
 -13   5  -7    9.03    1.09
 -13   5  -8   87.83    1.66
  13   5  -8  114.28    1.54
  13   5  -9  112.00    1.50
 -13   6   0    0.13    0.95
  13   6   0   -0.09    0.80
 -13   6   1    0.52    0.93
  13   6  -1    0.17    0.80
  13   6   1    0.56    0.79
 -13   6   2    0.17    0.94
  13   6  -2    1.51    0.81
  13   6   2    0.89    0.77
 -13   6   3   40.09    1.19
  13   6  -3   56.97    1.02
 -13   6   4    3.50    0.82
  13   6  -4    5.33    0.68
 -13   6   5    3.32    0.71
 -14   0   0    7.58    1.78
 -14   0   0    7.50    1.32
 -14   0  -1   -0.70    1.76
 -14   0  -1    0.37    1.28
 -14   0   1   -0.74    1.33
 -14   0   2  134.20    2.63
 -14   0  -2  137.31    2.57
 -14   0   3   -0.14    1.82
 -14   0  -3    0.60    1.65
 -14   0   4    7.71    1.80
 -14   0  -4    9.98    1.67
 -14   0   5    0.02    1.70
 -14   0  -5    1.30    1.57
 -14   0   6   30.57    1.79
 -14   0  -6   35.75    1.74
 -14   0   7    0.76    1.60
 -14   0  -7   -1.91    1.45
 -14   0   8  375.46    4.82
 -14   0  -8  394.13    4.78
 -14   0   9    0.96    1.41
 -14   0  10   14.40    1.34
 -14   0  11   -0.28    1.15
 -14   0  12   50.92    1.28
 -14   0  13    1.00    0.80
 -14   0  14   27.25    0.71
 -14   1   0  497.43    6.00
 -14  -1   0  504.14    5.96
 -14   1   1   34.58    2.05
 -14  -1   1   34.36    1.96
 -14   1  -1   29.61    1.57
 -14   1   1   27.64    1.56
 -14   1  -1   31.58    1.93
 -14  -1  -1   35.32    1.87
 -14   1   2  323.95    4.33
 -14  -1   2  323.83    4.26
 -14   1  -2  337.23    4.28
 -14  -1  -2  328.59    4.22
 -14   1   3   22.61    1.82
 -14  -1   3   21.60    1.76
 -14   1  -3   25.85    1.75
 -14  -1  -3   25.96    1.68
 -14   1  -3   21.48    1.41
 -14   1   4   20.86    1.80
 -14  -1   4   22.83    1.74
 -14   1  -4   23.59    1.68
 -14  -1  -4   24.58    1.65
 -14   1  -4   21.94    1.32
 -14   1   5   16.36    1.76
 -14  -1   5   14.74    1.67
 -14   1  -5   15.38    1.61
 -14  -1  -5   15.41    1.55
 -14   1   6  154.70    2.59
 -14   1   6  142.29    2.57
 -14  -1   6  140.59    2.51
 -14   1  -6  149.20    2.51
 -14  -1  -6  149.51    2.47
 -14   1   7   23.64    1.70
 -14   1   7   23.96    1.64
 -14  -1   7   22.63    1.59
 -14   1  -7   24.02    1.51
 -14  -1  -7   23.13    1.45
 -14   1   8  345.06    4.42
 -14  -1   8  329.75    4.39
 -14   1   9   84.98    1.90
 -14  -1   9   83.67    1.84
 -14   1  10  187.73    2.77
 -14  -1  10  187.42    2.71
 -14   1  11   61.71    1.50
 -14  -1  11   65.94    1.46
 -14   1  12   37.62    1.16
 -14  -1  12   41.34    1.11
 -14   1  13   31.78    0.92
 -14  -1  13   31.86    0.88
 -14   2   0  210.26    3.12
 -14  -2   0  214.45    3.03
 -14   2   0  211.38    3.05
 -14   2   1   81.14    2.04
 -14  -2   1   84.59    1.94
 -14   2   1   80.63    1.92
 -14   2  -1   84.81    2.04
 -14  -2  -1   89.18    1.92
 -14   2  -1   78.32    1.88
 -14   2   2   30.98    1.69
 -14  -2   2   32.75    1.58
 -14   2   2   31.81    1.62
 -14   2  -2   33.78    1.67
 -14  -2  -2   33.64    1.53
 -14   2  -2   33.20    1.53
 -14   2   3   17.37    1.63
 -14  -2   3   19.81    1.53
 -14   2  -3   18.61    1.43
 -14   2  -3   19.91    1.58
 -14  -2  -3   19.74    1.47
 -14   2   4   78.68    1.94
 -14  -2   4   78.91    1.86
 -14   2  -4   82.14    1.90
 -14  -2  -4   84.76    1.80
 -14   2  -4   78.31    1.76
 -14   2   5   10.04    1.48
 -14  -2   5    8.64    1.37
 -14   2  -5   10.14    1.42
 -14  -2  -5    9.14    1.32
 -14   2  -5    8.29    1.30
 -14   2   6   62.62    1.75
 -14  -2   6   67.08    1.68
 -14   2  -6   66.93    1.57
 -14   2  -6   66.85    1.69
 -14  -2  -6   69.75    1.58
 -14   2   7   69.80    1.89
 -14   2   7   65.90    1.77
 -14  -2   7   70.67    1.67
 -14   2   8   16.25    1.65
 -14   2   8   13.56    1.36
 -14  -2   8   15.33    1.25
 -14   2   9   22.27    1.53
 -14   2   9   18.87    1.27
 -14  -2   9   19.47    1.17
 -14   2  10   34.42    1.22
 -14  -2  10   35.77    1.14
 -14   2  11    2.34    0.89
 -14  -2  11    2.62    0.84
 -14   2  11    4.04    1.17
 -14   2  12    5.02    0.67
 -14   3   0    2.96    1.41
 -14   3   0    2.67    1.32
 -14   3   1  210.21    2.87
 -14   3  -1  217.93    2.89
 -14   3   2    3.98    1.25
 -14   3  -2    3.66    1.24
 -14   3  -2    1.84    1.33
 -14   3   3  102.91    1.96
 -14   3  -3  100.93    1.77
 -14   3  -3  101.87    1.92
 -14   3   3   96.68    1.78
 -14   3   4    5.89    1.16
 -14   3  -4    7.16    1.13
 -14   3  -4    6.21    1.31
 -14   3   4    6.07    1.32
 -14   3   5    3.57    1.09
 -14   3  -5    4.17    1.23
 -14   3   5    4.87    1.26
 -14   3   6    8.58    1.04
 -14   3   6    8.74    1.20
 -14   3   7   57.39    1.25
 -14   3   7   58.14    1.41
 -14   3   8    0.76    0.82
 -14   3   8    1.11    0.99
 -14   3   9  188.84    2.45
 -14   3  10   36.98    0.96
 -14   3  11  135.27    1.72
 -14   4   0  100.88    1.74
 -14   4   0   84.36    1.90
 -14   4  -1  107.71    1.77
 -14   4   1  104.56    1.74
 -14   4  -1   83.33    1.89
 -14   4   2   51.76    1.36
 -14   4  -2   45.56    1.47
 -14   4   3    0.48    1.08
 -14   4  -3    0.43    1.16
 -14   4   4   36.56    1.21
 -14   4   5   -0.29    0.95
 -14   4   6    7.00    0.91
 -14   4   7   25.99    0.91
 -14   4   8    5.64    0.68
 -14   5   0  131.95    1.76
 -14   5   0  110.42    1.88
 -14   5  -1  133.80    2.06
 -14   5   1  132.65    2.09
 -14   5   2   92.49    1.36
 -14   5  -2   88.88    1.55
 -14   5   3    1.66    0.68
 -14   5   3    1.05    0.88
 -14   5  -3    1.88    0.84
 -14   5  -4    1.93    0.75
 -14   5   4    1.07    0.82
 -14   5   5   12.70    0.79
 -15   0   0    0.27    1.33
 -15   0   1   -0.58    1.34
 -15   0  -1    0.10    1.33
 -15   0   2   27.86    1.45
 -15   0  -2   27.68    1.42
 -15   0   3   -0.88    1.38
 -15   0  -3    0.60    1.34
 -15   0   4  210.25    2.91
 -15   0  -4  224.40    2.86
 -15   0   5   -1.49    1.28
 -15   0  -5   -0.16    1.21
 -15   0   6  174.00    2.57
 -15   0  -6  184.25    2.53
 -15   0   7   -0.22    1.12
 -15   0   8  140.56    2.08
 -15   0   9    0.03    0.89
 -15   0  10   21.94    0.87
 -15   0  11   -0.13    0.58
 -15   1   0    0.62    1.32
 -15  -1   0   -0.05    1.28
 -15   1   0    0.66    1.08
 -15   1   1   16.43    1.38
 -15  -1   1   19.52    1.34
 -15   1  -1   18.04    1.38
 -15  -1  -1   20.26    1.33
 -15   1   1   16.60    1.18
 -15  -1   2   16.05    1.34
 -15   1   2   12.43    1.17
 -15  -1  -2   16.44    1.32
 -15   1   2   15.71    1.40
 -15   1  -2   18.19    1.40
 -15   1   3  173.25    2.62
 -15  -1   3  176.12    2.58
 -15   1   3  169.78    2.48
 -15   1  -3  189.04    2.62
 -15  -1  -3  187.33    2.58
 -15   1   4   71.37    1.69
 -15  -1   4   71.38    1.64
 -15   1   4   71.25    1.53
 -15   1  -4   82.30    1.69
 -15  -1  -4   82.43    1.65
 -15   1   5    5.64    1.26
 -15  -1   5    4.63    1.18
 -15   1  -5    5.79    1.17
 -15  -1  -5    5.71    1.12
 -15   1   5    4.55    1.05
 -15   1   6  208.66    2.85
 -15  -1   6  207.08    2.81
 -15   1   6  194.32    2.71
 -15   1  -6  221.59    2.83
 -15  -1  -6  223.74    2.78
 -15   1   7  123.07    1.93
 -15  -1   7  122.96    1.89
 -15   1   7  117.82    1.81
 -15   1   8   13.83    1.02
 -15  -1   8   14.69    0.98
 -15   1   9   67.54    1.30
 -15  -1   9   72.23    1.26
 -15   1  10    0.63    0.70
 -15  -1  10    0.38    0.67
 -15   2   0    0.26    1.16
 -15  -2   0    0.61    1.06
 -15   2   0   -0.46    1.10
 -15   2   1   26.66    1.27
 -15  -2   1   29.48    1.19
 -15   2  -1   25.81    1.18
 -15   2  -1   28.62    1.28
 -15  -2  -1   31.39    1.20
 -15   2   1   24.66    1.21
 -15   2   2   57.41    1.47
 -15  -2   2   65.72    1.39
 -15   2  -2   62.98    1.47
 -15  -2  -2   64.97    1.37
 -15   2  -2   59.51    1.36
 -15   2   2   57.21    1.42
 -15  -2   3  135.27    1.99
 -15   2  -3  136.85    2.06
 -15   2  -3  133.85    1.98
 -15   2   3  127.37    2.05
 -15   2   3  132.75    2.05
 -15   2   4   39.94    1.26
 -15   2   4   39.19    1.25
 -15  -2   4   41.25    1.19
 -15   2  -4   42.05    1.24
 -15  -2  -4   44.61    1.16
 -15  -2   5  106.01    1.63
 -15   2   5   94.83    1.68
 -15   2   6   75.48    1.44
 -15  -2   6   84.14    1.37
 -15   2   7   20.34    0.93
 -15  -2   7   24.34    0.87
 -15   2   8    7.01    0.74
 -15   2   9    7.34    0.68
 -15   3   0   11.05    0.98
 -15   3   0    0.28    0.98
 -15   3   1  136.82    1.78
 -15   3  -1  134.24    1.97
 -15   3  -1  135.74    1.78
 -15   3   2   22.90    0.85
 -15   3  -2   11.52    0.99
 -15   3  -3   66.48    1.31
 -15   3   4   16.68    0.95
 -15   3   5  236.03    2.91
 -15   3   6    0.58    0.74
 -15   3   7   10.36    0.69
 -15   3   8    3.67    0.52
 -15   4   1   12.23    0.74
 -15   4   2    0.13    0.69
 -15   4   3   62.92    1.07
 -15   4   4   -0.33    0.56
 -16   0   0  442.83    5.12
 -16   0   1    6.76    1.06
 -16   0  -1    5.53    1.04
 -16   0  -2  184.08    2.34
 -16   0   2  169.79    2.32
 -16   0  -3    0.91    0.84
 -16   0   3    1.15    0.85
 -16   0   4   10.15    0.83
 -16   0  -4    9.48    0.83
 -16   0   5    0.25    0.73
 -16   0   6  227.28    2.72
 -16   0   7    0.42    0.52
 -16   1   0   92.00    1.49
 -16  -1   0   95.32    1.46
 -16   1  -1    9.18    0.94
 -16  -1  -1   10.43    0.90
 -16   1   1    9.04    0.92
 -16  -1   1    9.06    0.88
 -16   1   2   14.42    0.87
 -16  -1   2   15.55    0.84
 -16   1  -2   14.17    0.87
 -16  -1  -2   15.19    0.83
 -16   1  -3    1.51    0.78
 -16  -1  -3    0.14    0.74
 -16   1   3    0.71    0.77
 -16  -1   3    0.45    0.75
 -16   1   4    9.87    0.77
 -16  -1   4    9.59    0.73
 -16   1   5    4.92    0.57
 -16   1   5    6.15    0.68
 -16  -1   5    6.84    0.66
 -16   1   6    1.21    0.56
 -16  -1   6    1.29    0.54
 -16   2   0   29.90    0.81
 -16   2   1   42.32    0.86
 -16   2   2   79.01    1.19
 -16   2   3   35.86    0.79
 -16   2   4    7.11    0.56
TITL ick47a_auto in Pbca
REM Pbca (#61, found as Pcab in ba-c setting)
CELL 1.54184  13.120619   8.060595  20.452030  90.0000  90.0000  90.0000
ZERR    4.00   0.000244   0.000166   0.000368   0.0000   0.0000   0.0000
LATT  1
SYMM -x+1/2,-y, z+1/2
SYMM -x, y+1/2,-z+1/2
SYMM  x+1/2,-y+1/2,-z
SFAC C H N S Co Br
UNIT 64.00 56.00 24.00 8.00 4.00 8.00
REM  CrysAlisPro recorded range (K): Min=100.0; max=100.1; aver:100.0
TEMP -173
TREF
HKLF 4
END
_computing_structure_solution     'SHELXT 2014/4 (Sheldrick, 2014)'
;
_shelx_hkl_checksum     218
_shelx_res_file
;
TITL ick47a_auto in Pbca #61
    ick47a.res
    created by SHELXL-2016/6 at 13:13:03 on 20-Nov-2021
REM reset to Pbca #61
CELL 1.54184 13.1206 8.0606 20.452 90 90 90
ZERR 4 0.0002 0.0002 0.0004 0 0 0
LATT 1
SYMM 0.5-X,-Y,0.5+Z
SYMM 0.5+X,0.5-Y,-Z
SYMM -X,0.5+Y,0.5-Z
SFAC C H Br Co N S
UNIT 64 56 8 4 24 8
EQIV $1 1-X,1-Y,1-Z
EQIV $2 +X,0.5-Y,-0.5+Z
EQIV $3 1-X,-Y,1-Z
EQIV $4 0.5+X,+Y,0.5-Z
EQIV $5 1-X,-0.5+Y,0.5-Z
L.S. 10
PLAN  10
TEMP -173
HTAB C11 N1_$1
HTAB C15 N1
HTAB C22 S1_$2
HTAB C22 S1_$3
HTAB C22 Br11_$4
HTAB C22 Br11_$5
BOND $H
HTAB
fmap 2
acta
REM <olex2.extras>
REM <HklSrc "%.\\ick47a.hkl">
REM </olex2.extras>
WGHT    0.058300    0.824900
EXTI    0.000758
FVAR       0.33539
CO1   4    0.500000    0.500000    0.500000    10.50000    0.02171    0.02564 =
         0.02216    0.00064   -0.00012   -0.00087
N1    5    0.465461    0.293376    0.556183    11.00000    0.02557    0.02805 =
         0.02936    0.00284   -0.00148   -0.00081
C1    1    0.426629    0.222873    0.599247    11.00000    0.02326    0.02830 =
         0.02677   -0.00367   -0.00262    0.00329
S1    6    0.371147    0.122608    0.658708    11.00000    0.04404    0.04065 =
         0.02531    0.00341    0.00582   -0.00204
N11   5    0.341753    0.513623    0.468639    11.00000    0.02240    0.02679 =
         0.02369   -0.00092   -0.00015   -0.00088
C11   1    0.318489    0.574432    0.409426    11.00000    0.02428    0.02855 =
         0.02469   -0.00022    0.00025   -0.00222
AFIX  43
H11   2    0.371856    0.612144    0.381775    11.00000   -1.20000
AFIX   0
C12   1    0.218677    0.583714    0.387507    11.00000    0.02854    0.02445 =
         0.02247   -0.00008   -0.00105   -0.00060
C13   1    0.139244    0.525743    0.426137    11.00000    0.02349    0.02706 =
         0.02891    0.00003   -0.00008   -0.00042
AFIX  43
H13   2    0.070717    0.528518    0.411177    11.00000   -1.20000
AFIX   0
C14   1    0.163721    0.463802    0.487231    11.00000    0.02350    0.02853 =
         0.02935    0.00281    0.00477   -0.00044
AFIX  43
H14   2    0.111742    0.423819    0.515468    11.00000   -1.20000
AFIX   0
C15   1    0.265186    0.460630    0.506918    11.00000    0.02613    0.02735 =
         0.02329    0.00008    0.00089    0.00184
AFIX  43
H15   2    0.280996    0.419248    0.549211    11.00000   -1.20000
AFIX   0
BR11  3    0.191601    0.673904    0.303871    11.00000    0.02896    0.03464 =
         0.02338    0.00317   -0.00260   -0.00212
N21   5    0.535846    0.361332    0.412535    11.00000    0.02595    0.03133 =
         0.02930   -0.00043    0.00064   -0.00078
C21   1    0.557143    0.333916    0.359703    11.00000    0.02510    0.02701 =
         0.03052    0.00253    0.00105   -0.00038
C22   1    0.584266    0.302967    0.291715    11.00000    0.04165    0.03915 =
         0.02827    0.00351    0.00923   -0.00085
PART 1
AFIX 137
H22A  2    0.523662    0.315482    0.264145    10.50000   -1.50000
H22B  2    0.610963    0.189959    0.287354    10.50000   -1.50000
H22C  2    0.636420    0.382640    0.277910    10.50000   -1.50000
AFIX 137
PART 2
H22D  2    0.550407    0.384647    0.263646    10.50000   -1.50000
H22E  2    0.562352    0.191093    0.279293    10.50000   -1.50000
H22F  2    0.658286    0.312341    0.286471    10.50000   -1.50000
AFIX   0
HKLF 4
REM  ick47a_auto in Pbca #61
REM R1 =  0.0274 for    2142 Fo > 4sig(Fo)  and  0.0290 for all    2289 data
REM    126 parameters refined using      0 restraints
END
WGHT      0.0583      0.8249
REM Instructions for potential hydrogen bonds
HTAB C11 N1_$1
HTAB C15 N1
HTAB C22 S1_$2
HTAB C22 S1_$3
HTAB C22 Br11_$4
HTAB C22 S1_$3
HTAB C22 Br11_$5
REM Highest difference peak  0.380,  deepest hole -0.532,  1-sigma level  0.085
Q1    1   0.1911  0.5567  0.3981  11.00000  0.05    0.38
Q2    1   0.2075  0.4450  0.4882  11.00000  0.05    0.36
Q3    1   0.1892  0.6740  0.3640  11.00000  0.05    0.36
Q4    1   0.2587  0.8061  0.3012  11.00000  0.05    0.34
Q5    1   0.1913  0.6865  0.2416  11.00000  0.05    0.34
Q6    1   0.6689  0.3118  0.1983  11.00000  0.05    0.32
Q7    1   0.1902  0.8649  0.3000  11.00000  0.05    0.32
Q8    1   0.2611  0.5796  0.3979  11.00000  0.05    0.30
Q9    1   0.1278  0.8063  0.3044  11.00000  0.05    0.29
Q10   1   0.4022  0.4757  0.4813  11.00000  0.05    0.29
;
_shelx_res_checksum     16672
