# Supplementary material for: Synthesis, crystal structure and thermal properties of bis­(aceto­nitrile-κN)bis­(3-bromo­pyridine-κN)bis­(thio­cyanato-κN)cobalt(II)
Source: Acta Crystallogr E Crystallogr Commun. 2023 Jan 1;79(Pt 1):14–8. doi: 10.1107/S2056989022011380 (PMC9815133; doi:10.1107/S2056989022011380)
Supplement: Supplementary file 2 [file e-79-00014-Isup2.hkl]

data_I                                                                          
_shelx_title ' ick47a_auto in Pbca No61' 
_shelx_refln_list_code          4                                               
_shelx_F_calc_maximum      318.39                                               
_exptl_crystal_F_000      1124.00                                               
_reflns_d_resolution_high  0.7885                                               
                                                                                
loop_                                                                           
 _space_group_symop_operation_xyz                                               
 'x, y, z'                                                                      
 '-x+1/2, -y, z+1/2'                                                            
 'x+1/2, -y+1/2, -z'                                                            
 '-x, y+1/2, -z+1/2'                                                            
 '-x, -y, -z'                                                                   
 'x-1/2, y, -z-1/2'                                                             
 '-x-1/2, y-1/2, z'                                                             
 'x, -y-1/2, z-1/2'                                                             
                                                                                
_cell_length_a    13.1206                                                       
_cell_length_b     8.0606                                                       
_cell_length_c    20.4520                                                       
_cell_angle_alpha  90.000                                                       
_cell_angle_beta   90.000                                                       
_cell_angle_gamma  90.000                                                       
                                                                                
_shelx_F_squared_multiplier     1.000                                           
                                                                                
loop_                                                                           
 _refln_index_h                                                                 
 _refln_index_k                                                                 
 _refln_index_l                                                                 
 _refln_F_squared_calc                                                          
 _refln_F_squared_meas                                                          
 _refln_F_squared_sigma                                                         
 _refln_observed_status                                                         
   2   0   0       7433.22       6471.14        42.79 o                         
   4   0   0        120.55        152.12         8.73 o                         
   6   0   0      37345.20      38529.17       304.59 o                         
   8   0   0       7151.99       7545.40       144.43 o                         
  10   0   0       6498.25       7152.93        84.27 o                         
  12   0   0        469.24        519.88        20.82 o                         
  14   0   0         52.60         66.94         9.43 o                         
  16   0   0       3808.45       3969.18        45.89 o                         
   2   1   0      32000.21      32527.90       252.53 o                         
   4   1   0      44598.02      45726.07       252.37 o                         
   6   1   0       7901.43       7677.69        56.94 o                         
   8   1   0       1098.26       1008.32        23.73 o                         
  10   1   0         51.08         59.60         8.80 o                         
  12   1   0       4096.59       4513.33        39.64 o                         
  14   1   0       4128.59       4479.87        37.82 o                         
  16   1   0        856.05        834.81        14.79 o                         
   0   2   0        259.70        202.25        10.37 o                         
   2   2   0        322.34        385.69        34.22 o                         
   4   2   0        458.75        456.66        21.00 o                         
   6   2   0       5228.92       5304.22        58.60 o                         
   8   2   0      25625.67      26832.98       225.41 o                         
  10   2   0       1281.67       1186.79        12.90 o                         
  12   2   0       3234.78       3147.96        30.08 o                         
  14   2   0       1756.55       1890.52        15.78 o                         
  16   2   0        307.49        266.02         7.21 o                         
   2   3   0         15.83         45.97         8.80 o                         
   4   3   0         13.41         32.58        13.60 o                         
   6   3   0       5379.65       5320.04       180.56 o                         
   8   3   0       2006.13       1952.15        47.35 o                         
  10   3   0       3665.10       3662.44        52.92 o                         
  12   3   0       1303.17       1325.27        18.93 o                         
  14   3   0         15.58         24.98         8.57 o                         
   0   4   0        534.63        527.65        25.72 o                         
   2   4   0       6961.03       6198.19       150.14 o                         
   4   4   0       4158.34       3950.38        47.36 o                         
   6   4   0        827.67        858.74        25.20 o                         
   8   4   0       1971.05       2011.09        27.02 o                         
  10   4   0        132.35        153.57        16.75 o                         
  12   4   0       6372.40       7279.91        84.07 o                         
  14   4   0        914.14        837.68        73.55 o                         
   2   5   0       6857.09       6875.34        68.45 o                         
   4   5   0      21098.82      23136.69       200.65 o                         
   6   5   0        102.78         98.80         8.26 o                         
   8   5   0          0.38          6.46        10.37 o                         
  10   5   0       1382.31       1555.25        44.31 o                         
  12   5   0       3444.38       3743.28        45.49 o                         
  14   5   0       1200.75       1095.18        95.97 o                         
   0   6   0      27085.51      29245.24       320.51 o                         
   2   6   0        285.44        266.03        11.12 o                         
   4   6   0       1330.52       1369.86        21.30 o                         
   6   6   0       8662.49       9303.69        72.26 o                         
   8   6   0       2423.70       2630.37        24.74 o                         
  10   6   0       2851.61       3203.97        28.88 o                         
  12   6   0         51.88         58.68        12.71 o                         
   2   7   0        343.43        365.44        11.08 o                         
   4   7   0       6923.89       7161.23       249.65 o                         
   6   7   0       5522.01       5719.15        46.81 o                         
   8   7   0        301.01        301.01        12.34 o                         
  10   7   0        374.99        355.57        14.77 o                         
  12   7   0       2176.66       1727.16       166.05 o                         
   0   8   0        388.19        434.16        16.10 o                         
   2   8   0       4767.08       5128.80        57.59 o                         
   4   8   0        219.24        254.96        11.56 o                         
   6   8   0         54.81         65.21         9.56 o                         
   8   8   0       6727.42       7196.95        65.30 o                         
  10   8   0        577.39        518.76         9.88 o                         
   2   9   0         20.15         23.27         6.57 o                         
   4   9   0        311.99        336.90        27.31 o                         
   6   9   0       1394.89       1466.16        17.47 o                         
   0  10   0        285.10        295.09         7.03 o                         
   2  10   0        402.62        371.74         7.65 o                         
   1   1   1       7252.15       6465.17        41.86 o                         
   2   1   1       1579.46       1411.01        15.59 o                         
   3   1   1      28715.72      28576.65       182.92 o                         
   4   1   1       3060.87       2883.23        19.22 o                         
   5   1   1       9501.36       8996.02        45.96 o                         
   6   1   1      15838.39      15863.25        76.32 o                         
   7   1   1       1649.23       1512.08        15.12 o                         
   8   1   1        465.08        432.87        15.30 o                         
   9   1   1        638.89        704.39        14.36 o                         
  10   1   1        973.48        981.97        19.84 o                         
  11   1   1       1152.25       1202.35        10.68 o                         
  12   1   1        944.33        986.66        17.94 o                         
  13   1   1       1359.43       1364.90        12.07 o                         
  14   1   1        272.53        283.71        10.23 o                         
  15   1   1        132.63        162.19         6.18 o                         
  16   1   1         72.86         84.20         4.04 o                         
   0   2   1       4773.53       4112.68        32.22 o                         
   1   2   1      20088.54      18887.93       116.62 o                         
   2   2   1      39021.61      38486.77       243.89 o                         
   3   2   1       1720.42       1689.92        19.12 o                         
   4   2   1       7546.64       7113.21       109.27 o                         
   5   2   1        853.87        808.86        13.26 o                         
   6   2   1       7933.52       7937.98        46.11 o                         
   7   2   1       1732.79       1811.74        17.20 o                         
   8   2   1      17163.70      17883.24        98.07 o                         
   9   2   1        448.22        467.23         5.80 o                         
  10   2   1       8563.51       8878.66        64.84 o                         
  11   2   1        745.34        729.28         8.76 o                         
  12   2   1          2.05         15.11         6.74 o                         
  13   2   1        391.10        420.30         8.41 o                         
  14   2   1        651.16        740.69        12.26 o                         
  15   2   1        227.21        248.75         8.19 o                         
  16   2   1        493.43        376.71         7.66 o                         
   1   3   1       2526.23       2149.05        36.59 o                         
   2   3   1      10977.85      10259.32       193.81 o                         
   3   3   1       2674.13       2664.99        35.69 o                         
   4   3   1      15014.13      13981.02        90.32 o                         
   5   3   1       9487.18       9030.29       121.97 o                         
   6   3   1      30766.69      32431.62       185.74 o                         
   7   3   1       1107.01       1100.24        17.97 o                         
   8   3   1        406.61        393.92         5.94 o                         
   9   3   1       3155.51       3100.33        44.62 o                         
  10   3   1       4897.02       4870.02        64.21 o                         
  11   3   1       3660.56       3701.01        52.56 o                         
  12   3   1       6056.29       6357.30        33.85 o                         
  13   3   1        314.66        283.41         7.03 o                         
  14   3   1       1830.12       1909.15        34.42 o                         
  15   3   1       1213.41       1209.29         9.45 o                         
   0   4   1       7369.37       6580.70        62.51 o                         
   1   4   1       2032.91       1989.08        19.79 o                         
   2   4   1      11659.14      11335.90        82.19 o                         
   3   4   1        294.66        265.76        11.28 o                         
   4   4   1        335.71        341.69        10.11 o                         
   5   4   1        116.05        133.81        11.89 o                         
   6   4   1       7399.79       7492.92       118.24 o                         
   7   4   1        192.03        190.57         6.75 o                         
   8   4   1       5978.67       6017.99        94.85 o                         
   9   4   1       1531.39       1605.70        15.04 o                         
  10   4   1       4877.82       5423.27        37.34 o                         
  11   4   1         31.61         40.24         9.77 o                         
  12   4   1        596.45        640.14        13.04 o                         
  13   4   1         17.11         17.21         7.90 o                         
  14   4   1        837.95        893.62        59.97 o                         
  15   4   1        135.00        108.76         6.58 o                         
   1   5   1       3993.36       3918.75        32.53 o                         
   2   5   1      11404.91      11352.34       115.51 o                         
   3   5   1       4606.01       4789.56        53.84 o                         
   4   5   1       5156.17       5355.68        31.56 o                         
   5   5   1        357.85        387.12         9.00 o                         
   6   5   1        823.00        856.80         9.89 o                         
   7   5   1       3128.10       3225.39        41.60 o                         
   8   5   1          2.46         12.23         7.35 o                         
   9   5   1       2062.18       2262.43        16.16 o                         
  10   5   1        287.00        313.06         8.20 o                         
  11   5   1        185.43        214.62        10.56 o                         
  12   5   1       1625.21       1859.13        18.31 o                         
  13   5   1        910.25        959.01        30.55 o                         
  14   5   1       1491.49       1188.70        13.09 o                         
   0   6   1       4962.35       5216.22        43.91 o                         
   1   6   1        198.75        205.96         6.15 o                         
   2   6   1        459.26        484.81         9.23 o                         
   3   6   1         58.70         52.96         6.33 o                         
   4   6   1        523.44        557.43        10.53 o                         
   5   6   1        203.72        225.61         8.62 o                         
   6   6   1       1320.97       1368.91        33.73 o                         
   7   6   1          9.62         21.00         5.58 o                         
   8   6   1         63.62         73.85         5.77 o                         
   9   6   1       1428.81       1533.28        33.26 o                         
  10   6   1          0.36          3.09         7.26 o                         
  11   6   1        114.50        117.87         6.52 o                         
  12   6   1        658.13        544.75        11.72 o                         
  13   6   1          3.34          3.67         4.28 o                         
   1   7   1        957.77       1057.12        10.57 o                         
   2   7   1          4.68          8.83         6.88 o                         
   3   7   1       1900.57       1834.03        18.97 o                         
   4   7   1         74.40         73.63         8.93 o                         
   5   7   1        641.69        670.26        16.30 o                         
   6   7   1        927.77        946.61        25.70 o                         
   7   7   1        202.35        223.37         7.04 o                         
   8   7   1          0.34         -0.41         9.72 o                         
   9   7   1        221.20        233.55         7.03 o                         
  10   7   1        335.90        299.48         8.09 o                         
  11   7   1        234.30        200.22         6.15 o                         
  12   7   1        104.48         79.04         3.69 o                         
   0   8   1       1550.10       1605.41        18.36 o                         
   1   8   1          3.28          0.78         6.99 o                         
   2   8   1        993.00       1012.26        10.15 o                         
   3   8   1        156.49        157.52         7.83 o                         
   4   8   1         90.48        100.18         7.69 o                         
   5   8   1         16.17         28.02         7.11 o                         
   6   8   1        269.73        283.02         7.20 o                         
   7   8   1        507.07        537.93         8.64 o                         
   8   8   1        538.15        552.07        14.37 o                         
   9   8   1         45.37         29.70         5.79 o                         
  10   8   1        643.33        537.52        56.29 o                         
   1   9   1        337.60        378.58         6.49 o                         
   2   9   1       2411.28       2768.35        21.30 o                         
   3   9   1         87.04        110.56         5.42 o                         
   4   9   1       1420.48       1567.50        12.68 o                         
   5   9   1       1659.48       1812.72        24.70 o                         
   6   9   1        616.98        606.15        10.19 o                         
   7   9   1        288.03        267.96         8.45 o                         
   0  10   1       2931.18       3160.36        25.46 o                         
   1  10   1        156.13        149.11         6.85 o                         
   2  10   1       1104.39       1036.52        10.92 o                         
   3  10   1        521.97        412.72         7.39 o                         
   0   0   2       3450.08       3177.63        26.01 o                         
   1   0   2      18299.72      17126.64       216.77 o                         
   2   0   2      28708.06      28660.49       180.55 o                         
   3   0   2      71319.32      77290.01       600.75 o                         
   4   0   2      12079.64      11194.19        74.41 o                         
   5   0   2      12450.17      12551.93        73.11 o                         
   6   0   2       1593.69       1641.58        24.91 o                         
   7   0   2       9284.90       9259.99        88.86 o                         
   8   0   2      21881.21      22762.81       190.52 o                         
   9   0   2      14773.56      16359.00       163.51 o                         
  10   0   2       6241.51       5746.69       180.40 o                         
  11   0   2        775.91        834.09        15.79 o                         
  12   0   2       4852.84       4884.43        42.59 o                         
  13   0   2        562.54        642.41        14.59 o                         
  14   0   2       1144.88       1209.42        16.37 o                         
  15   0   2        209.51        246.95         9.02 o                         
  16   0   2       1598.90       1580.57        63.74 o                         
   1   1   2        352.94        274.03         8.36 o                         
   2   1   2       9375.05       8502.37        66.41 o                         
   3   1   2       2676.03       2373.56        25.16 o                         
   4   1   2      41309.08      42363.41       233.84 o                         
   5   1   2      18131.43      17649.66        82.95 o                         
   6   1   2       3526.83       3217.00        20.88 o                         
   7   1   2       7825.96       7826.21        58.70 o                         
   8   1   2         43.73         34.83        11.93 o                         
   9   1   2        529.88        560.51        14.15 o                         
  10   1   2        999.29        977.69        12.24 o                         
  11   1   2       2312.26       2413.35        33.07 o                         
  12   1   2       3950.46       4098.05        34.17 o                         
  13   1   2       1555.31       1599.63        11.18 o                         
  14   1   2       2742.53       2932.48        23.24 o                         
  15   1   2        131.51        140.32         6.01 o                         
  16   1   2        132.12        132.28         3.79 o                         
   0   2   2     101374.48     115786.89       726.74 o                         
   1   2   2        634.96        634.13         8.40 o                         
   2   2   2       6580.64       6342.51        53.09 o                         
   3   2   2      10719.16      10110.31        52.63 o                         
   4   2   2        981.38        837.98        11.22 o                         
   5   2   2       1316.78       1313.92        14.09 o                         
   6   2   2      15300.38      15334.10        74.70 o                         
   7   2   2        263.22        218.38        12.15 o                         
   8   2   2        121.57        125.64         7.17 o                         
   9   2   2       2008.41       1880.78        20.29 o                         
  10   2   2       3841.09       3952.99        17.48 o                         
  11   2   2       1272.90       1308.99        17.83 o                         
  12   2   2       1931.91       1968.90        33.15 o                         
  13   2   2         76.89         85.24         7.07 o                         
  14   2   2        280.59        291.40         5.81 o                         
  15   2   2        492.45        547.82        12.96 o                         
  16   2   2        938.61        704.16        10.61 o                         
   1   3   2         16.67         17.52         7.32 o                         
   2   3   2       3030.82       2915.84        30.71 o                         
   3   3   2       7501.71       7230.25        80.79 o                         
   4   3   2       1109.26       1132.39        18.32 o                         
   5   3   2        149.18        128.29        14.13 o                         
   6   3   2        313.12        299.83        15.96 o                         
   7   3   2       1654.14       1685.84        19.43 o                         
   8   3   2        767.55        748.82        12.68 o                         
   9   3   2         11.89         13.56         4.89 o                         
  10   3   2          2.02         -5.94         5.94 o                         
  11   3   2        216.58        205.68         8.64 o                         
  12   3   2          3.64         -0.07         7.00 o                         
  13   3   2        333.73        328.12        12.48 o                         
  14   3   2         15.03         28.49         6.53 o                         
  15   3   2         90.54        176.25        50.59 o                         
   0   4   2      34825.32      35742.80       405.04 o                         
   1   4   2        202.57        218.73         8.59 o                         
   2   4   2        129.50        139.03         8.83 o                         
   3   4   2       4860.59       4670.25        54.02 o                         
   4   4   2        379.88        327.02        11.43 o                         
   5   4   2       1738.30       1830.97        22.32 o                         
   6   4   2       7396.04       7376.42       116.88 o                         
   7   4   2        736.11        710.76        13.78 o                         
   8   4   2        906.33        930.53        18.25 o                         
   9   4   2       5076.06       5275.00        51.85 o                         
  10   4   2        866.39       1004.04        19.74 o                         
  11   4   2          4.68          8.77         8.50 o                         
  12   4   2        375.95        404.27        18.24 o                         
  13   4   2        322.89        343.15        18.15 o                         
  14   4   2        468.05        436.85        27.58 o                         
  15   4   2          2.70          1.16         6.13 o                         
   1   5   2       1543.34       1607.54        27.10 o                         
   2   5   2       3187.21       3143.35        32.92 o                         
   3   5   2        160.78        161.35        13.68 o                         
   4   5   2       3023.59       3120.68        21.84 o                         
   5   5   2       5435.02       5602.75        55.45 o                         
   6   5   2       2828.62       2879.79        16.04 o                         
   7   5   2       3460.22       3619.79        50.42 o                         
   8   5   2        598.90        621.75         9.76 o                         
   9   5   2       1602.32       1677.38        25.22 o                         
  10   5   2         69.64         80.69         8.29 o                         
  11   5   2       1534.58       1729.71        53.59 o                         
  12   5   2        650.46        695.66        25.92 o                         
  13   5   2        713.84        760.51        15.91 o                         
  14   5   2        986.14        810.54        16.09 o                         
   0   6   2       1557.02       1626.36        29.40 o                         
   1   6   2       2449.89       2390.18        15.55 o                         
   2   6   2       9590.60       9816.96        79.41 o                         
   3   6   2        497.64        491.82         7.67 o                         
   4   6   2        409.41        456.57        10.07 o                         
   5   6   2       1504.11       1588.00        16.38 o                         
   6   6   2         91.30        102.26         6.70 o                         
   7   6   2        772.25        794.35        15.46 o                         
   8   6   2       8778.44       9256.99       179.82 o                         
   9   6   2       1251.10       1369.09        12.77 o                         
  10   6   2       1146.76       1239.92         9.95 o                         
  11   6   2        281.71        307.16         6.27 o                         
  12   6   2       1016.57        996.55        12.73 o                         
  13   6   2         10.46          7.91         4.27 o                         
   1   7   2       2378.52       2491.57        22.69 o                         
   2   7   2       1283.37       1315.27        15.97 o                         
   3   7   2       4145.46       4195.42        36.23 o                         
   4   7   2       5838.32       6146.82       121.47 o                         
   5   7   2        409.04        423.01         8.82 o                         
   6   7   2       2399.70       2399.89        17.24 o                         
   7   7   2        130.57        134.61         6.93 o                         
   8   7   2          3.80         17.87         9.76 o                         
   9   7   2         36.63         31.90         8.68 o                         
  10   7   2       1520.29       1464.43        52.18 o                         
  11   7   2        175.46        164.73         5.08 o                         
  12   7   2       1267.00       1047.43        11.43 o                         
   0   8   2       3812.23       3973.41        35.11 o                         
   1   8   2       2872.87       3113.30        20.33 o                         
   2   8   2         42.67         50.55         6.26 o                         
   3   8   2         79.31         87.10         7.61 o                         
   4   8   2        717.56        782.15        11.31 o                         
   5   8   2        571.49        619.25        10.00 o                         
   6   8   2       1728.84       1854.05        15.43 o                         
   7   8   2        352.99        349.00         9.68 o                         
   8   8   2        516.23        492.06        13.70 o                         
   9   8   2        186.47        198.81         6.92 o                         
  10   8   2       1283.52        973.11        17.89 o                         
   1   9   2          9.23         15.65         5.52 o                         
   2   9   2         11.24          7.49         5.34 o                         
   3   9   2        642.05        723.06        14.23 o                         
   4   9   2        401.69        419.94        18.68 o                         
   5   9   2         21.88         24.53         6.28 o                         
   6   9   2         96.78         97.16        15.16 o                         
   7   9   2         50.94         50.55         5.06 o                         
   0  10   2        184.84        182.36         5.65 o                         
   1  10   2          0.60         -1.64         3.83 o                         
   2  10   2        291.17        278.21         4.81 o                         
   3  10   2          9.05          8.53         4.27 o                         
   1   1   3      24354.71      23864.67       188.55 o                         
   2   1   3       1193.20       1055.34        14.35 o                         
   3   1   3       3891.57       3637.26        39.95 o                         
   4   1   3       7153.03       6628.70        49.65 o                         
   5   1   3      18303.27      17721.07       152.89 o                         
   6   1   3         16.25          9.48         8.51 o                         
   7   1   3       2126.26       2102.95        20.40 o                         
   8   1   3        116.58        129.59        12.18 o                         
   9   1   3       5631.64       5972.50        70.22 o                         
  10   1   3       2350.01       2254.55        26.58 o                         
  11   1   3        971.42       1046.10        18.45 o                         
  12   1   3       1199.16       1237.36        10.24 o                         
  13   1   3         49.21         56.08         6.83 o                         
  14   1   3        195.19        209.26         8.58 o                         
  15   1   3       1545.16       1597.90        32.52 o                         
  16   1   3          8.15          6.16         3.38 o                         
   0   2   3       4002.53       3536.81        32.87 o                         
   1   2   3      79994.51      85011.41       649.89 o                         
   2   2   3         10.96         20.31        10.74 o                         
   3   2   3         90.91        112.29         6.03 o                         
   4   2   3        116.31         93.60        11.64 o                         
   5   2   3       2340.32       2200.73        20.92 o                         
   6   2   3       1065.90       1045.86        13.31 o                         
   7   2   3       3804.19       3798.58        27.63 o                         
   8   2   3       2930.14       2937.51        27.43 o                         
   9   2   3       2336.98       2374.04        28.35 o                         
  10   2   3        647.17        618.99        12.94 o                         
  11   2   3       2635.65       2737.53        36.55 o                         
  12   2   3        390.79        396.26         7.48 o                         
  13   2   3        417.39        446.30         6.70 o                         
  14   2   3        154.03        170.39         6.06 o                         
  15   2   3       1221.35       1187.89        11.16 o                         
  16   2   3        431.48        319.18         7.03 o                         
   1   3   3         78.37        105.03        12.71 o                         
   2   3   3       6044.61       5434.43        95.05 o                         
   3   3   3      52874.98      53638.35       498.79 o                         
   4   3   3      11206.85      10932.26        95.40 o                         
   5   3   3       3153.01       3282.44        32.91 o                         
   6   3   3        208.15        156.94        13.85 o                         
   7   3   3       4222.14       3990.03        31.90 o                         
   8   3   3       2211.41       2115.30        11.70 o                         
   9   3   3       1459.50       1381.61        21.83 o                         
  10   3   3       1138.78       1077.00        11.91 o                         
  11   3   3        455.80        436.86        10.32 o                         
  12   3   3        708.60        706.75         7.97 o                         
  13   3   3       9630.64      10164.33       100.41 o                         
  14   3   3        827.75        894.66        10.32 o                         
  15   3   3        565.28        591.71        11.66 o                         
   0   4   3      16994.36      16250.90       254.72 o                         
   1   4   3       9966.04       9475.00       169.40 o                         
   2   4   3       8399.77       8282.96        73.44 o                         
   3   4   3         25.56         10.87        12.06 o                         
   4   4   3          4.83         17.53        14.40 o                         
   5   4   3        168.53        192.39        16.94 o                         
   6   4   3       1623.92       1564.49        46.31 o                         
   7   4   3       9327.17       9598.71       128.59 o                         
   8   4   3       4127.82       4352.41        37.46 o                         
   9   4   3       7152.20       7501.44        93.08 o                         
  10   4   3       1256.43       1357.08        17.25 o                         
  11   4   3       1389.74       1494.77        13.19 o                         
  12   4   3        130.40        139.79         7.38 o                         
  13   4   3          1.51          4.52         6.08 o                         
  14   4   3          6.04          4.05         7.03 o                         
  15   4   3        727.35        560.52         9.53 o                         
   1   5   3       2996.27       3151.02        42.86 o                         
   2   5   3        740.54        765.14        23.13 o                         
   3   5   3         98.30        112.21        12.70 o                         
   4   5   3       1504.07       1457.33        19.94 o                         
   5   5   3      18140.16      19536.78       115.47 o                         
   6   5   3       1510.91       1558.30        32.58 o                         
   7   5   3         70.13         83.70         5.58 o                         
   8   5   3        941.27        965.05        21.57 o                         
   9   5   3         63.63         79.33         7.33 o                         
  10   5   3        640.49        698.04        35.26 o                         
  11   5   3       4606.88       4968.44        44.52 o                         
  12   5   3        164.33        175.61        13.32 o                         
  13   5   3        113.30        131.02        11.66 o                         
  14   5   3          9.10         13.75         4.03 o                         
   0   6   3        916.04        915.36        12.81 o                         
   1   6   3        231.59        263.59         9.64 o                         
   2   6   3        586.46        560.55        10.93 o                         
   3   6   3       1306.83       1378.02        41.77 o                         
   4   6   3          0.19          1.50         5.79 o                         
   5   6   3       1219.23       1242.61        35.37 o                         
   6   6   3         41.61         48.40         6.60 o                         
   7   6   3       1175.70       1224.17        27.95 o                         
   8   6   3        315.89        327.05        11.26 o                         
   9   6   3       1315.27       1242.62        11.48 o                         
  10   6   3        382.79        368.95         8.12 o                         
  11   6   3         93.90         91.28         6.46 o                         
  12   6   3        166.65        149.88         5.19 o                         
  13   6   3        513.72        455.95        75.13 o                         
   1   7   3       2090.95       2184.43        14.82 o                         
   2   7   3         36.93         42.19         6.83 o                         
   3   7   3        189.12        199.03         7.94 o                         
   4   7   3        557.73        567.07        13.09 o                         
   5   7   3        674.79        714.76         9.59 o                         
   6   7   3         16.23         22.39         7.13 o                         
   7   7   3       1549.79       1541.05        18.81 o                         
   8   7   3         12.74         16.63         9.33 o                         
   9   7   3        589.79        613.39        10.93 o                         
  10   7   3        200.37        196.13         5.72 o                         
  11   7   3        489.79        478.60         5.89 o                         
   0   8   3       1185.10       1143.94        15.40 o                         
   1   8   3       1284.76       1351.60        11.79 o                         
   2   8   3        214.90        245.60         7.40 o                         
   3   8   3        602.03        627.86        20.42 o                         
   4   8   3        513.39        525.68         8.36 o                         
   5   8   3          4.09          5.81         7.01 o                         
   6   8   3        181.54        197.92         6.75 o                         
   7   8   3        627.75        628.68        14.67 o                         
   8   8   3        659.61        685.68         7.37 o                         
   9   8   3        553.62        582.67         9.30 o                         
  10   8   3        270.46        196.36         5.87 o                         
   1   9   3        742.83        813.29         7.97 o                         
   2   9   3         73.80         80.21         4.90 o                         
   3   9   3       1742.84       1845.54        17.77 o                         
   4   9   3        936.25        906.79        37.09 o                         
   5   9   3        829.01        848.04        10.39 o                         
   6   9   3        449.68        466.08        11.36 o                         
   7   9   3       1883.24       1772.00        15.29 o                         
   0  10   3        167.43        153.16         5.69 o                         
   1  10   3        537.97        533.67         6.26 o                         
   2  10   3        170.44        161.83         4.89 o                         
   0   0   4       2250.47       1939.55        27.53 o                         
   1   0   4       4779.00       4277.20        97.94 o                         
   2   0   4        377.09        349.52        28.35 o                         
   3   0   4      21023.89      19624.68       220.33 o                         
   4   0   4      11958.81      10738.88       124.32 o                         
   5   0   4      10316.68      10314.80       235.76 o                         
   6   0   4      10858.04      10815.12        76.70 o                         
   7   0   4      29870.62      30995.03       204.80 o                         
   8   0   4        471.59        531.54        18.55 o                         
   9   0   4      17202.66      18487.67        98.85 o                         
  10   0   4       3473.26       3680.95        30.68 o                         
  11   0   4       5831.31       5880.71        49.47 o                         
  12   0   4       4778.81       4781.01       150.91 o                         
  13   0   4        602.44        622.42        31.16 o                         
  14   0   4         68.81         80.67        10.88 o                         
  15   0   4       1752.86       1941.06        63.09 o                         
  16   0   4         76.69         87.37         5.22 o                         
   1   1   4      13829.60      12643.21       101.26 o                         
   2   1   4       1423.03       1330.59        15.14 o                         
   3   1   4      15694.19      14580.90       113.15 o                         
   4   1   4        694.18        534.35        11.02 o                         
   5   1   4      27617.65      27105.43       175.09 o                         
   6   1   4       5882.98       5706.41        37.91 o                         
   7   1   4      14645.09      14772.49        92.31 o                         
   8   1   4        206.24        227.17        17.17 o                         
   9   1   4       2155.79       2151.61        34.66 o                         
  10   1   4        203.29        205.83         5.46 o                         
  11   1   4       8476.14       8848.60        88.85 o                         
  12   1   4        655.58        651.29         9.52 o                         
  13   1   4       3233.61       3373.34        36.53 o                         
  14   1   4        200.34        202.67         6.39 o                         
  15   1   4        700.30        676.06        23.75 o                         
  16   1   4         84.25         86.47         4.71 o                         
   0   2   4      13434.66      12745.37       146.83 o                         
   1   2   4      32363.39      30894.17       169.37 o                         
   2   2   4       6494.29       5636.81       140.66 o                         
   3   2   4        397.93        356.10        10.24 o                         
   4   2   4       3522.74       3133.39        23.82 o                         
   5   2   4       2737.28       2753.20        32.88 o                         
   6   2   4       2371.80       2256.19        20.66 o                         
   7   2   4      12561.74      13076.99        72.17 o                         
   8   2   4       2982.76       2963.74        22.07 o                         
   9   2   4       1607.83       1606.50        19.05 o                         
  10   2   4        106.99        118.60         5.67 o                         
  11   2   4        698.07        734.77         7.37 o                         
  12   2   4       2701.70       2751.27        25.54 o                         
  13   2   4          5.41          6.18         6.38 o                         
  14   2   4        691.64        717.88        10.38 o                         
  15   2   4        338.68        370.04         7.01 o                         
  16   2   4         98.11         63.23         4.98 o                         
   1   3   4       8160.37       7651.34        77.84 o                         
   2   3   4       1181.75       1112.41        19.88 o                         
   3   3   4         84.63         55.03        14.14 o                         
   4   3   4       1287.31       1373.56        33.11 o                         
   5   3   4        345.49        389.14        17.17 o                         
   6   3   4       1088.44       1146.14        25.63 o                         
   7   3   4          5.58          9.13         5.78 o                         
   8   3   4        117.65        111.84         4.41 o                         
   9   3   4        107.49         88.37         5.41 o                         
  10   3   4        684.10        635.80        11.53 o                         
  11   3   4        344.06        332.96         6.91 o                         
  12   3   4         37.98         44.98         5.43 o                         
  13   3   4        237.75        247.86         6.49 o                         
  14   3   4         41.35         57.00         5.43 o                         
  15   3   4        145.27        148.33         8.45 o                         
   0   4   4      21655.18      21677.46       680.85 o                         
   1   4   4       1114.35       1019.22        15.80 o                         
   2   4   4       2176.75       1980.10        34.32 o                         
   3   4   4       1726.51       1665.87        86.80 o                         
   4   4   4        682.53        696.20        18.79 o                         
   5   4   4         45.77         66.12        16.93 o                         
   6   4   4       3769.47       3671.46        60.82 o                         
   7   4   4       3248.60       3388.88        26.22 o                         
   8   4   4       4454.87       4535.39        47.96 o                         
   9   4   4       1183.98       1239.79        10.48 o                         
  10   4   4         79.35        104.21         7.95 o                         
  11   4   4         11.37         13.90         9.82 o                         
  12   4   4        197.80        224.97         8.43 o                         
  13   4   4        137.00        154.36         9.08 o                         
  14   4   4        287.88        325.20        10.76 o                         
  15   4   4          0.84         -2.93         4.98 o                         
   1   5   4          0.91          6.48        21.90 o                         
   2   5   4        639.62        677.90        22.83 o                         
   3   5   4       4429.01       4466.64       113.47 o                         
   4   5   4          3.05          5.40         5.99 o                         
   5   5   4       5898.13       5936.38        78.47 o                         
   6   5   4       1610.15       1642.47        35.46 o                         
   7   5   4       2688.79       2676.06        34.39 o                         
   8   5   4         97.89        100.72         7.06 o                         
   9   5   4         13.08         24.63         7.19 o                         
  10   5   4        553.77        573.42        10.11 o                         
  11   5   4       1699.52       1838.01        65.31 o                         
  12   5   4         14.10         17.54         5.72 o                         
  13   5   4        952.78        951.88        47.38 o                         
  14   5   4         11.66         13.51         4.92 o                         
   0   6   4       7364.36       7662.84        62.52 o                         
   1   6   4       8397.51       8881.33        47.10 o                         
   2   6   4        153.19        183.03         9.45 o                         
   3   6   4       3604.24       3835.13        27.08 o                         
   4   6   4       1074.48       1131.39        11.42 o                         
   5   6   4        274.93        281.18        16.58 o                         
   6   6   4       2516.82       2498.79        23.23 o                         
   7   6   4       5062.24       5313.49        87.65 o                         
   8   6   4        154.11        161.37         8.92 o                         
   9   6   4       4776.01       5132.24        90.18 o                         
  10   6   4       1686.33       1782.54        27.75 o                         
  11   6   4       2398.81       2457.37        18.91 o                         
  12   6   4        443.75        378.64         5.52 o                         
  13   6   4         50.72         42.33         8.14 o                         
   1   7   4       2755.32       2820.06        20.07 o                         
   2   7   4        453.02        475.88        19.56 o                         
   3   7   4       6774.44       7164.77       149.69 o                         
   4   7   4         50.72         47.91         6.26 o                         
   5   7   4       4364.17       4510.03       103.94 o                         
   6   7   4        239.04        227.78         7.95 o                         
   7   7   4        956.36        983.91        19.28 o                         
   8   7   4        352.31        382.61        15.36 o                         
   9   7   4         61.64         48.24         7.09 o                         
  10   7   4        179.88        182.15         7.02 o                         
  11   7   4        917.05        748.78         7.83 o                         
   0   8   4         50.74         73.74        10.22 o                         
   1   8   4       3646.07       3913.08        26.65 o                         
   2   8   4        646.31        690.44         8.81 o                         
   3   8   4        194.73        211.08         8.65 o                         
   4   8   4       1137.52       1193.74        51.92 o                         
   5   8   4       1139.23       1184.29        14.89 o                         
   6   8   4        392.94        390.28        12.54 o                         
   7   8   4        662.90        707.39         8.78 o                         
   8   8   4        112.65        125.52         4.81 o                         
   9   8   4        236.20        214.74         5.19 o                         
   1   9   4        928.45        996.54         8.59 o                         
   2   9   4        217.92        241.87         9.69 o                         
   3   9   4        400.68        437.11        14.01 o                         
   4   9   4        155.22        139.49         6.04 o                         
   5   9   4        146.86        140.89        13.48 o                         
   6   9   4        210.72        192.10         7.87 o                         
   7   9   4          0.45          5.78         5.96 o                         
   1  10   4         42.92         29.34         3.30 o                         
   2  10   4        755.16        559.88        16.75 o                         
   1   1   5        555.50        512.42        24.40 o                         
   2   1   5       3344.24       3167.59        29.93 o                         
   3   1   5      21936.62      20140.61       156.59 o                         
   4   1   5        532.39        469.54         8.10 o                         
   5   1   5        549.91        558.51         8.95 o                         
   6   1   5       3055.89       2944.17        32.40 o                         
   7   1   5       4562.72       4455.69        35.12 o                         
   8   1   5        132.33        153.27         5.53 o                         
   9   1   5       6048.99       6061.23        54.16 o                         
  10   1   5       2149.46       2213.66        14.89 o                         
  11   1   5        488.39        462.84         6.67 o                         
  12   1   5         65.98         74.13         5.82 o                         
  13   1   5       7862.32       8389.12        51.67 o                         
  14   1   5        124.75        137.53         7.30 o                         
  15   1   5         43.79         47.04         4.57 o                         
  16   1   5         56.58         53.11         4.39 o                         
   0   2   5       9678.18       9635.02       115.35 o                         
   1   2   5       9514.36       8258.01        55.72 o                         
   2   2   5        620.33        575.53        12.89 o                         
   3   2   5       2259.83       1868.75        61.17 o                         
   4   2   5       5056.66       4709.22        40.17 o                         
   5   2   5       4982.41       5060.62        40.89 o                         
   6   2   5          3.36         12.94         9.84 o                         
   7   2   5       3858.94       3698.38        50.66 o                         
   8   2   5       2199.19       2049.98        20.99 o                         
   9   2   5       9194.21       9396.36        80.90 o                         
  10   2   5        769.20        774.77        10.16 o                         
  11   2   5       2712.74       2717.98        47.82 o                         
  12   2   5        690.63        702.64         7.96 o                         
  13   2   5          0.26          5.90         6.28 o                         
  14   2   5         72.53         82.24         5.46 o                         
  15   2   5        885.39        898.55        49.78 o                         
   1   3   5      25707.68      25167.93       164.75 o                         
   2   3   5       1379.63       1334.87        15.64 o                         
   3   3   5       7977.04       7723.46        70.44 o                         
   4   3   5        183.20        165.16        16.79 o                         
   5   3   5      44904.10      46634.22       303.17 o                         
   6   3   5       1280.67       1298.45        55.99 o                         
   7   3   5         88.81         95.87         7.29 o                         
   8   3   5        603.54        555.85         9.35 o                         
   9   3   5        759.70        742.83        35.65 o                         
  10   3   5       1028.84       1011.10        20.57 o                         
  11   3   5       3614.20       3779.33        54.21 o                         
  12   3   5          1.49          6.29         5.17 o                         
  13   3   5       2849.60       2858.26        43.43 o                         
  14   3   5         44.31         37.42         6.09 o                         
  15   3   5       2429.24       2109.84        26.01 o                         
   0   4   5         83.84         67.43        14.80 o                         
   1   4   5      38900.82      40025.40       464.60 o                         
   2   4   5       1663.89       1676.58        21.53 o                         
   3   4   5       7613.18       7942.45       156.63 o                         
   4   4   5        544.75        572.41        18.86 o                         
   5   4   5       1829.15       1884.41        27.63 o                         
   6   4   5        230.44        248.54         7.43 o                         
   7   4   5       7805.22       7947.72       104.08 o                         
   8   4   5          1.67          1.76         6.92 o                         
   9   4   5       8191.10       8733.81        73.05 o                         
  10   4   5        237.64        235.08         6.59 o                         
  11   4   5       1841.31       2023.14        25.49 o                         
  12   4   5         54.17         53.05         6.89 o                         
  13   4   5        129.33        130.07        10.84 o                         
  14   4   5          0.22         -2.58         8.45 o                         
   1   5   5       2707.54       2819.02        42.32 o                         
   2   5   5       1676.60       1646.29        60.25 o                         
   3   5   5      10435.06      11177.15       100.38 o                         
   4   5   5        450.37        425.52         8.51 o                         
   5   5   5       3266.82       3276.83        59.12 o                         
   6   5   5        916.43        884.73        21.46 o                         
   7   5   5       5343.11       5534.13        34.40 o                         
   8   5   5         15.85         14.96         5.87 o                         
   9   5   5       1022.57       1055.30        15.53 o                         
  10   5   5          1.29          4.61         7.22 o                         
  11   5   5        104.74        120.42        12.32 o                         
  12   5   5         12.14         10.85         5.69 o                         
  13   5   5       3284.39       3220.69        42.50 o                         
  14   5   5        165.70        112.96         7.03 o                         
   0   6   5        268.51        270.22        13.06 o                         
   1   6   5          9.26         23.43         6.90 o                         
   2   6   5        261.60        273.39         8.96 o                         
   3   6   5         17.40         22.00         6.22 o                         
   4   6   5       1614.01       1601.99        49.15 o                         
   5   6   5         79.09         86.66         7.37 o                         
   6   6   5          0.29         15.14         7.61 o                         
   7   6   5       1114.61       1086.53        12.71 o                         
   8   6   5        297.24        279.40         9.55 o                         
   9   6   5        465.15        405.36        10.62 o                         
  10   6   5         74.60         73.46         6.60 o                         
  11   6   5        407.13        370.94         6.77 o                         
  12   6   5         31.89         41.91         5.80 o                         
  13   6   5         52.92         29.52         6.31 o                         
   1   7   5        100.80        122.09         7.35 o                         
   2   7   5        136.95        154.33         8.18 o                         
   3   7   5        903.73        867.75        43.55 o                         
   4   7   5        128.96        110.80         7.16 o                         
   5   7   5        468.62        527.47        12.42 o                         
   6   7   5        420.37        382.10         8.29 o                         
   7   7   5       2596.09       2668.88        20.35 o                         
   8   7   5         45.41         54.10         8.38 o                         
   9   7   5        131.91        139.29         9.87 o                         
  10   7   5        144.58        140.80         6.29 o                         
  11   7   5        417.32        361.68         6.67 o                         
   0   8   5          3.31          5.73         9.80 o                         
   1   8   5       1358.48       1433.05        15.94 o                         
   2   8   5         22.55         28.46         6.73 o                         
   3   8   5        527.66        532.52        10.03 o                         
   4   8   5         29.89         30.76         8.22 o                         
   5   8   5         71.85         73.57         7.95 o                         
   6   8   5         41.23         40.28         6.87 o                         
   7   8   5        729.89        798.09        28.35 o                         
   8   8   5          1.80          2.47         4.35 o                         
   9   8   5       1977.46       1942.12        16.07 o                         
   1   9   5       1915.40       2017.63        16.88 o                         
   2   9   5        412.68        442.48         6.87 o                         
   3   9   5        784.12        810.54        15.45 o                         
   4   9   5         38.59         25.98         7.18 o                         
   5   9   5       3260.55       3327.34        29.57 o                         
   6   9   5          0.44          3.16         3.12 o                         
   7   9   5        147.74        133.06         6.40 o                         
   0   0   6      36939.66      37099.71       289.38 o                         
   1   0   6      38131.94      39211.99       250.52 o                         
   2   0   6       5146.75       4861.27       171.26 o                         
   3   0   6       1790.05       1579.68        28.76 o                         
   4   0   6        138.95        195.44        11.60 o                         
   5   0   6      12647.95      13101.62        89.96 o                         
   6   0   6      10406.73       9927.08       108.42 o                         
   7   0   6      16009.27      16578.94       140.97 o                         
   8   0   6       2835.75       2831.80        31.88 o                         
   9   0   6       8130.36       8098.87       139.00 o                         
  10   0   6       4289.90       4290.39        63.86 o                         
  11   0   6        613.99        587.39        11.30 o                         
  12   0   6        318.50        271.09         8.26 o                         
  13   0   6        103.51         98.51         9.91 o                         
  14   0   6        240.97        297.35        23.03 o                         
  15   0   6       1421.90       1598.63        45.68 o                         
  16   0   6       2290.02       2033.54        24.34 o                         
   1   1   6       4253.26       3862.91        53.67 o                         
   2   1   6       8449.05       7782.66        61.75 o                         
   3   1   6      33585.74      33094.94       402.25 o                         
   4   1   6      10815.65       9879.95        77.50 o                         
   5   1   6       6700.18       5869.71        44.70 o                         
   6   1   6        108.97         92.63        14.25 o                         
   7   1   6       3384.40       3135.48        33.37 o                         
   8   1   6         29.06         33.55         4.24 o                         
   9   1   6         22.35         30.57         4.11 o                         
  10   1   6        100.30        111.68         4.73 o                         
  11   1   6       6177.08       6380.48        94.73 o                         
  12   1   6       1681.30       1662.02        20.30 o                         
  13   1   6       2307.98       2435.85        28.21 o                         
  14   1   6       1192.03       1312.92        20.60 o                         
  15   1   6       1860.12       1886.17        41.66 o                         
  16   1   6         11.12         11.12         3.46 o                         
   0   2   6       4561.08       4233.53        59.24 o                         
   1   2   6       4892.60       4304.70        34.20 o                         
   2   2   6      13208.06      12754.38       105.16 o                         
   3   2   6       6372.83       6287.15        45.75 o                         
   4   2   6       6279.54       6014.11        46.09 o                         
   5   2   6        202.33        263.08        15.24 o                         
   6   2   6        409.08        350.78        16.47 o                         
   7   2   6       1502.92       1408.99        28.91 o                         
   8   2   6       5417.44       5486.02        44.11 o                         
   9   2   6       6170.61       6213.74        51.58 o                         
  10   2   6         84.23         98.44         5.31 o                         
  11   2   6       1215.17       1218.18        16.78 o                         
  12   2   6       2176.09       2156.86        22.05 o                         
  13   2   6         89.68         98.51         6.31 o                         
  14   2   6        567.06        595.01         6.60 o                         
  15   2   6        751.97        714.60        38.55 o                         
   1   3   6         44.07         49.45        11.25 o                         
   2   3   6       2610.16       2351.07        30.51 o                         
   3   3   6        805.82        857.05        29.38 o                         
   4   3   6        987.17       1112.04        22.00 o                         
   5   3   6        538.43        597.87        27.50 o                         
   6   3   6        127.56        120.04        16.86 o                         
   7   3   6       1606.04       1570.71        26.61 o                         
   8   3   6         41.47         37.88         4.79 o                         
   9   3   6          2.19          4.60         5.37 o                         
  10   3   6        480.71        460.75        10.54 o                         
  11   3   6        236.77        239.57         6.68 o                         
  12   3   6          2.69          3.43         5.02 o                         
  13   3   6        154.60        152.89         5.23 o                         
  14   3   6         92.18         76.91         6.99 o                         
  15   3   6          0.23          5.16         6.58 o                         
   0   4   6         68.53         68.26        15.79 o                         
   1   4   6        721.22        609.42        25.01 o                         
   2   4   6       2754.55       2513.59        34.53 o                         
   3   4   6         14.87         18.91        14.84 o                         
   4   4   6      13572.84      13971.36       206.27 o                         
   5   4   6        163.42        179.95        13.88 o                         
   6   4   6       1940.03       1928.10        24.16 o                         
   7   4   6        471.97        460.46        10.11 o                         
   8   4   6        247.57        297.77         8.69 o                         
   9   4   6        385.19        416.67        13.40 o                         
  10   4   6        493.97        517.27         8.21 o                         
  11   4   6        940.99       1038.31        10.58 o                         
  12   4   6       2257.41       2327.19        52.38 o                         
  13   4   6         33.15         41.45         6.93 o                         
  14   4   6         52.81         62.24         8.09 o                         
   1   5   6        889.50        834.85        11.68 o                         
   2   5   6       6407.22       7081.84        50.20 o                         
   3   5   6       8895.06       9481.56       149.95 o                         
   4   5   6        757.65        786.65        18.02 o                         
   5   5   6       6449.01       6861.12       131.24 o                         
   6   5   6          0.49         12.05         6.23 o                         
   7   5   6        584.45        614.86        21.91 o                         
   8   5   6        404.20        417.20        16.18 o                         
   9   5   6          6.20         11.68         6.72 o                         
  10   5   6         42.67         43.83         7.05 o                         
  11   5   6        815.96        846.15        31.09 o                         
  12   5   6        136.95        150.60         6.33 o                         
  13   5   6        842.52        752.64        10.86 o                         
   0   6   6       9699.62      10890.19        96.30 o                         
   1   6   6      11957.60      13183.20        87.87 o                         
   2   6   6        186.09        191.78        19.03 o                         
   3   6   6       2168.91       2270.40        24.83 o                         
   4   6   6       1636.00       1670.40        42.85 o                         
   5   6   6        504.74        533.46        17.04 o                         
   6   6   6       2777.37       2893.59        37.36 o                         
   7   6   6       5040.18       5093.39        43.95 o                         
   8   6   6        708.88        725.71        17.73 o                         
   9   6   6       2915.36       3153.42        53.53 o                         
  10   6   6       1993.70       2225.73        34.23 o                         
  11   6   6        687.38        720.20        22.10 o                         
  12   6   6        442.47        482.03        11.57 o                         
   1   7   6        169.57        177.38         7.38 o                         
   2   7   6        245.26        251.97         8.60 o                         
   3   7   6       3260.99       3366.02        90.01 o                         
   4   7   6        970.38        921.59        15.29 o                         
   5   7   6       4047.93       4358.00        37.36 o                         
   6   7   6       2502.42       2506.02        26.75 o                         
   7   7   6       1582.09       1543.29        14.32 o                         
   8   7   6        805.22        839.72        11.61 o                         
   9   7   6         19.00         27.08         6.10 o                         
  10   7   6        374.43        325.72         6.89 o                         
  11   7   6       1404.26       1044.88        23.64 o                         
   0   8   6        397.88        402.33        11.10 o                         
   1   8   6        576.61        612.75        13.41 o                         
   2   8   6       1005.87       1058.93        14.80 o                         
   3   8   6        729.09        778.75        13.43 o                         
   4   8   6         71.49         90.29         7.99 o                         
   5   8   6         47.91         55.04         7.66 o                         
   6   8   6        290.26        274.67        12.90 o                         
   7   8   6        901.57        904.01        14.74 o                         
   8   8   6       2130.24       1951.10        78.25 o                         
   9   8   6       1255.91        907.86        14.98 o                         
   1   9   6         58.31         60.81         4.91 o                         
   2   9   6         34.87         38.51         4.55 o                         
   3   9   6        372.14        402.02        10.86 o                         
   4   9   6        504.47        522.71        29.45 o                         
   5   9   6        103.55        100.58         7.55 o                         
   6   9   6          3.81          7.53         4.45 o                         
   1   1   7       2553.62       2312.55        26.46 o                         
   2   1   7        107.99        101.58         8.63 o                         
   3   1   7       1776.22       1574.33        92.64 o                         
   4   1   7       3090.99       2646.88        42.09 o                         
   5   1   7      12297.95      11299.88       114.04 o                         
   6   1   7       4196.95       3940.55        31.63 o                         
   7   1   7         82.61         96.50        16.77 o                         
   8   1   7        337.17        305.74         4.63 o                         
   9   1   7       1502.12       1413.16        21.41 o                         
  10   1   7       2237.06       2142.53        21.46 o                         
  11   1   7       2267.97       2388.35        13.39 o                         
  12   1   7       1612.93       1569.84        22.07 o                         
  13   1   7        382.37        404.72         8.20 o                         
  14   1   7        196.15        208.77         6.25 o                         
  15   1   7       1215.50       1080.14        14.71 o                         
   0   2   7       4404.67       3940.98        58.18 o                         
   1   2   7       8734.53       8433.65        62.50 o                         
   2   2   7        592.39        422.67         9.98 o                         
   3   2   7       6620.38       6235.27        39.90 o                         
   4   2   7       4092.56       3621.40        30.74 o                         
   5   2   7          5.30          8.75        14.14 o                         
   6   2   7       1806.75       1801.40        27.09 o                         
   7   2   7       7486.90       7290.61        83.93 o                         
   8   2   7       9453.60       9340.76        58.51 o                         
   9   2   7       7818.24       7828.77        61.99 o                         
  10   2   7       1508.92       1508.77        12.28 o                         
  11   2   7        456.79        447.86         5.83 o                         
  12   2   7          2.46          9.49         5.68 o                         
  13   2   7        829.23        916.59         9.67 o                         
  14   2   7        547.94        613.01        11.91 o                         
  15   2   7        194.47        201.45        17.79 o                         
   1   3   7       5550.29       5451.54        74.52 o                         
   2   3   7       5566.89       5441.39        54.84 o                         
   3   3   7      18620.47      18290.81       153.40 o                         
   4   3   7      11158.04      10601.14        93.87 o                         
   5   3   7       3751.89       3910.38        63.33 o                         
   6   3   7       7546.75       7615.43        61.44 o                         
   7   3   7      13757.95      14090.52       109.99 o                         
   8   3   7        196.65        203.05         6.49 o                         
   9   3   7       4596.31       4658.57        43.58 o                         
  10   3   7       3236.02       3210.04        35.84 o                         
  11   3   7       2008.27       1972.43        31.04 o                         
  12   3   7       2216.28       2305.12        37.53 o                         
  13   3   7       3788.02       3952.82        33.82 o                         
  14   3   7        522.67        513.65         8.32 o                         
  15   3   7        138.33         92.14         6.14 o                         
   0   4   7      21675.68      21862.86       255.11 o                         
   1   4   7       3490.32       3177.19        69.21 o                         
   2   4   7       4562.46       4556.37        51.69 o                         
   3   4   7       1317.00       1244.21        28.85 o                         
   4   4   7        350.44        366.77         9.84 o                         
   5   4   7        485.71        477.01         9.71 o                         
   6   4   7       2904.50       2942.66        41.39 o                         
   7   4   7       1446.30       1426.69        26.74 o                         
   8   4   7       6920.43       7201.37        64.68 o                         
   9   4   7       5893.92       6069.11        68.15 o                         
  10   4   7       2259.95       2377.29        53.97 o                         
  11   4   7       1583.35       1661.55        40.68 o                         
  12   4   7        296.09        330.23        10.54 o                         
  13   4   7          2.63          0.93         6.37 o                         
  14   4   7        285.08        231.20         8.10 o                         
   1   5   7       7110.37       7787.99        46.75 o                         
   2   5   7       4327.72       4421.81        46.84 o                         
   3   5   7       2143.01       2111.40        18.42 o                         
   4   5   7       1047.52       1006.95        15.02 o                         
   5   5   7       5801.62       6171.20        81.30 o                         
   6   5   7       1919.67       1962.21        34.25 o                         
   7   5   7        705.75        750.31        15.98 o                         
   8   5   7        398.47        392.79        12.14 o                         
   9   5   7        825.55        863.26        15.23 o                         
  10   5   7          9.87         21.97         6.79 o                         
  11   5   7        667.80        674.28        15.81 o                         
  12   5   7        594.67        565.06        10.09 o                         
  13   5   7         92.65         92.21         8.18 o                         
   0   6   7       3060.70       3164.53       130.63 o                         
   1   6   7       4192.54       4565.10       119.60 o                         
   2   6   7        193.48        170.61        23.32 o                         
   3   6   7         33.98         29.99         6.48 o                         
   4   6   7        385.61        412.50        21.12 o                         
   5   6   7       1660.58       1700.43        43.83 o                         
   6   6   7         34.91         31.59         8.10 o                         
   7   6   7        306.73        292.79         8.15 o                         
   8   6   7          0.00         -3.52         6.79 o                         
   9   6   7          8.79          3.28         7.81 o                         
  10   6   7         25.15         19.92         7.14 o                         
  11   6   7         65.17         70.16         5.82 o                         
  12   6   7         74.88         92.92         8.45 o                         
   1   7   7       1319.84       1282.13        13.22 o                         
   2   7   7        892.19        965.00        17.12 o                         
   3   7   7        334.81        336.92         7.61 o                         
   4   7   7        310.25        314.60         7.00 o                         
   5   7   7       2096.99       2121.84        17.81 o                         
   6   7   7        117.61        127.75         7.39 o                         
   7   7   7         58.29         66.52         6.91 o                         
   8   7   7        537.07        568.57         8.82 o                         
   9   7   7        147.53        167.51         8.77 o                         
  10   7   7          5.77          7.82         5.30 o                         
  11   7   7        740.83        521.87         9.80 o                         
   0   8   7       1215.40       1255.30        15.74 o                         
   1   8   7       1870.75       1869.57        13.87 o                         
   2   8   7       1255.47       1259.79         9.68 o                         
   3   8   7        396.28        400.93         7.07 o                         
   4   8   7         61.83         63.73         6.85 o                         
   5   8   7        132.86        134.63         7.34 o                         
   6   8   7        274.78        285.99         6.00 o                         
   7   8   7        333.37        315.78         8.22 o                         
   8   8   7        281.91        244.56         6.19 o                         
   9   8   7          2.94          5.07         7.11 o                         
   1   9   7         96.02        106.35         4.75 o                         
   2   9   7       1020.28       1096.34        26.42 o                         
   3   9   7       1938.10       2070.93        36.81 o                         
   4   9   7       2014.87       2107.01       145.32 o                         
   5   9   7         79.87         80.84         4.27 o                         
   6   9   7        110.54        108.76         7.38 o                         
   0   0   8      11557.72      10826.38       132.46 o                         
   1   0   8      18971.70      18517.62       123.66 o                         
   2   0   8      18299.28      16730.60       206.73 o                         
   3   0   8       2860.10       3006.50        46.78 o                         
   4   0   8       5451.77       5411.00        75.02 o                         
   5   0   8       3734.41       3413.76        37.24 o                         
   6   0   8       2878.45       3005.03        36.39 o                         
   7   0   8         44.26         39.15         9.02 o                         
   8   0   8      21386.47      22009.20       133.14 o                         
   9   0   8        245.60        237.86         6.71 o                         
  10   0   8       2576.53       2401.73        44.10 o                         
  11   0   8       3925.29       4019.43        42.59 o                         
  12   0   8       4444.78       4404.20       102.65 o                         
  13   0   8       1162.15       1252.40        24.62 o                         
  14   0   8       2970.96       3440.27        83.39 o                         
  15   0   8       1383.93       1253.14        18.54 o                         
   1   1   8       7436.66       7187.57       102.70 o                         
   2   1   8      14223.62      13726.53       126.39 o                         
   3   1   8       7829.57       7488.62       119.32 o                         
   4   1   8      14324.37      12823.96       510.98 o                         
   5   1   8       1982.21       1948.15        22.97 o                         
   6   1   8      10554.63      10177.57        77.65 o                         
   7   1   8        100.26        126.80         6.57 o                         
   8   1   8         93.49        105.93         6.85 o                         
   9   1   8        437.90        431.02         5.48 o                         
  10   1   8       1149.41       1105.11        19.07 o                         
  11   1   8         13.04         20.86         5.87 o                         
  12   1   8       4182.41       4427.43        66.41 o                         
  13   1   8       1452.87       1503.70        11.43 o                         
  14   1   8       2931.15       3015.29        68.39 o                         
  15   1   8        111.63        127.07         6.28 o                         
   0   2   8      42562.04      43433.92       504.10 o                         
   1   2   8        405.01        382.57         9.48 o                         
   2   2   8        459.64        514.44        11.23 o                         
   3   2   8       1196.79       1156.41        16.42 o                         
   4   2   8       9488.47       9222.81        57.34 o                         
   5   2   8       1671.13       1745.77        46.63 o                         
   6   2   8       8307.19       7909.61        61.72 o                         
   7   2   8       2482.60       2363.21        27.57 o                         
   8   2   8        483.44        461.93         5.56 o                         
   9   2   8         20.65         21.23         4.15 o                         
  10   2   8       5423.43       5613.31        32.07 o                         
  11   2   8         55.22         59.02         5.91 o                         
  12   2   8        365.05        368.79         6.34 o                         
  13   2   8         31.71         42.28         6.45 o                         
  14   2   8        123.53        133.44         7.15 o                         
  15   2   8         64.73         62.33         6.58 o                         
   1   3   8       2248.83       2242.56        26.27 o                         
   2   3   8          0.23          3.01        16.31 o                         
   3   3   8        721.33        724.52        16.93 o                         
   4   3   8        448.63        502.75        19.40 o                         
   5   3   8        865.27        883.46        32.05 o                         
   6   3   8       2515.04       2515.01        65.43 o                         
   7   3   8        492.44        421.22        14.01 o                         
   8   3   8         34.46         34.94         4.42 o                         
   9   3   8        241.43        236.00         5.84 o                         
  10   3   8        100.76        104.14         4.54 o                         
  11   3   8       1407.63       1372.33        20.53 o                         
  12   3   8         69.74         83.18         6.75 o                         
  13   3   8        105.56         99.94         8.58 o                         
  14   3   8          4.30          8.17         5.61 o                         
  15   3   8         60.87         32.63         4.62 o                         
   0   4   8       7921.46       7409.81       101.57 o                         
   1   4   8       7429.50       7572.79        80.12 o                         
   2   4   8        140.08        156.97        17.20 o                         
   3   4   8        630.31        654.96         9.61 o                         
   4   4   8       2550.92       2611.13        33.27 o                         
   5   4   8       3378.73       3358.21        33.34 o                         
   6   4   8       3193.65       3205.14        41.44 o                         
   7   4   8         36.18         30.03         6.32 o                         
   8   4   8        114.81        117.58         7.23 o                         
   9   4   8         63.05         70.47         6.69 o                         
  10   4   8       2549.34       2782.53        25.00 o                         
  11   4   8          4.25         10.10         7.37 o                         
  12   4   8        525.70        561.41        17.22 o                         
  13   4   8        245.40        267.04         7.69 o                         
  14   4   8         64.00         50.15         6.05 o                         
   1   5   8       1563.54       1581.77        14.46 o                         
   2   5   8       2393.91       2342.48        46.49 o                         
   3   5   8       1290.72       1236.72        37.81 o                         
   4   5   8       4604.25       4808.20        86.22 o                         
   5   5   8        355.47        372.49        11.53 o                         
   6   5   8       4043.34       4158.77        62.01 o                         
   7   5   8         63.44         75.06         6.59 o                         
   8   5   8       1123.35       1250.81        10.93 o                         
   9   5   8         24.83         33.51         6.12 o                         
  10   5   8        301.74        344.55         9.89 o                         
  11   5   8        160.22        163.69         9.36 o                         
  12   5   8        709.10        671.91        10.06 o                         
  13   5   8        986.63        924.48       117.84 o                         
   0   6   8       4056.78       4383.33        95.49 o                         
   1   6   8        222.02        213.86        10.07 o                         
   2   6   8      10782.31      11445.94       117.44 o                         
   3   6   8         96.46         85.44         7.08 o                         
   4   6   8        612.52        604.55        26.56 o                         
   5   6   8         52.24         51.18         9.99 o                         
   6   6   8        243.49        250.51         8.17 o                         
   7   6   8        246.68        248.70         7.20 o                         
   8   6   8       5748.85       6102.68        80.60 o                         
   9   6   8        802.78        775.12        13.51 o                         
  10   6   8        848.94        829.74        16.78 o                         
  11   6   8        109.37        109.34         6.74 o                         
  12   6   8       1093.05       1089.72        15.24 o                         
   1   7   8         25.62         21.46         6.34 o                         
   2   7   8       3625.38       3859.42        28.04 o                         
   3   7   8        756.91        743.67        10.38 o                         
   4   7   8       4578.04       4886.16        56.60 o                         
   5   7   8       1437.46       1464.01        14.04 o                         
   6   7   8       2640.63       2764.66        26.19 o                         
   7   7   8        434.16        435.82        13.43 o                         
   8   7   8         36.20         30.56         5.94 o                         
   9   7   8        261.70        237.51        20.66 o                         
  10   7   8        655.94        530.71         9.38 o                         
   0   8   8       3657.84       3986.68        88.31 o                         
   1   8   8        179.17        177.79         6.82 o                         
   2   8   8         62.15         73.04         5.72 o                         
   3   8   8        538.66        537.18        23.69 o                         
   4   8   8        581.05        588.33        12.79 o                         
   5   8   8        188.51        196.27         7.48 o                         
   6   8   8       1924.39       1821.23        14.26 o                         
   7   8   8       1343.41       1166.01        19.52 o                         
   8   8   8        503.97        373.19        11.04 o                         
   9   8   8        401.72        249.53         6.94 o                         
   1   9   8        175.43        181.52         4.57 o                         
   2   9   8          1.94          4.30         3.81 o                         
   3   9   8        165.64        164.62         8.05 o                         
   4   9   8         62.41         60.47         5.87 o                         
   5   9   8         12.81         12.77         3.99 o                         
   1   1   9       8254.89       7674.08        66.61 o                         
   2   1   9      10373.44      10227.03        77.18 o                         
   3   1   9       1687.12       1664.66        21.10 o                         
   4   1   9       4414.40       4125.24        61.47 o                         
   5   1   9        176.38        157.43        13.78 o                         
   6   1   9        186.93        130.72        15.14 o                         
   7   1   9       6297.90       6309.35        59.00 o                         
   8   1   9        177.82        170.53         6.11 o                         
   9   1   9       3257.95       3238.68        13.01 o                         
  10   1   9          5.80          9.40         5.56 o                         
  11   1   9        118.67        124.66         5.59 o                         
  12   1   9        581.24        635.36        11.87 o                         
  13   1   9        328.62        360.65         7.43 o                         
  14   1   9        690.43        750.42        11.76 o                         
  15   1   9        715.23        623.67        20.88 o                         
   0   2   9      28582.89      28233.25       225.85 o                         
   1   2   9        117.45        100.03         9.81 o                         
   2   2   9      15157.90      14765.67       147.16 o                         
   3   2   9       1118.72       1047.33        16.76 o                         
   4   2   9        699.45        706.33        13.22 o                         
   5   2   9       3829.25       3675.39        34.86 o                         
   6   2   9       6898.15       6676.56        80.43 o                         
   7   2   9       2002.36       1829.91        15.93 o                         
   8   2   9       7548.75       7693.19        45.47 o                         
   9   2   9       1835.81       1753.47        18.09 o                         
  10   2   9       3490.86       3454.75        31.27 o                         
  11   2   9         16.60         26.05         5.80 o                         
  12   2   9        634.44        622.97         8.20 o                         
  13   2   9        127.86        145.22         8.68 o                         
  14   2   9        141.84        178.06         8.29 o                         
  15   2   9         85.06         65.27         6.05 o                         
   1   3   9       1720.10       1622.79        21.28 o                         
   2   3   9       9418.53       8858.94       107.61 o                         
   3   3   9       6374.33       6324.33        51.81 o                         
   4   3   9      18116.14      17814.46       124.10 o                         
   5   3   9       6954.48       6703.28        59.65 o                         
   6   3   9      10412.54      10309.59        55.29 o                         
   7   3   9         85.54        101.59         6.27 o                         
   8   3   9        737.37        689.78        18.46 o                         
   9   3   9        923.97        899.79        14.09 o                         
  10   3   9        735.77        738.99        19.12 o                         
  11   3   9        864.99        869.25        30.33 o                         
  12   3   9       6546.53       6769.90        56.96 o                         
  13   3   9        315.60        328.22        24.64 o                         
  14   3   9       1972.10       1685.73        21.87 o                         
   0   4   9      10726.39      10516.86       101.18 o                         
   1   4   9        729.54        719.45        26.38 o                         
   2   4   9       8429.02       8456.88        86.99 o                         
   3   4   9        572.95        569.18         8.83 o                         
   4   4   9        928.37        917.48        15.07 o                         
   5   4   9        121.02        113.07         7.33 o                         
   6   4   9       2529.36       2476.55        45.06 o                         
   7   4   9         70.25         66.44         6.60 o                         
   8   4   9       6798.08       6803.57        68.22 o                         
   9   4   9         30.32         32.05         5.68 o                         
  10   4   9       3079.71       3333.28        27.53 o                         
  11   4   9         26.35         23.46         7.00 o                         
  12   4   9        542.74        542.53        19.22 o                         
  13   4   9         37.44         39.13         6.35 o                         
   1   5   9         86.94         94.90         8.30 o                         
   2   5   9       3113.75       3077.06        49.34 o                         
   3   5   9       2390.29       2363.75        30.59 o                         
   4   5   9       8666.68       9276.74       122.57 o                         
   5   5   9       1982.84       2061.45        30.39 o                         
   6   5   9       2574.88       2674.46        36.07 o                         
   7   5   9        102.71        118.43         6.11 o                         
   8   5   9         45.74         51.67         6.34 o                         
   9   5   9       1153.52       1272.20        12.80 o                         
  10   5   9       1398.25       1380.42        51.83 o                         
  11   5   9        695.82        676.46         9.15 o                         
  12   5   9       1564.27       1564.02       157.29 o                         
  13   5   9       1030.86        998.44        13.37 o                         
   0   6   9        305.58        317.19        37.44 o                         
   1   6   9        125.07        125.92         8.40 o                         
   2   6   9        180.51        184.39         9.01 o                         
   3   6   9       1862.44       1828.84        31.33 o                         
   4   6   9        218.69        214.31         9.06 o                         
   5   6   9         23.06         27.96         6.99 o                         
   6   6   9        903.83        977.25        19.63 o                         
   7   6   9         68.24         72.93         6.02 o                         
   8   6   9        711.04        723.45        42.76 o                         
   9   6   9         43.22         39.66         7.30 o                         
  10   6   9         78.48         71.43         6.10 o                         
  11   6   9        199.64        178.81         7.87 o                         
  12   6   9         27.39         20.45         6.05 o                         
   1   7   9       2489.10       2499.14        19.15 o                         
   2   7   9       1162.92       1156.56        21.85 o                         
   3   7   9        650.13        607.99        11.44 o                         
   4   7   9        671.18        673.23        12.20 o                         
   5   7   9        253.46        251.75         9.17 o                         
   6   7   9        137.18        159.04         8.16 o                         
   7   7   9        727.70        770.78        32.94 o                         
   8   7   9        134.31        131.29         9.82 o                         
   9   7   9        655.21        672.87        23.50 o                         
  10   7   9          1.65          3.95         5.66 o                         
   0   8   9       1935.36       1971.27        49.44 o                         
   1   8   9        360.18        353.25         7.16 o                         
   2   8   9        452.26        453.54        13.27 o                         
   3   8   9          5.28         10.18         5.46 o                         
   4   8   9          5.93          8.60         6.23 o                         
   5   8   9         91.47         91.87         6.54 o                         
   6   8   9        117.47        123.30         7.05 o                         
   7   8   9          0.43          0.85         7.17 o                         
   8   8   9        966.93        918.58       126.60 o                         
   1   9   9        427.08        430.14         5.04 o                         
   2   9   9        152.47        160.84         5.97 o                         
   3   9   9         34.43         35.74         7.20 o                         
   4   9   9       1142.41       1042.69        14.80 o                         
   5   9   9        146.34        112.15         5.25 o                         
   0   0  10      62331.83      66963.77       745.28 o                         
   1   0  10         36.14         34.37        16.94 o                         
   2   0  10      10487.64      10541.72        93.34 o                         
   3   0  10        825.08        720.32        20.15 o                         
   4   0  10      15174.20      14926.60       129.74 o                         
   5   0  10        189.58        159.63        25.61 o                         
   6   0  10       9300.63       8646.92        59.66 o                         
   7   0  10        217.80        214.95         7.44 o                         
   8   0  10      14146.60      14103.19       127.79 o                         
   9   0  10       3031.77       2976.05        32.82 o                         
  10   0  10      17928.74      19296.17       117.08 o                         
  11   0  10          5.50          5.52        10.68 o                         
  12   0  10       1711.03       1877.73        17.48 o                         
  13   0  10         14.99         34.24        11.00 o                         
  14   0  10        101.61        128.04        11.91 o                         
  15   0  10        220.58        195.16         7.74 o                         
   1   1  10        400.44        395.36        11.86 o                         
   2   1  10       2149.98       1869.89        21.77 o                         
   3   1  10        293.35        304.44        11.25 o                         
   4   1  10      17875.88      17603.26       198.69 o                         
   5   1  10       2214.37       2163.82        59.33 o                         
   6   1  10      14555.35      14191.28        54.20 o                         
   7   1  10         45.05         45.63         4.44 o                         
   8   1  10       2538.01       2400.39        19.48 o                         
   9   1  10        195.31        196.31         5.92 o                         
  10   1  10       5071.75       5067.02        68.10 o                         
  11   1  10        492.41        481.26         8.55 o                         
  12   1  10       1928.59       2114.36        21.27 o                         
  13   1  10        121.34        149.44         8.94 o                         
  14   1  10       1676.45       1672.67        17.27 o                         
  15   1  10          7.03          4.47         4.30 o                         
   0   2  10        191.26        174.52        13.41 o                         
   1   2  10       1203.13       1252.27        16.51 o                         
   2   2  10      10297.56       9482.48        78.83 o                         
   3   2  10         56.96         65.44        12.30 o                         
   4   2  10       6211.70       6242.39        66.33 o                         
   5   2  10        403.38        394.33        11.09 o                         
   6   2  10        338.41        330.88         8.10 o                         
   7   2  10        630.80        580.41         5.27 o                         
   8   2  10       9985.08      10077.65        64.21 o                         
   9   2  10        663.85        667.54         5.91 o                         
  10   2  10        645.71        616.88        12.48 o                         
  11   2  10         77.00         65.60         7.56 o                         
  12   2  10        702.93        703.97        14.63 o                         
  13   2  10         68.81         66.16         9.29 o                         
  14   2  10        307.09        312.71         7.41 o                         
   1   3  10         14.87         26.37         9.12 o                         
   2   3  10       3700.82       3668.12        42.99 o                         
   3   3  10        674.65        681.35        18.09 o                         
   4   3  10        572.06        574.57         9.86 o                         
   5   3  10         15.29         20.76         5.71 o                         
   6   3  10        527.25        497.11         6.26 o                         
   7   3  10         31.23         35.81         6.30 o                         
   8   3  10        247.87        237.06         6.21 o                         
   9   3  10        313.00        316.56         7.00 o                         
  10   3  10        186.82        174.22         6.81 o                         
  11   3  10         14.77         21.58         7.02 o                         
  12   3  10        110.63        111.82         6.44 o                         
  13   3  10        133.32        146.03         7.23 o                         
  14   3  10        403.89        329.07         8.54 o                         
   0   4  10       1872.75       1809.61        55.77 o                         
   1   4  10        111.73        100.37         5.79 o                         
   2   4  10       4756.97       4745.38        49.77 o                         
   3   4  10        365.11        341.76         5.80 o                         
   4   4  10        211.20        188.70         6.30 o                         
   5   4  10          5.12         12.63         5.77 o                         
   6   4  10         91.26        112.91         7.01 o                         
   7   4  10        833.66        880.80        11.12 o                         
   8   4  10       6575.36       6794.88        61.43 o                         
   9   4  10        547.89        588.38         8.55 o                         
  10   4  10         81.37         91.16         7.58 o                         
  11   4  10        361.39        388.19        12.48 o                         
  12   4  10        671.03        710.91        41.92 o                         
  13   4  10        219.51        253.29        29.97 o                         
   1   5  10         97.59         93.70         7.31 o                         
   2   5  10        982.37        986.50        17.44 o                         
   3   5  10        205.12        228.62         7.02 o                         
   4   5  10       6220.70       6424.64        85.79 o                         
   5   5  10        887.71        906.44        22.02 o                         
   6   5  10       4352.50       4576.43        46.09 o                         
   7   5  10        636.91        663.47         8.86 o                         
   8   5  10         19.89         28.79         9.60 o                         
   9   5  10          1.10          6.96         8.95 o                         
  10   5  10       2051.57       2198.49       132.66 o                         
  11   5  10        347.98        356.85        37.58 o                         
  12   5  10       2140.58       2329.06        28.84 o                         
   0   6  10      10111.07      10248.01       325.15 o                         
   1   6  10        361.78        346.89         7.78 o                         
   2   6  10        798.71        793.57        11.91 o                         
   3   6  10         56.51         63.70         6.64 o                         
   4   6  10       1182.32       1181.16        33.09 o                         
   5   6  10         52.99         54.41         7.44 o                         
   6   6  10       4460.72       4717.59        34.19 o                         
   7   6  10          3.48         12.76         7.35 o                         
   8   6  10        625.77        709.09        13.46 o                         
   9   6  10        221.66        250.94        11.65 o                         
  10   6  10       4414.68       4282.41       202.37 o                         
  11   6  10         76.69         79.49         8.98 o                         
   1   7  10        326.92        318.87         7.94 o                         
   2   7  10       3760.53       3784.32        27.84 o                         
   3   7  10       2131.91       2143.61        21.71 o                         
   4   7  10       4576.95       4666.11        40.76 o                         
   5   7  10        223.84        245.75         8.81 o                         
   6   7  10       1294.78       1356.46        40.95 o                         
   7   7  10         88.26         92.43         6.48 o                         
   8   7  10         78.14         95.65         9.88 o                         
   9   7  10          0.30          1.24         9.16 o                         
  10   7  10         47.51         41.86         7.69 o                         
   0   8  10       2445.32       2657.92        25.61 o                         
   1   8  10        719.93        705.81        12.20 o                         
   2   8  10       4791.57       4977.71        49.04 o                         
   3   8  10         60.31         50.59         6.38 o                         
   4   8  10       1432.72       1352.81        74.37 o                         
   5   8  10        127.73        135.38         6.56 o                         
   6   8  10        126.87        119.81         6.71 o                         
   7   8  10         89.83         93.81        14.36 o                         
   8   8  10       1132.10        731.85        11.42 o                         
   1   9  10         87.58         86.06         3.41 o                         
   2   9  10        255.57        248.71        17.03 o                         
   3   9  10          5.50          2.13         5.87 o                         
   4   9  10        372.83        326.89         7.12 o                         
   1   1  11        821.34        727.69        14.72 o                         
   2   1  11       4713.18       4582.80        51.02 o                         
   3   1  11      10096.51       9740.37        88.05 o                         
   4   1  11       5163.69       5189.13        55.53 o                         
   5   1  11       1138.01       1074.23        10.81 o                         
   6   1  11        787.31        900.63        24.69 o                         
   7   1  11       2001.11       1993.56        20.94 o                         
   8   1  11       1160.54       1127.22        24.92 o                         
   9   1  11       2730.60       2706.61        31.94 o                         
  10   1  11         37.19         30.94         6.08 o                         
  11   1  11        155.91        152.01         8.91 o                         
  12   1  11        544.40        541.44        15.95 o                         
  13   1  11        745.54        801.23        17.49 o                         
  14   1  11        606.14        569.23        18.83 o                         
   0   2  11      29714.30      28620.83       261.69 o                         
   1   2  11       4515.61       4291.43        39.55 o                         
   2   2  11      10079.18       9365.57       130.29 o                         
   3   2  11        438.46        418.46        14.90 o                         
   4   2  11        568.37        481.47        26.59 o                         
   5   2  11         85.25         81.62         5.21 o                         
   6   2  11       2649.05       2488.97        20.20 o                         
   7   2  11       4146.23       4230.08        38.27 o                         
   8   2  11        914.45        906.84        11.29 o                         
   9   2  11       1615.86       1623.57        13.80 o                         
  10   2  11       2196.48       2219.73        39.11 o                         
  11   2  11       1436.38       1484.80        15.41 o                         
  12   2  11       2219.19       2330.35        58.69 o                         
  13   2  11        153.22        170.15         8.82 o                         
  14   2  11         35.75         26.17         4.81 o                         
   1   3  11       6498.87       6289.93        51.44 o                         
   2   3  11      16212.68      16546.88       172.18 o                         
   3   3  11         64.78         79.10         4.42 o                         
   4   3  11      15326.89      15633.24       122.70 o                         
   5   3  11       9375.38       9407.96        66.99 o                         
   6   3  11        556.12        556.02        11.72 o                         
   7   3  11        679.05        641.00         7.83 o                         
   8   3  11        222.29        240.77        11.81 o                         
   9   3  11        637.84        639.52        17.64 o                         
  10   3  11        367.28        364.92         9.92 o                         
  11   3  11       2885.22       2973.58       116.35 o                         
  12   3  11       1672.78       1882.12        18.87 o                         
  13   3  11        173.49        198.50         6.48 o                         
  14   3  11       2029.66       1209.23        15.38 o                         
   0   4  11       4635.88       4784.37        28.57 o                         
   1   4  11       4373.82       4230.89        33.82 o                         
   2   4  11       5178.86       5097.90        48.09 o                         
   3   4  11        744.20        718.84         8.27 o                         
   4   4  11          7.02          8.72         5.39 o                         
   5   4  11         42.82         44.03         6.66 o                         
   6   4  11       4680.58       4904.47        31.31 o                         
   7   4  11       1515.16       1529.85        13.70 o                         
   8   4  11       4181.17       4505.82        46.48 o                         
   9   4  11        586.61        607.10         8.35 o                         
  10   4  11       1715.48       1878.18        23.04 o                         
  11   4  11        362.04        409.06        12.80 o                         
  12   4  11        185.34        160.90        25.75 o                         
  13   4  11        107.57         88.48         6.67 o                         
   1   5  11        374.53        370.22         6.84 o                         
   2   5  11         40.80         49.30         6.10 o                         
   3   5  11       5680.58       5942.74        63.76 o                         
   4   5  11       1893.12       1909.23        21.95 o                         
   5   5  11        155.14        173.33         6.86 o                         
   6   5  11       2978.19       3146.34        37.48 o                         
   7   5  11       1727.29       1886.59        18.52 o                         
   8   5  11        505.16        520.02        10.30 o                         
   9   5  11       2631.58       2853.13        22.33 o                         
  10   5  11       1858.60       1952.21       150.60 o                         
  11   5  11         40.63         50.89         8.80 o                         
  12   5  11       1506.14       1538.92        20.07 o                         
   0   6  11       1793.60       1706.03        30.66 o                         
   1   6  11         65.56         61.53         7.54 o                         
   2   6  11        692.76        689.81        17.98 o                         
   3   6  11         29.92         32.04         7.27 o                         
   4   6  11       1690.25       1703.13        28.87 o                         
   5   6  11         48.11         50.52         6.88 o                         
   6   6  11         19.42         24.49         7.37 o                         
   7   6  11        206.58        216.16        10.31 o                         
   8   6  11        877.83        945.59        15.31 o                         
   9   6  11        264.63        247.97        10.88 o                         
  10   6  11        263.09        225.21        12.19 o                         
  11   6  11         50.81         53.61         7.38 o                         
   1   7  11       1027.62       1000.70        21.01 o                         
   2   7  11        226.46        213.47         8.43 o                         
   3   7  11       2367.77       2361.34        44.62 o                         
   4   7  11          8.41         11.80         7.60 o                         
   5   7  11        229.42        238.80         7.82 o                         
   6   7  11          1.16          5.37         5.58 o                         
   7   7  11        264.76        299.38        15.94 o                         
   8   7  11          0.73          4.24         7.68 o                         
   9   7  11        327.49        296.44         9.07 o                         
   0   8  11        963.59       1027.30        13.03 o                         
   1   8  11          2.35          0.26         5.52 o                         
   2   8  11        137.86        138.40         6.22 o                         
   3   8  11         61.22         62.55         5.19 o                         
   4   8  11        122.10        122.86         7.57 o                         
   5   8  11        146.80        129.02         5.53 o                         
   6   8  11         52.12         43.84         5.62 o                         
   7   8  11         18.64         13.96         7.20 o                         
   1   9  11        382.63        313.33         5.58 o                         
   2   9  11        313.42        210.44         7.07 o                         
   3   9  11         27.88         25.94         3.80 o                         
   0   0  12        771.08        795.56        36.05 o                         
   1   0  12      31434.52      32891.68       271.02 o                         
   2   0  12      12325.79      10864.59       761.09 o                         
   3   0  12       1144.88       1153.25        41.24 o                         
   4   0  12         74.27        102.96        11.13 o                         
   5   0  12       3461.46       3305.21        23.57 o                         
   6   0  12        348.58        366.36         7.66 o                         
   7   0  12      11854.59      11690.95        60.51 o                         
   8   0  12      18023.66      18503.95       109.43 o                         
   9   0  12       3005.88       3045.31        44.91 o                         
  10   0  12       1236.40       1160.03        16.56 o                         
  11   0  12       1645.47       1849.02       105.20 o                         
  12   0  12        377.45        413.51        30.20 o                         
  13   0  12          8.12          5.96        13.16 o                         
  14   0  12        461.93        453.13        11.39 o                         
   1   1  12       2228.25       2100.14        34.88 o                         
   2   1  12        108.03        112.14        12.14 o                         
   3   1  12       9693.48       9541.33       119.41 o                         
   4   1  12       7222.89       7313.33        34.51 o                         
   5   1  12       9789.60       9666.46        56.11 o                         
   6   1  12      10449.50      10543.86        57.42 o                         
   7   1  12        275.29        289.94         8.88 o                         
   8   1  12         16.25         20.08         6.62 o                         
   9   1  12         59.61         62.31         6.61 o                         
  10   1  12        506.66        479.06         9.71 o                         
  11   1  12        727.77        739.25        18.17 o                         
  12   1  12       2434.55       2603.85        23.29 o                         
  13   1  12       3407.47       3691.62        26.11 o                         
  14   1  12        377.15        352.78        16.55 o                         
   0   2  12      18598.00      17960.04       218.71 o                         
   1   2  12       2001.61       1724.66        25.06 o                         
   2   2  12        186.46        180.42        15.49 o                         
   3   2  12        689.98        643.62         9.87 o                         
   4   2  12       2377.49       2401.80        28.54 o                         
   5   2  12         58.04         59.36         5.15 o                         
   6   2  12       3109.96       3078.09        27.63 o                         
   7   2  12       1564.82       1558.15        12.03 o                         
   8   2  12         67.69         81.06         5.97 o                         
   9   2  12        562.84        527.23         6.84 o                         
  10   2  12       2463.66       2697.48        21.16 o                         
  11   2  12       1203.72       1228.28        11.44 o                         
  12   2  12        280.91        291.64         7.65 o                         
  13   2  12         11.96          7.75         7.40 o                         
  14   2  12         59.74         44.64         5.96 o                         
   1   3  12         16.05         10.49         4.42 o                         
   2   3  12        376.36        327.02         5.00 o                         
   3   3  12         77.17         82.35         4.22 o                         
   4   3  12         43.20         47.19         6.26 o                         
   5   3  12       1168.22       1157.69        13.57 o                         
   6   3  12       1191.53       1254.04         9.43 o                         
   7   3  12         10.67         12.09         6.90 o                         
   8   3  12         46.69         43.40         5.91 o                         
   9   3  12        424.87        396.15         8.13 o                         
  10   3  12        649.87        642.82        14.87 o                         
  11   3  12        306.02        296.62        23.35 o                         
  12   3  12         33.37         29.49         7.15 o                         
  13   3  12        112.83         91.27        19.43 o                         
   0   4  12        735.03        760.72        28.62 o                         
   1   4  12       2655.41       2596.67        24.41 o                         
   2   4  12         92.91        107.30         5.46 o                         
   3   4  12          2.88          1.89         5.60 o                         
   4   4  12       4965.16       5228.93        32.20 o                         
   5   4  12        109.92        109.33         7.22 o                         
   6   4  12        801.95        830.05        15.12 o                         
   7   4  12         31.49         30.84         6.85 o                         
   8   4  12        137.29        149.17         8.24 o                         
   9   4  12        217.43        218.72         8.21 o                         
  10   4  12       1690.00       1873.69        66.10 o                         
  11   4  12        178.66        190.73        10.65 o                         
  12   4  12        840.31        766.44        96.35 o                         
   1   5  12       1433.60       1390.05        11.82 o                         
   2   5  12        140.90        148.28         6.76 o                         
   3   5  12       5979.63       6131.55       107.27 o                         
   4   5  12       1022.44        975.77        25.49 o                         
   5   5  12       1981.55       2049.85        35.19 o                         
   6   5  12       2479.31       2680.44        48.79 o                         
   7   5  12         32.08         44.07         7.84 o                         
   8   5  12         75.06         86.20        10.47 o                         
   9   5  12        103.92         95.67        16.36 o                         
  10   5  12        105.33        112.16        25.70 o                         
  11   5  12        475.06        521.53        12.81 o                         
  12   5  12        240.58        222.75         7.29 o                         
   0   6  12        991.67       1041.69        37.62 o                         
   1   6  12       2965.90       2973.22        43.10 o                         
   2   6  12       4035.26       4098.58        34.17 o                         
   3   6  12        159.36        161.82         7.28 o                         
   4   6  12        945.85        917.52        14.41 o                         
   5   6  12         99.37        107.48        13.60 o                         
   6   6  12         61.91         78.43         7.76 o                         
   7   6  12       2472.98       2601.44        34.06 o                         
   8   6  12       4332.40       4639.88        54.79 o                         
   9   6  12       1843.10       1829.80        26.85 o                         
  10   6  12        165.79        128.24        10.05 o                         
  11   6  12         53.10         41.70         5.42 o                         
   1   7  12          6.00         13.31         6.57 o                         
   2   7  12        954.41        891.09        16.21 o                         
   3   7  12        555.40        574.91         7.91 o                         
   4   7  12       1363.00       1356.63        32.87 o                         
   5   7  12       2272.09       2323.84        23.58 o                         
   6   7  12        154.55        160.66         7.44 o                         
   7   7  12       1036.63        994.54        18.97 o                         
   8   7  12          1.88          8.46         6.60 o                         
   9   7  12         35.16         35.65         5.96 o                         
   0   8  12       4083.12       4190.77        77.79 o                         
   1   8  12        861.80        880.12         9.93 o                         
   2   8  12        192.80        177.09         7.38 o                         
   3   8  12        296.30        242.21        15.17 o                         
   4   8  12         78.27         74.05         9.13 o                         
   5   8  12         48.17         42.24         5.87 o                         
   6   8  12        418.92        355.10         6.81 o                         
   1   1  13       1542.98       1507.31        29.10 o                         
   2   1  13       2149.98       2190.64        16.77 o                         
   3   1  13       2156.37       2176.23        14.11 o                         
   4   1  13        337.78        354.10         5.51 o                         
   5   1  13      17526.96      17659.60        71.04 o                         
   6   1  13          0.02          5.67         5.27 o                         
   7   1  13       2655.26       2579.95        14.43 o                         
   8   1  13          3.38         13.79         6.91 o                         
   9   1  13        939.31        926.30        18.13 o                         
  10   1  13         94.65         76.27         7.41 o                         
  11   1  13       3403.88       3713.72        63.61 o                         
  12   1  13        140.16        147.30        10.52 o                         
  13   1  13        115.34        119.64         8.01 o                         
  14   1  13        358.36        283.17         5.66 o                         
   0   2  13       2894.06       2886.91        35.01 o                         
   1   2  13       5709.40       5848.99        46.36 o                         
   2   2  13         44.76         53.71         4.48 o                         
   3   2  13       9613.08       9454.54        44.01 o                         
   4   2  13         21.56         19.15         5.53 o                         
   5   2  13         52.67         64.39         5.28 o                         
   6   2  13        662.57        620.58         8.33 o                         
   7   2  13       4867.03       4810.64        21.76 o                         
   8   2  13          3.65          4.39         6.06 o                         
   9   2  13       9747.79      10383.73        73.80 o                         
  10   2  13        161.82        178.94         8.19 o                         
  11   2  13        476.93        490.30        16.04 o                         
  12   2  13        571.63        574.57        24.04 o                         
  13   2  13        327.21        322.63         7.44 o                         
   1   3  13        172.99        196.19         4.64 o                         
   2   3  13       3036.99       3044.48        32.55 o                         
   3   3  13      17590.30      17864.63        72.02 o                         
   4   3  13        154.80        184.05         6.11 o                         
   5   3  13       6568.96       6574.07        38.34 o                         
   6   3  13        957.37        993.10        13.59 o                         
   7   3  13       6636.97       6925.57        45.39 o                         
   8   3  13        315.77        326.20         9.21 o                         
   9   3  13       4692.12       4740.53        84.25 o                         
  10   3  13         95.34         88.24         6.59 o                         
  11   3  13       1130.30       1228.80        15.28 o                         
  12   3  13         76.93         73.12         7.65 o                         
  13   3  13       3488.91       2373.57        27.61 o                         
   0   4  13       2205.41       2263.56        32.37 o                         
   1   4  13       6732.25       6703.60        26.80 o                         
   2   4  13        691.62        722.82         8.43 o                         
   3   4  13        697.83        650.57         6.82 o                         
   4   4  13        444.59        446.12         7.68 o                         
   5   4  13       1770.20       1804.57        30.93 o                         
   6   4  13        379.69        372.04         8.60 o                         
   7   4  13       3835.24       3915.87        35.28 o                         
   8   4  13        456.40        451.15        10.09 o                         
   9   4  13       4900.41       5306.97       105.53 o                         
  10   4  13        303.75        306.20        12.71 o                         
  11   4  13       1290.56       1542.28        36.80 o                         
  12   4  13        167.39        166.84         8.80 o                         
   1   5  13       3556.48       3572.78        40.50 o                         
   2   5  13        443.58        418.79         7.23 o                         
   3   5  13        608.90        620.07        13.15 o                         
   4   5  13        148.02        143.69         9.04 o                         
   5   5  13       3357.62       3476.85        42.29 o                         
   6   5  13        954.71        950.96        20.82 o                         
   7   5  13         99.68        117.80        10.33 o                         
   8   5  13          0.89          7.51         9.23 o                         
   9   5  13        532.59        556.11        17.62 o                         
  10   5  13         69.82         69.85         8.45 o                         
  11   5  13       1449.07       1547.15        20.60 o                         
   0   6  13         49.31         38.91         8.68 o                         
   1   6  13       2635.71       2684.50        34.50 o                         
   2   6  13         36.00         34.74         9.00 o                         
   3   6  13         26.48         28.00         6.87 o                         
   4   6  13         64.04         63.91         7.96 o                         
   5   6  13        280.23        271.34        11.55 o                         
   6   6  13         64.40         68.64         8.24 o                         
   7   6  13         31.35         32.47         7.63 o                         
   8   6  13        184.66        196.80        13.16 o                         
   9   6  13          0.94          2.18         7.55 o                         
  10   6  13         11.72          9.72         5.37 o                         
   1   7  13        236.93        248.52         6.97 o                         
   2   7  13          1.82          5.09         7.07 o                         
   3   7  13       1640.22       1550.36        60.37 o                         
   4   7  13        451.98        431.51        18.86 o                         
   5   7  13        973.33        905.28        24.53 o                         
   6   7  13        164.25        142.13         8.10 o                         
   7   7  13         36.87         44.69         7.60 o                         
   8   7  13         20.33         26.67         8.89 o                         
   0   8  13         78.70         81.75         5.71 o                         
   1   8  13        932.70        881.17        11.14 o                         
   2   8  13        376.79        350.14         6.66 o                         
   3   8  13        367.10        322.76        16.90 o                         
   4   8  13         21.31          9.60         7.47 o                         
   5   8  13        160.26        124.28        19.92 o                         
   0   0  14       5486.25       5428.80        34.02 o                         
   1   0  14      23558.88      23175.43       105.50 o                         
   2   0  14       4053.04       3885.09        22.48 o                         
   3   0  14       1312.22       1270.28        21.71 o                         
   4   0  14       1326.45       1379.50        15.05 o                         
   5   0  14       1184.78       1053.71        14.12 o                         
   6   0  14        613.99        654.21        10.74 o                         
   7   0  14       1804.92       1727.71        23.65 o                         
   8   0  14       2051.31       2116.56        17.41 o                         
   9   0  14       3320.23       3336.01       106.19 o                         
  10   0  14        129.27        137.80        13.29 o                         
  11   0  14       4161.82       4540.91        56.09 o                         
  12   0  14        136.85        147.25        13.96 o                         
  13   0  14        596.34        596.60        62.88 o                         
  14   0  14        332.95        242.53         6.32 o                         
   1   1  14       3513.38       3503.41        13.18 o                         
   2   1  14        451.99        452.44         4.88 o                         
   3   1  14      25311.66      25827.82        80.26 o                         
   4   1  14        495.19        516.60         5.71 o                         
   5   1  14       5036.79       5145.66        24.92 o                         
   6   1  14        363.71        352.49         6.09 o                         
   7   1  14       1810.49       1898.89        31.47 o                         
   8   1  14        161.36        146.11         6.30 o                         
   9   1  14          0.01         12.31        10.58 o                         
  10   1  14        386.56        383.60        10.68 o                         
  11   1  14       2520.35       2516.95        24.77 o                         
  12   1  14          9.59          4.91         7.61 o                         
  13   1  14       1516.92       1429.12        14.56 o                         
   0   2  14       1916.98       1877.94        34.26 o                         
   1   2  14       6562.63       6596.60        41.83 o                         
   2   2  14       1069.77       1115.85         7.22 o                         
   3   2  14        783.53        821.20         9.81 o                         
   4   2  14       1407.16       1444.05        10.98 o                         
   5   2  14       2037.03       2019.12        15.47 o                         
   6   2  14       1086.83       1136.65        15.37 o                         
   7   2  14       3903.86       4097.76        18.39 o                         
   8   2  14       1560.74       1604.58        15.85 o                         
   9   2  14       3197.56       3542.81        28.72 o                         
  10   2  14        531.25        583.64         8.72 o                         
  11   2  14         59.61         77.96         6.63 o                         
  12   2  14        459.57        420.04         8.60 o                         
  13   2  14         21.72         18.85         7.29 o                         
   1   3  14        362.23        336.46         5.23 o                         
   2   3  14        531.12        516.32         7.12 o                         
   3   3  14        807.45        795.61         9.78 o                         
   4   3  14         23.59         31.86         6.33 o                         
   5   3  14         51.44         51.46         7.42 o                         
   6   3  14        157.67        165.45         7.23 o                         
   7   3  14        754.07        732.92        12.01 o                         
   8   3  14          7.36          3.68         6.56 o                         
   9   3  14        117.75        132.98         6.93 o                         
  10   3  14         64.26         60.84         6.74 o                         
  11   3  14        397.10        466.51        10.83 o                         
  12   3  14         38.27         40.91         5.49 o                         
   0   4  14        656.41        649.64        19.41 o                         
   1   4  14       5038.79       5153.70        22.22 o                         
   2   4  14        605.85        622.98         8.83 o                         
   3   4  14        352.74        355.01        11.02 o                         
   4   4  14       1783.72       1795.16        20.33 o                         
   5   4  14       1275.49       1276.44        19.12 o                         
   6   4  14        510.34        579.31        15.50 o                         
   7   4  14        419.98        430.46         9.89 o                         
   8   4  14       1231.13       1306.57        20.50 o                         
   9   4  14        160.93        146.09         9.66 o                         
  10   4  14        697.29        788.54        12.46 o                         
  11   4  14        771.60        861.76        16.74 o                         
  12   4  14        220.23        225.11        14.99 o                         
   1   5  14        623.42        600.64         9.20 o                         
   2   5  14         46.07         44.76         6.37 o                         
   3   5  14       3994.97       4169.42        48.66 o                         
   4   5  14         17.99         32.36         9.73 o                         
   5   5  14       1051.14       1151.99        17.51 o                         
   6   5  14          0.44         -0.27        10.58 o                         
   7   5  14        160.76        181.18        11.50 o                         
   8   5  14         60.99         58.68        15.83 o                         
   9   5  14         94.65         98.25        14.05 o                         
  10   5  14          7.46          7.84         7.29 o                         
  11   5  14        324.94        294.44        18.51 o                         
   0   6  14       1816.66       1614.18        28.79 o                         
   1   6  14       4197.52       4409.69        83.23 o                         
   2   6  14        791.58        752.76        13.76 o                         
   3   6  14       1534.38       1588.30        26.51 o                         
   4   6  14       1055.82       1088.41        18.24 o                         
   5   6  14        297.23        287.30        11.70 o                         
   6   6  14         85.53         99.75         8.64 o                         
   7   6  14       3311.55       3558.69        72.53 o                         
   8   6  14        151.20        173.62         8.14 o                         
   9   6  14       2454.82       2449.05        49.20 o                         
  10   6  14        250.65        131.95         5.78 o                         
   1   7  14        146.09        129.54         5.73 o                         
   2   7  14          4.60         10.25         6.63 o                         
   3   7  14       2210.39       2083.05        20.81 o                         
   4   7  14         73.38         49.81         8.49 o                         
   5   7  14       4028.62       3927.97       103.06 o                         
   6   7  14          0.12          5.10         5.73 o                         
   7   7  14       1166.31        998.68       109.19 o                         
   8   7  14         12.56         12.89         6.40 o                         
   0   8  14        231.48        225.89         6.44 o                         
   1   8  14        340.04        322.20         5.53 o                         
   2   8  14        119.71        118.99        16.36 o                         
   3   8  14       1332.65       1209.67        39.59 o                         
   4   8  14        245.19        228.62         9.16 o                         
   1   1  15        978.41        961.43         6.41 o                         
   2   1  15        659.36        631.96         6.28 o                         
   3   1  15       9531.18       9788.14        44.75 o                         
   4   1  15       1220.58       1186.34         9.98 o                         
   5   1  15       1143.68       1158.84        15.18 o                         
   6   1  15          0.40          0.25         6.00 o                         
   7   1  15       1585.09       1697.26         9.91 o                         
   8   1  15        110.25        110.79         7.09 o                         
   9   1  15       3469.10       3692.26        40.60 o                         
  10   1  15         11.60         23.48         6.77 o                         
  11   1  15        321.37        315.48         7.92 o                         
  12   1  15        201.29        201.75        10.64 o                         
  13   1  15       1231.14       1021.05        41.11 o                         
   0   2  15       9784.88       9549.26       109.37 o                         
   1   2  15       2371.22       2298.16        28.72 o                         
   2   2  15         54.55         59.78         5.73 o                         
   3   2  15       2767.93       2819.48        19.75 o                         
   4   2  15        195.32        190.73         6.28 o                         
   5   2  15          1.11          8.53         6.03 o                         
   6   2  15        373.12        370.88         6.89 o                         
   7   2  15       4439.17       4694.20        35.04 o                         
   8   2  15        114.16        119.21         7.32 o                         
   9   2  15       6352.71       7163.94        44.76 o                         
  10   2  15          2.38          5.98         6.95 o                         
  11   2  15        382.92        415.54        12.48 o                         
  12   2  15        572.06        571.01        11.99 o                         
  13   2  15         13.96         16.18         7.47 o                         
   1   3  15        790.56        842.06         9.77 o                         
   2   3  15       2059.43       1970.08        14.77 o                         
   3   3  15        587.07        623.41         7.57 o                         
   4   3  15       3211.64       3261.76        18.58 o                         
   5   3  15      19839.49      20915.07       100.04 o                         
   6   3  15          1.27         14.22         7.67 o                         
   7   3  15       1314.02       1420.53        10.90 o                         
   8   3  15         26.32         37.59         5.82 o                         
   9   3  15        676.18        646.53        45.47 o                         
  10   3  15          2.01          4.61         7.04 o                         
  11   3  15       4686.35       5161.13       127.45 o                         
  12   3  15        142.48        153.69        10.81 o                         
   0   4  15       3146.72       3033.38        55.29 o                         
   1   4  15      10133.15      10634.51        48.87 o                         
   2   4  15         55.42         60.42         6.16 o                         
   3   4  15       2329.98       2463.83        15.35 o                         
   4   4  15         41.91         33.26         8.03 o                         
   5   4  15        365.89        366.00        17.61 o                         
   6   4  15        218.68        246.72         9.19 o                         
   7   4  15       3069.15       3182.30        24.59 o                         
   8   4  15       1152.33       1149.73        16.24 o                         
   9   4  15       4177.85       4672.33        31.36 o                         
  10   4  15         87.99        102.96        10.05 o                         
  11   4  15        550.55        547.59        14.15 o                         
   1   5  15         98.56        113.58         7.39 o                         
   2   5  15        201.70        190.53         7.03 o                         
   3   5  15      10604.61      10819.08       137.34 o                         
   4   5  15         56.02         61.66         8.59 o                         
   5   5  15        378.01        409.93         9.85 o                         
   6   5  15        868.17        952.20        21.07 o                         
   7   5  15        259.18        300.38         9.50 o                         
   8   5  15         76.07         82.96        15.29 o                         
   9   5  15        296.75        288.21        22.99 o                         
  10   5  15        159.47        165.35         9.20 o                         
   0   6  15         55.83         53.52        14.67 o                         
   1   6  15        380.70        345.73        12.45 o                         
   2   6  15          0.12          3.55         8.77 o                         
   3   6  15        117.83        137.88         9.84 o                         
   4   6  15        180.42        199.88        18.59 o                         
   5   6  15        632.73        631.28        11.81 o                         
   6   6  15         30.14         31.85         6.72 o                         
   7   6  15          8.54         15.22         5.92 o                         
   8   6  15        736.79        729.45         9.44 o                         
   9   6  15          0.07          0.50         4.62 o                         
   1   7  15        122.77        125.59         8.00 o                         
   2   7  15          3.07          4.38         6.03 o                         
   3   7  15        527.81        450.41        25.58 o                         
   4   7  15          3.10          7.53         8.53 o                         
   5   7  15         36.28         35.14         6.66 o                         
   6   7  15        522.40        395.50         7.39 o                         
   7   7  15        866.67        611.55        11.76 o                         
   0   8  15          0.27         -0.36         5.69 o                         
   1   8  15        823.50        713.87        97.63 o                         
   2   8  15          0.24          5.29         4.61 o                         
   3   8  15          4.83          4.26         4.27 o                         
   0   0  16       2594.76       2553.87        24.51 o                         
   1   0  16       8243.24       8544.22        43.08 o                         
   2   0  16        854.61        811.67         8.84 o                         
   3   0  16        712.48        733.35        10.40 o                         
   4   0  16      10648.44      10918.20        52.20 o                         
   5   0  16       3933.02       4002.91        28.19 o                         
   6   0  16       3221.08       3352.03        30.18 o                         
   7   0  16       4207.74       4142.00        96.38 o                         
   8   0  16       1258.67       1238.75        20.62 o                         
   9   0  16       2380.57       2519.65        53.61 o                         
  10   0  16       4463.44       5026.80       179.33 o                         
  11   0  16       1075.31       1066.16        20.22 o                         
  12   0  16        245.94        221.47        10.76 o                         
  13   0  16         13.85         14.71         4.14 o                         
   1   1  16       4697.98       4836.76        19.03 o                         
   2   1  16        696.17        689.92         7.62 o                         
   3   1  16       2963.55       3061.08        22.40 o                         
   4   1  16       3482.56       3453.56        29.49 o                         
   5   1  16       2353.29       2411.72        12.84 o                         
   6   1  16       7293.50       7394.12        48.62 o                         
   7   1  16       1713.18       1742.91        17.61 o                         
   8   1  16          1.31          3.27         6.64 o                         
   9   1  16        188.02        186.35        10.96 o                         
  10   1  16        792.23        808.34        16.52 o                         
  11   1  16        750.35        778.08        18.91 o                         
  12   1  16       1859.01       1872.45        79.16 o                         
   0   2  16        125.25        133.62         6.94 o                         
   1   2  16       1545.22       1543.36        21.51 o                         
   2   2  16       4488.85       4493.40        45.54 o                         
   3   2  16       1446.52       1483.05        14.39 o                         
   4   2  16       1352.07       1418.87        12.39 o                         
   5   2  16        142.86        168.04         6.53 o                         
   6   2  16        548.72        558.00         7.22 o                         
   7   2  16        599.59        587.91        12.39 o                         
   8   2  16       3532.79       3715.08        81.01 o                         
   9   2  16        944.80        953.98        16.04 o                         
  10   2  16         45.52         56.74         5.67 o                         
  11   2  16        668.65        658.67        12.17 o                         
  12   2  16        612.31        568.10        73.00 o                         
   1   3  16        105.22         99.88         5.98 o                         
   2   3  16        537.04        547.77        10.96 o                         
   3   3  16        165.42        166.92         6.51 o                         
   4   3  16          6.49         10.34         6.91 o                         
   5   3  16        461.10        452.13         8.21 o                         
   6   3  16        557.48        575.14         9.11 o                         
   7   3  16        468.96        489.93         8.67 o                         
   8   3  16         43.85         50.82         5.94 o                         
   9   3  16         14.57         22.97         5.80 o                         
  10   3  16        224.65        249.41         5.86 o                         
  11   3  16         45.92         51.41         5.44 o                         
   0   4  16       2564.73       2564.57        45.11 o                         
   1   4  16        310.20        358.52         9.06 o                         
   2   4  16       1910.40       1941.80        28.76 o                         
   3   4  16        394.64        408.77         7.51 o                         
   4   4  16         91.04        107.81         8.49 o                         
   5   4  16        149.25        161.93        10.30 o                         
   6   4  16        585.26        619.29        12.64 o                         
   7   4  16          2.44         -0.52         8.68 o                         
   8   4  16       3774.97       4226.59        46.80 o                         
   9   4  16        482.07        526.21         7.36 o                         
  10   4  16         45.31         50.39         7.07 o                         
  11   4  16        278.31        238.78         5.22 o                         
   1   5  16        959.49       1001.78        14.07 o                         
   2   5  16          0.29          5.61         7.39 o                         
   3   5  16       2206.43       2276.01        49.66 o                         
   4   5  16        162.62        200.25        11.00 o                         
   5   5  16       2265.61       2512.38        22.52 o                         
   6   5  16       1795.02       1935.41        17.19 o                         
   7   5  16        813.62        888.88        10.77 o                         
   8   5  16         34.52         42.41        13.34 o                         
   9   5  16         26.76         18.49         9.25 o                         
  10   5  16        543.45        444.04         7.17 o                         
   0   6  16       4409.96       4686.40        57.01 o                         
   1   6  16       2797.30       2898.34        40.35 o                         
   2   6  16        138.26        149.30         7.51 o                         
   3   6  16       1276.33       1442.12        16.96 o                         
   4   6  16        415.04        460.95        10.49 o                         
   5   6  16        458.09        516.91        18.68 o                         
   6   6  16       1445.33       1559.32        23.49 o                         
   7   6  16        680.23        630.43        13.27 o                         
   8   6  16        347.83        329.38        20.24 o                         
   1   7  16        421.06        400.07         9.31 o                         
   2   7  16       2331.51       2399.51        25.76 o                         
   3   7  16        953.33        938.24        39.10 o                         
   4   7  16       1129.14       1113.30        18.45 o                         
   5   7  16       1072.08        869.99        13.99 o                         
   6   7  16        110.68         87.33         7.20 o                         
   1   1  17       1020.45       1045.18         7.38 o                         
   2   1  17       6759.90       6837.15        26.21 o                         
   3   1  17        499.55        527.57         5.93 o                         
   4   1  17       2688.42       2639.33        22.26 o                         
   5   1  17       1404.55       1482.49        16.10 o                         
   6   1  17          0.33          2.33         6.50 o                         
   7   1  17        461.44        483.00        10.60 o                         
   8   1  17        130.56        133.17         6.47 o                         
   9   1  17       1485.76       1504.88        32.23 o                         
  10   1  17          3.66          6.51         6.67 o                         
  11   1  17        381.86        405.02        10.98 o                         
  12   1  17         62.38         50.44         5.48 o                         
   0   2  17      11464.92      11504.55        64.15 o                         
   1   2  17       4568.53       4693.96        22.98 o                         
   2   2  17       3049.35       3045.27        27.18 o                         
   3   2  17         59.25         50.22         5.96 o                         
   4   2  17       1172.76       1271.69        13.47 o                         
   5   2  17         17.74         26.70         6.42 o                         
   6   2  17       1204.56       1211.12         8.97 o                         
   7   2  17       2023.24       2150.73        27.32 o                         
   8   2  17        340.37        365.04         8.92 o                         
   9   2  17        302.14        290.31        14.47 o                         
  10   2  17       1206.36       1234.12        31.88 o                         
  11   2  17        205.43        194.64        10.09 o                         
   1   3  17        254.68        269.97         6.83 o                         
   2   3  17       4842.36       5116.97        37.29 o                         
   3   3  17       8504.96       8810.71        61.04 o                         
   4   3  17       3720.78       3914.55        20.53 o                         
   5   3  17        543.67        602.66         8.75 o                         
   6   3  17       1942.79       2025.95        25.29 o                         
   7   3  17        624.84        680.29        10.13 o                         
   8   3  17        288.54        264.72        21.68 o                         
   9   3  17        817.72        858.10        13.32 o                         
  10   3  17        383.82        408.08         6.68 o                         
  11   3  17         53.19         60.24         5.46 o                         
   0   4  17       5636.34       6001.22        49.19 o                         
   1   4  17       1217.44       1243.88        11.35 o                         
   2   4  17       3261.83       3484.01        32.31 o                         
   3   4  17          2.31          1.83         7.05 o                         
   4   4  17          6.89         13.31         8.15 o                         
   5   4  17        319.08        362.05        11.20 o                         
   6   4  17       1724.35       1823.04        22.94 o                         
   7   4  17        796.44        767.10        14.28 o                         
   8   4  17       3932.25       4160.35        94.14 o                         
   9   4  17        716.55        746.57        15.31 o                         
  10   4  17       1766.14       1759.54        31.11 o                         
   1   5  17        855.30        888.52        15.24 o                         
   2   5  17        595.00        577.10        18.17 o                         
   3   5  17        336.30        361.38        13.62 o                         
   4   5  17       2083.39       2157.27        44.83 o                         
   5   5  17       3636.58       3905.52        73.34 o                         
   6   5  17       2164.87       2315.81        18.85 o                         
   7   5  17         79.51         91.64         7.20 o                         
   8   5  17         65.23         66.68         9.96 o                         
   9   5  17        398.89        333.27         8.72 o                         
   0   6  17          2.51          8.62        14.49 o                         
   1   6  17        187.20        170.73        16.63 o                         
   2   6  17        119.19        109.07         7.69 o                         
   3   6  17         12.50         11.45         8.06 o                         
   4   6  17        499.03        535.39        16.77 o                         
   5   6  17         56.88         49.90         6.80 o                         
   6   6  17         43.18         40.76         6.05 o                         
   7   6  17         23.52         21.43         7.29 o                         
   1   7  17        145.92        133.97        10.85 o                         
   2   7  17        370.71        348.07        11.80 o                         
   3   7  17         83.71         82.65         6.27 o                         
   4   7  17         86.58         88.48         8.80 o                         
   5   7  17        546.79        343.55         7.21 o                         
   0   0  18       3069.86       3007.00        23.61 o                         
   1   0  18        194.62        168.66         8.94 o                         
   2   0  18       9266.15       9416.19        57.62 o                         
   3   0  18       3815.99       3969.96        27.64 o                         
   4   0  18        452.62        464.44         7.89 o                         
   5   0  18        377.55        385.89        12.11 o                         
   6   0  18       2034.17       2172.97        18.78 o                         
   7   0  18        530.81        551.18        14.34 o                         
   8   0  18      15661.90      17223.13       205.83 o                         
   9   0  18        844.35        923.50        14.28 o                         
  10   0  18        620.75        595.41        29.86 o                         
  11   0  18        140.80        126.28        24.41 o                         
   1   1  18         40.04         46.49         5.51 o                         
   2   1  18        590.95        601.34         6.27 o                         
   3   1  18         48.91         44.71         5.64 o                         
   4   1  18       9539.10       9849.79        59.26 o                         
   5   1  18        603.49        613.64         7.91 o                         
   6   1  18       2498.24       2581.33        24.58 o                         
   7   1  18        539.70        560.02         7.99 o                         
   8   1  18        467.76        488.61        13.90 o                         
   9   1  18          3.85          9.80         5.80 o                         
  10   1  18       2054.82       2043.31        21.37 o                         
  11   1  18        159.80        157.56         6.66 o                         
   0   2  18       5810.20       5980.97        79.17 o                         
   1   2  18          2.00          8.07         6.55 o                         
   2   2  18        490.24        516.73         9.72 o                         
   3   2  18        110.06        118.00         6.14 o                         
   4   2  18       2334.46       2510.06        16.44 o                         
   5   2  18        481.86        514.17         7.57 o                         
   6   2  18       1221.93       1290.63        13.55 o                         
   7   2  18         74.68         71.37         5.86 o                         
   8   2  18        281.53        300.74         9.23 o                         
   9   2  18         68.61         68.79         5.03 o                         
  10   2  18       2871.59       2869.91        58.35 o                         
  11   2  18        116.10        124.72         5.94 o                         
   1   3  18        168.70        179.45         6.82 o                         
   2   3  18        961.09        910.41        11.99 o                         
   3   3  18        494.11        479.92         9.69 o                         
   4   3  18        801.34        771.10        11.80 o                         
   5   3  18        105.08        110.46         6.58 o                         
   6   3  18         41.75         49.17         7.70 o                         
   7   3  18        324.86        337.17         7.20 o                         
   8   3  18         75.93         77.08         6.54 o                         
   9   3  18         80.83         91.41         6.30 o                         
  10   3  18         31.72         39.55         4.24 o                         
   0   4  18       1430.78       1547.97        19.90 o                         
   1   4  18         21.41         15.53         7.87 o                         
   2   4  18        515.06        518.35         9.85 o                         
   3   4  18         92.93        117.92         7.38 o                         
   4   4  18       3485.23       3749.74        36.11 o                         
   5   4  18         89.21        104.63         8.15 o                         
   6   4  18        663.93        730.90        13.63 o                         
   7   4  18        224.01        231.20         8.45 o                         
   8   4  18        477.84        569.14        11.83 o                         
   9   4  18        681.67        712.41         7.31 o                         
  10   4  18        821.29        513.26         8.82 o                         
   1   5  18         37.71         36.35         7.93 o                         
   2   5  18        417.86        434.83         8.46 o                         
   3   5  18          2.54         13.97        11.53 o                         
   4   5  18       4040.64       4290.55       247.93 o                         
   5   5  18        202.02        216.24         8.65 o                         
   6   5  18       1942.24       2007.63        25.11 o                         
   7   5  18        297.87        330.67        22.68 o                         
   8   5  18        300.92        287.38         6.19 o                         
   0   6  18       3318.92       3579.33        43.63 o                         
   1   6  18         97.45         88.77         8.89 o                         
   2   6  18       3477.78       3655.06        44.90 o                         
   3   6  18         36.82         34.50         6.93 o                         
   4   6  18        137.93        146.02         8.14 o                         
   5   6  18          2.20          4.81         6.39 o                         
   6   6  18        115.03         92.65         8.07 o                         
   1   7  18        263.26        241.73        11.03 o                         
   2   7  18       1376.30       1307.65        29.71 o                         
   3   7  18        286.80        187.97        19.13 o                         
   1   1  19        142.14        150.81         5.50 o                         
   2   1  19        100.04        117.93         5.88 o                         
   3   1  19       2210.78       2257.34        31.21 o                         
   4   1  19         52.76         67.18         5.65 o                         
   5   1  19       1368.61       1407.57        12.44 o                         
   6   1  19        758.78        760.71        10.58 o                         
   7   1  19         95.32        117.67         6.10 o                         
   8   1  19        163.71        167.27         5.38 o                         
   9   1  19        304.30        306.62         8.82 o                         
  10   1  19         62.24         68.08         4.67 o                         
  11   1  19        728.92        490.95        26.86 o                         
   0   2  19       3682.75       3994.89        71.48 o                         
   1   2  19        249.17        273.41         6.59 o                         
   2   2  19       4490.62       4717.29        29.24 o                         
   3   2  19        473.52        458.90         8.05 o                         
   4   2  19         79.93         81.96         7.38 o                         
   5   2  19        579.94        597.01         8.15 o                         
   6   2  19       2515.75       2652.34        25.01 o                         
   7   2  19       1198.33       1261.14        22.03 o                         
   8   2  19       2712.52       2843.38        37.53 o                         
   9   2  19        135.92        138.79         4.77 o                         
  10   2  19       2406.64       2342.86        50.41 o                         
   1   3  19       1322.54       1372.06        28.87 o                         
   2   3  19       6378.98       6720.10        74.94 o                         
   3   3  19        538.44        600.12        11.96 o                         
   4   3  19       6603.03       6996.36        46.66 o                         
   5   3  19         50.44         60.51         6.02 o                         
   6   3  19       3329.13       3513.24        51.67 o                         
   7   3  19       1088.05       1137.11        21.64 o                         
   8   3  19          9.23          8.07         6.18 o                         
   9   3  19       1110.39       1121.11        12.56 o                         
  10   3  19        521.21        423.04        28.58 o                         
   0   4  19       3170.76       3222.68        67.74 o                         
   1   4  19         18.59         27.99         8.62 o                         
   2   4  19       4299.71       4335.57       104.86 o                         
   3   4  19         30.28         42.65         7.13 o                         
   4   4  19        183.91        174.73         9.06 o                         
   5   4  19          3.00         11.66         8.56 o                         
   6   4  19        629.96        645.78        11.42 o                         
   7   4  19        352.78        400.23        12.99 o                         
   8   4  19       1010.27        990.72        42.27 o                         
   9   4  19          0.27          1.19         4.11 o                         
   1   5  19       2105.37       2118.08        43.22 o                         
   2   5  19        581.09        560.50        20.82 o                         
   3   5  19         38.05         46.49        10.20 o                         
   4   5  19       2148.63       2339.98        30.70 o                         
   5   5  19        381.83        345.89        14.23 o                         
   6   5  19       1247.86       1122.62        12.78 o                         
   7   5  19        463.54        443.70        43.66 o                         
   0   6  19        161.68        119.08        11.38 o                         
   1   6  19        822.33        753.08        16.21 o                         
   2   6  19        115.54         95.74         7.34 o                         
   3   6  19          4.85          7.05         7.38 o                         
   4   6  19          0.25         -1.51         8.89 o                         
   5   6  19        496.45        399.03        52.34 o                         
   0   0  20      19839.51      21271.76       165.86 o                         
   1   0  20       4532.74       4633.51        37.14 o                         
   2   0  20        656.31        734.76        10.19 o                         
   3   0  20          2.50         11.30         7.59 o                         
   4   0  20       1302.99       1348.91        30.39 o                         
   5   0  20       1731.34       1842.58        16.50 o                         
   6   0  20       2082.77       2195.45        18.29 o                         
   7   0  20         74.72         75.93         8.75 o                         
   8   0  20       1619.42       1736.83        64.45 o                         
   9   0  20        273.23        288.18        16.63 o                         
  10   0  20       3633.40       3013.48       543.74 o                         
   1   1  20       1611.07       1680.52        14.41 o                         
   2   1  20       3640.02       3657.82        37.55 o                         
   3   1  20       1063.97       1072.16        13.25 o                         
   4   1  20       3552.62       3619.24        25.08 o                         
   5   1  20        542.74        552.18        10.82 o                         
   6   1  20       2214.96       2370.92        15.25 o                         
   7   1  20         15.66         17.77         5.64 o                         
   8   1  20         37.15         44.34         5.50 o                         
   9   1  20         61.96         67.77         4.56 o                         
  10   1  20        200.11        177.27        15.41 o                         
   0   2  20       1700.56       1735.87        37.53 o                         
   1   2  20        405.53        430.02         6.37 o                         
   2   2  20       1915.20       1890.17        33.99 o                         
   3   2  20         20.26         33.14         7.65 o                         
   4   2  20       1102.10       1180.16        11.93 o                         
   5   2  20         44.11         46.96         6.57 o                         
   6   2  20         57.14         63.51         5.60 o                         
   7   2  20        301.11        301.39         7.45 o                         
   8   2  20       2867.77       2904.16        79.57 o                         
   9   2  20        318.52        330.61         6.79 o                         
   1   3  20        148.47        162.36         8.71 o                         
   2   3  20          2.33          8.11         6.53 o                         
   3   3  20          1.51         -0.71         7.38 o                         
   4   3  20          1.73          6.41         6.05 o                         
   5   3  20        880.63        915.89         8.73 o                         
   6   3  20        325.70        338.24        11.25 o                         
   7   3  20        281.85        249.39        60.79 o                         
   8   3  20          0.63          4.50         6.25 o                         
   9   3  20         36.69         24.09         6.49 o                         
   0   4  20        305.08        329.28        15.12 o                         
   1   4  20        250.37        268.16         8.34 o                         
   2   4  20       2111.16       2265.96        18.61 o                         
   3   4  20         81.98         78.49         7.52 o                         
   4   4  20       1470.27       1471.38        16.07 o                         
   5   4  20       1089.24       1129.55        20.26 o                         
   6   4  20        132.12        143.29         8.98 o                         
   7   4  20        114.19        122.26         6.41 o                         
   8   4  20        421.05        363.31        19.23 o                         
   1   5  20        815.92        844.74         9.90 o                         
   2   5  20        924.51       1036.76        12.85 o                         
   3   5  20        496.06        503.76        10.12 o                         
   4   5  20       2152.60       2315.71        29.19 o                         
   5   5  20        110.36        110.17        10.85 o                         
   6   5  20        314.82        296.33        22.11 o                         
   0   6  20       2639.45       2408.95       163.09 o                         
   1   6  20        552.31        525.28        11.30 o                         
   2   6  20        249.89        235.47         9.25 o                         
   3   6  20        279.33        190.52        60.54 o                         
   1   1  21       1098.56       1121.87        19.38 o                         
   2   1  21        154.49        156.86         5.41 o                         
   3   1  21       1114.05       1198.56         9.45 o                         
   4   1  21       1977.40       2101.56        16.60 o                         
   5   1  21         38.11         51.55         5.99 o                         
   6   1  21       1643.51       1720.02        32.15 o                         
   7   1  21       1064.39       1081.08        10.69 o                         
   8   1  21         74.12         69.21         3.73 o                         
   9   1  21        861.63        865.88        61.38 o                         
   0   2  21        641.28        671.46        14.44 o                         
   1   2  21        903.81        891.03        16.26 o                         
   2   2  21        722.44        729.17        11.64 o                         
   3   2  21        459.29        494.50         7.83 o                         
   4   2  21       2345.94       2411.24        29.84 o                         
   5   2  21          0.12          1.71         5.75 o                         
   6   2  21        105.62        102.11         5.21 o                         
   7   2  21       2763.26       2904.16        47.40 o                         
   8   2  21       2152.49       2177.11        74.40 o                         
   9   2  21       1618.17       1473.60        18.22 o                         
   1   3  21        949.56        928.93        16.10 o                         
   2   3  21         40.18         35.05         6.37 o                         
   3   3  21        804.14        785.42         9.10 o                         
   4   3  21       1183.16       1240.36        12.43 o                         
   5   3  21       4231.25       4397.19        28.01 o                         
   6   3  21       1917.08       1886.28        29.80 o                         
   7   3  21        141.62        159.53        10.00 o                         
   8   3  21        470.76        402.70         8.72 o                         
   0   4  21       2404.33       2477.37        48.06 o                         
   1   4  21       2498.71       2553.62        41.74 o                         
   2   4  21        518.53        507.20        11.26 o                         
   3   4  21        425.91        421.15        12.41 o                         
   4   4  21          2.27          3.67         6.54 o                         
   5   4  21         17.26         21.19         5.20 o                         
   6   4  21       1543.35       1422.33        65.93 o                         
   7   4  21        712.68        532.93        38.89 o                         
   1   5  21         57.98         73.02         6.25 o                         
   2   5  21       1413.47       1465.23        35.98 o                         
   3   5  21       3030.14       3214.31        72.84 o                         
   4   5  21        385.95        353.98         9.08 o                         
   5   5  21        103.67         77.90         7.29 o                         
   0   0  22       1293.95       1296.27        20.84 o                         
   1   0  22       2658.15       2801.44        29.94 o                         
   2   0  22       3311.60       3360.37        37.18 o                         
   3   0  22       1359.19       1433.00        16.82 o                         
   4   0  22       3301.79       3393.88        23.67 o                         
   5   0  22        488.61        514.33         8.93 o                         
   6   0  22         48.19         61.13         7.24 o                         
   7   0  22       2110.29       2201.32        32.72 o                         
   8   0  22         71.52         64.28         6.33 o                         
   1   1  22         46.62         46.14         5.43 o                         
   2   1  22       1573.81       1619.64        17.27 o                         
   3   1  22       3484.17       3556.69        42.68 o                         
   4   1  22        911.85        919.76        19.14 o                         
   5   1  22       2901.12       2960.70        16.44 o                         
   6   1  22        163.39        162.89         5.77 o                         
   7   1  22        486.67        495.53        12.46 o                         
   8   1  22          9.66         12.31         4.36 o                         
   0   2  22        888.32        947.68        15.13 o                         
   1   2  22       1989.10       1964.46        16.63 o                         
   2   2  22         79.04         87.22         5.88 o                         
   3   2  22        624.44        618.34        13.44 o                         
   4   2  22        734.08        724.93        13.63 o                         
   5   2  22        432.74        409.61         6.49 o                         
   6   2  22        427.63        439.31         5.96 o                         
   7   2  22        299.27        261.68         9.39 o                         
   8   2  22         49.76         42.09         6.00 o                         
   1   3  22          6.03          9.47         7.33 o                         
   2   3  22       1052.51       1100.89        28.00 o                         
   3   3  22        318.93        328.18         8.12 o                         
   4   3  22         11.52         13.20         5.91 o                         
   5   3  22        153.32        153.74         5.33 o                         
   6   3  22         38.92         41.64         6.04 o                         
   7   3  22         26.90         30.58         6.58 o                         
   0   4  22       2147.46       2117.13        19.72 o                         
   1   4  22        626.68        658.48         7.98 o                         
   2   4  22         45.38         57.52         5.75 o                         
   3   4  22          9.64         13.06         6.09 o                         
   4   4  22         35.43         37.94         6.63 o                         
   5   4  22          1.26          2.39         5.25 o                         
   1   5  22        375.54        358.17         9.33 o                         
   2   5  22        695.19        613.64        11.58 o                         
   3   5  22       1173.09        960.69        13.03 o                         
   1   1  23       2486.36       2427.35        33.86 o                         
   2   1  23        349.25        368.68         6.86 o                         
   3   1  23        704.44        676.22         8.93 o                         
   4   1  23          1.08          3.06         4.98 o                         
   5   1  23       2511.80       2518.53        22.84 o                         
   6   1  23        143.54        156.51         5.36 o                         
   7   1  23         63.12         32.78         4.31 o                         
   0   2  23        172.64        197.86        13.61 o                         
   1   2  23       4084.37       4224.94        39.40 o                         
   2   2  23         12.80         14.30         5.52 o                         
   3   2  23        618.66        632.31         7.27 o                         
   4   2  23        366.11        381.02         6.86 o                         
   5   2  23        639.78        600.31         8.03 o                         
   6   2  23          1.13          4.93         4.17 o                         
   1   3  23        276.80        298.83        10.67 o                         
   2   3  23         31.53         36.39         7.79 o                         
   3   3  23       5100.96       5099.07        44.46 o                         
   4   3  23        172.73        157.30         5.47 o                         
   5   3  23       1088.90        963.96        30.13 o                         
   0   4  23         18.51         33.30         7.07 o                         
   1   4  23       1974.57       1791.93        15.91 o                         
   2   4  23         14.24         14.23         5.48 o                         
   3   4  23        481.53        477.40         9.52 o                         
   4   4  23         66.56         50.42         5.42 o                         
   0   0  24        211.13        230.73         8.27 o                         
   1   0  24       3517.34       3328.78        30.93 o                         
   2   0  24        758.31        697.04        42.33 o                         
   3   0  24       1300.94       1226.73        18.45 o                         
   4   0  24        120.18        114.21        10.00 o                         
   5   0  24        449.81        440.99         7.39 o                         
   6   0  24         44.32         31.60        14.98 o                         
   1   1  24        167.18        153.12         5.31 o                         
   2   1  24        202.76        193.32         4.84 o                         
   3   1  24       1594.49       1507.71        27.15 o                         
   4   1  24         39.33         37.17         5.16 o                         
   5   1  24       3637.97       3257.55        21.82 o                         
   6   1  24        449.57        265.22         6.86 o                         
   0   2  24       1224.59       1208.23        18.54 o                         
   1   2  24        624.07        603.30         9.38 o                         
   2   2  24        146.20        148.82         5.66 o                         
   3   2  24         10.96         11.59         5.87 o                         
   4   2  24        477.17        411.09         6.45 o                         
   5   2  24          0.42          4.36         6.31 o                         
   1   3  24        258.92        227.10         9.16 o                         
   2   3  24        164.53        161.42         8.09 o                         
   3   3  24          3.05          3.98         4.61 o                         
   1   1  25         57.44         59.31         5.05 o                         
   2   1  25          4.90          0.00         5.41 o                         
   3   1  25       2154.75       1855.37        68.81 o                         
   4   1  25        253.94        166.21         6.41 o                         
   0   2  25        856.21        761.82        11.94 o                         
   1   2  25       2938.61       2442.25        20.37 o                         
   2   2  25        171.33        127.10         6.94 o                         
   3   2  25         18.82         15.47         5.60 o                         
                                                                                
